# Supplementary material for: The blackcap (Sylvia atricapilla) genome reveals a recent accumulation of LTR retrotransposons
Source: Sci Rep. 2023 Sep 30;13:16471. doi: 10.1038/s41598-023-43090-1 (PMC10542752; doi:10.1038/s41598-023-43090-1)
Supplement: Supplementary file 2 — Supplementary Information 2. [file 41598_2023_43090_MOESM2_ESM.txt]

>SylAtr001#LTR/ERVL
ACAGGGGGATCACAGGAACTGACTNTGTTGGAGGCCGAGGTGAGCCTGACTGGGAAGGAGTGGCAGAAACACCCGATCGC
GACCGGCCCAGAGGCCCCGTGCATCCTNGGCATAGACTNCCTCAGGAATGGATATTTCAAAGACCCAAAGGGATATCAGA
TGGGCNTTTGGGATAGCCGCNGTGATGAAAGAGGGCGTCAAGCAATTGAACACCTTGCCTGGNCTCTCAGATGACCCATC
TGCTGTGGGACTGCTGAAGGTAGAAGAACAACAAGTACCAGTCGCCACNTCNACAGTGCACCGNCGGCAGTACCGNACAG
ACCGAGACGCNGTGATCCCCATCCACGAGATGATCCGTGAGCTGGAGAGCCAAGGGGTGGTCNGTAAAGCCCGCTCACCC
TTCAACAGCCCCATCTGGCCTGTGCGCAAGTCCGATGGAGAATGGAGACTGACTGTGGACTACCGTGGCTTGAATGAAGT
GACTCCACCGCTGAGCGCTGCCGTGCCGGACATGCTGGAGCTCCAGTACGAGCTGGAGTCCAAGGCAGCAAGGTGGTATG
CCACCATTGACATCGCCAATGCCTTTTTCTCCATTCCTCTGGCNGCGGAATGCAGGCCTCAGTTTGCCTTCACCTGGAGG
GGCGTGCAGTACACCTGGAACCGACTGCCCCAGGGGTGGAAGCACAGCCCCACCATCTGCCATGGACTGATCCAAGCTGC
ACTGGAAAAGGGTGAGGCTCCAGAACATCTGCAGTACATCGATGACATCATCGTGTGGGGGAACACTGCAGNTGAAGTGT
TCGAGAAAGGAGAGAAGATTATCCAGATTCTCCTGAAAGCTGGTTTTGCCATCAAGAAGAGCAAAGTTAAGGGACCTGCT
CGAGAAATCCAGTTCCTGGGAGTNAAGTGGCAAGATGGACGGCGCCAGATTCCCACTGANGTCATCAACAAGATCACAGC
GATGTCTCCACCAACCAACAAGAAGGAAACACAAGCTTTCCTAGGTGCCATAGGCTTTTGGAGGATGCACATTCCAGAGT
ACAGCCAGATCGTGAGCCCTCTCTACCTGGTGACCCGCAAGAAGAACGATTTCCACTGGGGCCCTGAACAGCAACANGCT
TTTGCTCAGATCAAGCAGGAGATTGCTCACGCGGTAGCCCTTGGCCCAGTCAGGACGGGACCGGACGTGAAGAACGTGCT
CTACTCCGCAGCCGGGAGCCATGGTCTGTCCTGGAGCCTTTGGCAGAAGGTGCCTGGGGAGACTCGAGGCCGACCACTGG
GATTCTGGAGTCGAAGTTACAGAGGGTCCGAAGCCAACTACACTCCCACAGAGAAGGAGATCTTGGCNGCCTATGAAGGA
GTTCGAGCCGCCTCAGAGGTGATTGGCACGGAAGCACAGCTCCTCCTGGCACCCCGACTACCAGTGCTGGGGTGGATGTT
TAAAGGAAAGGTTCCCTCCACCCACCACGCCACCGATGCCACATGGAGCAAGTGGATTGCCCTCATTACACAGCGCGCCC
GNATTGGAAACCCGAATCGCCCTGGGATTTTGGAAGTAATTACGAACTGGCCNGAAGGTGAAANTTTCGGTGTCGTCTGA
AGAAGAAGAACAAGAACAAGTGACACGNGCTGAGGAAGCTCCGCCATACGACCAGCTGCCGGCAGANGAAANACGNTACG
CTCTNTTCACCGACGGTTCCTGCCGCGTCGTAGGGACGAACCGGAAGTGGAAAGCAGCCGTATGGAGCCCCACACGACAG
GTCGCACGGGCCGCCGAAGGAGAAGGTGGATCGAGTCAANTTGCTGAACTCAAAGCCGTCCAACTGGCCCTAGANATTGC
TGAAAGAGAGAAGTGGCCGAGGCTCTATCTCTACACTGATTCATGGATGGTAGCCAATGCTCTGTGGGGATGGCTGAAGA
GNTGGAAAAAGGCCAACTGGCAGCGTAGAGGAAAACCAATCTGGGCCGCTGACGANTGGAAAGACATCGCCGCCCGGGTA
GAGAAGCTACCCGTGAAGGTTCGCCATGTAGATGCCCATGTCCCCAAGAGTNGGGCTAATGAGGAGCANCGAAACAACGA
GCAGGTAGATCAAGCTGCNAAGATAGAGGTGTCGAAGGTAGATCTAGATTGGNAGCACAAGGGAGAGTTATTCCTAGCTC
GATGGGCCCATGATGCCTCAGGTCATCAGGGNAGAGATGCCACCTATAAGTGGGCACGAGACCGAGGGGTGGACCTAACC
ATGGACAGCATTTCTCAGGTTATCCGCGACTGTGAGACNTGCGCTGCNATCAAGCAGGCCAAGCGGATGAAGCCTCTGTG
GTATGGTGGACGGTGGTCNAAGTACAAGTACGGGGAGGCCTGGCAGATTGACTACATCACNCTNCCCCAAACNCGCCAAG
GCAAGCGNTACGTGCTGACCATGGTGGAAGCCACCACNGGATGGCTGGAAACCCACCCTGTGCCTCATGCCACNGCCCGG
AACACCATCCTGGGCCTTGAAAAGCAAGTCCTGTGGAGGCACGGCACCCCCGAGAGAATTGAGTCGGACAATGGGACCCA
TTTCAAGAACAACCTTATNAACACCTGGGCTAGAGAACATGGTATTGAATGGGTATACCACATTCCCTATCATGCACCAG
CCGCCGGGAAAGTTGAACGGTGCAACGGACTGTTAAAGACCGCCCTGAAGGCACTGGGTGGGGGGACCTTCAAGAATTGG
GAGCTGAACTTAGCAAAAGCCACATGGNTAGTTAACACCCGAGGNTCCACCAACCGAGCNGGTCCTGCCCAGTCCGAGCC
CTTACACACAGTGGATGGAGACAAAGTNCCNGTGGTACACGTGAGAGGCNTGTTGGGAAAGACNGTTTGGATCAATCCCG
CCTCGGGCAAAGGCAAACCCGTCCGTGGGGTTGTCTTTGCTCAAGGACCNGGTTGCACNTGGTGGGTAATGCAGAAAGAT
GGAGAAACCCGNTGTGTACCNCAGGGAGACTTAATTTTGGGTGAGAGCAGTGTGTAAGGTTTCATTCTGTATGTATATAT
GCATTCATCTGTAAGAATGTATTGATTTAGGCATGTTGTAGATGGTAATAGAATAAGGGGTGGATTGTCCTGGGTTGTAG
TTTAGGATGTATTCTATCACCATCTTCAGTTAATGGCCCATCAATGCCTTGTGCATGACTCAGAGATAACTCCCTCCGGG
AGTTATCTCTCTCTTTAATGGGCCATCAAGGCCCTCCTCCATGACTCATCATCCCATTGTGAGATGCTCCGCCCATGGGG
AGGAGCCAAGCATTCTCACCTGGATATAAGCTGGGATTTGGGACAGTAGAAGCAGCCCTCACCCACTGGATTCCCAGAGG
ACCGGAGCTACCAGACCTTTCTACGAGATCNCTGCTTCAGGAAGACCACCTCGTCTGGACTGCTTCCATCACCCTGATCA
GGTTGTATTCTGACTCTGTCAGTGGTTTTTCTTTTTGTATTTATTTTATTTTATTCTATTTTATTTTCCTTTTCTTCTCA
TTAAATTTTATTTCTGACTTAGAGCCTCTCACTTGGTTTGTTTTCAAACCACAACA
>SylAtr002#LTR/ERV1
TCTGACTTTAACACTCCTATTCTGCCAGTAAAGAAGCCNGATGGNACGTACAGGCTAGTACAGGACTTAAGGGNCGTNAA
CAAGATAACTAAGGATTTNTACCCGGTGGTGGCNAATCCNTATACCCTGCTGAATCGCGTAACTCCNGAACTAACCTGGT
TTACTGTANTNGATCTGAAGGATGCCTTCTTNTGCCTGCCCTCTNCACGAAGNCAGCCAGAGANTNTTTGCNTTTGAGTG
GGAGGACCCCGAAACCGGANGGAAGAACCAACTCACGTGGACTGTGCTTCCCCAGGGNTTCAAGAACTCNCCCACCCTAT
TTGGGGANCAGCTNGCAAAGGACCTGGAGTCCTGGGNACCTCCACCAGGAGAAGGACAGCTGCTCCAGTA
>SylAtr003#LTR/ERVL
TGAAATGAATGAAATGTAAGAAATTCCCATTTTTTGACACAGTCTGTCATTTGTTAAGAAAGTTATGCTGTTTAAAATGT
TATGCCAGTTGTAACCTGTCTGTTAAGAAAGTTATGCTGTTTGTACCAAAATTTGTACCCTCAAAACCTTATTCCAAGTT
GTATACCCCCTCTAAAACCCCGGGTTCCCTTCCCCTTCCGTCGGGCTAGGCTGTCGCCGTTCCCCGCCGGCTCCTCGAAC
TGCCGGCCCCGCCTAATAGGAAAATCCAAGGACTTCCATGGTGCACCGCTCCAAACCGAAGTGCAGTTGCCGGCAAGCGG
ACCCAAAAGCCGCGACCCAGCACAAAATCCAGATAAAAGGGAGACACTACAACACCGAGAAGACCCTCAGCTACCTAAGG
ACTGAATTCTGCTTCTGCCGCCTCGCCATGACCACAAAGAGACTGGGAAGAAGTGACGCCCCTAGACCACACGAGCCCAG
TTGAGTTCCCGGGGATTCCCGCGAGGCCGGAACTCCCGACTCTGCTGCGGCGAGAGCAGCAGATTCGCCTGACACCTGAT
CCTCAGCGGCGACAGGAGCGAGAGCGGCGACAGGAGCAGCGGCGGCGCAGGCGACCCCTCGAGTTCCCCCTTGAAAGAGC
TGACTAATAAAGGCTTTTCAAAGGAGCAGGTCTCCTGGCCCATTTATAACAATTTGGGGGCTCGTCCGGGATCTAAGCCA
CGCCCAGAAGAGGACCAGGACGGGAAGGCGCAGCCCGACCTCGGACCTCCTGGACAGCTGGACATCCCGGACCAGAGGAC
GACGCTCGCCAGCCTCGCGGGACGCCACTGAGGAGCATCGGTAAGAACAACCGGTGGCGGGAGTGGAGACGAGCGGGTGT
GGAGTGAATGAGNGGGGGGCCGGCAGCTCGGACCCCCCAAGCGAGTTTGGACTGCTGAGTACC
>SylAtr004#LTR/ERV1
AGTCTGCATTGGTCGGGGGTATCTTGGGTACGCTTTCCGGGTTCGAGAGGTAGAACTGGTCGGGGGTGCCCAGGGAAGAG
GTACGCTGTCCGGGTGCAGGGGAGTAAAGGAGCGCTGGCTAAGGGGTAGCGGCTGGGGCCCTAAGGGCGGGTCGCCCAGG
CTACCTGCGGGGCATTCCGAGCACTGGCAGGGGTAGTGGCCCGAACCCTGGGAGCGGGTTGCCCTGGGGCTACTTACGGG
TGCTCAAAGAGTGAGTGAGAGTTAAAATTTGGGCTGCCCGCCTTTAAACTTGTGTGTGTGTAGGGGCACCTTAAAGAAGT
TTAATTAAAACAAAGTCAGATAATTTTGCTTTGTGTTGCCCTGAAGTAAAGTTTCTGTCAGGGTAAGAGCAGCGTAGTTT
TTATTTGAGACCCAGTGAAAATGGGGGCGTACATAAGTAGAGTGGAGCCAGTTGAGGAGAAAAGAGAGAAAAAGATAAGA
AATATTCCACCGGACAGTCCACTAGGACAAATGTTAGAACTATGGGAGGTTGATGAGGCCACTAAAAGCTTAGACAGAAT
CAAGATGATCCATTATTGCATAGAGGCTTGGCCTAACCTAAATTTACCTGCAAAATGGCCATGGTGTGGAACTAGAGACC
CCTGGATGTGTTCACAATTAACTCAATACTTGAAATCTCGAGGAGATTTCAAGTATTGAACAGATACTCTATGCTATCTG
TTGGCAAAAACAAGTAGTCAAAAATAAAACAACAAAAATATGTAAGTTACAGCAAGGGAAACAAAGGAATGAAAAGCAGA
AGAACCAAAAAGAAGCTAGCCATAATTGGGACCCCTTAGAACATTTGCCTCCTCCTACAGTTTATCCCGAAGTAATCCTC
CAACCTCACCTAAAAATCATACCTTCCCAAACTGTAATCCCTGTTCCTTCCCCAGCTTACCCCCCTCCAGTTTATAACCC
CTCTTACCCTCTGCCATTCCCTAACACTGGTCTAACCTCCTCTCCTTCACCATCCACAATCCCTGCACCCCCTCACAGCT
GGGAGCTAGGTCTGGCACCTAACAATGCATCCTGTCAGGCAATAAAAAACCCAGAAAGTTACCCTTACAGTAACACCAGG
TCAAAAACCAAACTCTTTCCCCTAAGGGAGGTCCCGATGGGTGGGGCAGTCGGAGGAATAGGGTTTGTCAATACACCTTT
AACAGCGTCAGAAGTCAGAAGTTTTAAGAAAGAGCTGGGGAATCTNGTTGAAGACCCAGTGGGAGTTGCCAACCAGATTG
ACCAGTTTCTGGGCCCAAATATTTATACATGGGGAGAACTAAACTCCATCTTGAATATACTATTCAATCCAGACGAGGTT
CGGCTGGTCAGGGCGGCAGGGATGCGCATCTGGGAAAGAGAAAACCGAATGGGCCCCCCCGGTGACCAGAAGTTGCCAAT
AGCTGACCCAGGGTGGGACCCAAACAGAGGAGAAGGGAGGAGAAATATGGAAGATTATAGAAACCTAATGATAAGAGGTA
TTAGAGAATCAGTTCCTCGGAGTAGCAACACCAANNNAGCTTTCGACGGGACNCAAGAGAAAGATGAAACCCCAGCGGCC
TGGCTGAGCAGGCTCAGACGGAATCTCCAGCNATATTCNAGTTTAGATCCAGATAGCCCGGNGGGACAGGCATTATTAAA
ANCACAGTTTGTCGCAAAATCCTGGCCAGATATCAGAAGAAAACTTGAAAAGATGGAAGACTGGCAAGACCGAGAANTAG
ATGAATTATTAAGGGAAGCCCNGAGAGTATACCTTAGGAGAGAAGAAGAAGAAACAAAGGCAAAAACCAGGATTATGGTG
GCCGCGGCCAGGGAAAGTGTAGAGGATCTCAGAAAGGATACTAAGGGTGAAAGAAACACAAAATCTTTACCAGAAAAGGT
AAGAGGAAGGAACCCACCAC
>SylAtr005#LTR/ERV1
CGAGGAAGACGCATCTTACTTCATCATTTTGAGACCCCACCCCCTAAGAAGGACCACCGACCCATTTCAAAGAACAAACT
ACGCATGCTTAATTGCTTTTTGGCTAATTACCATACGAAGCGGGGAATGGGATGGACCAGAGTNATGAATATGCATTTGT
GTTTTGGGTATTCAACACTTTTGTACATAAAAAGACCCTGTGATCATCTGTAAATTGCGCGTGTGTATTTGGGAGCTATC
CCGCACGCTGCCCGGCGTCGTAATAAACATACACTTTCTAACT
>SylAtr006#LTR/ERVL
TGTCCTGGGTTGTAGTTTAGGATGTATTCTATCACCATCTTCAGTTAATGGCCCATCAATGCCTTGTGCATGACTCANAG
ATAACTCCCTCCGGGAGTTATCTCTCTCTTTAATGGGCCATCAAGGACCTCCTGCATGACTCATCATCCCATTGTGAGAT
GCTCCGCCCANGGGGAGGAGCCAAGCATTCTCACCTGGATATAAGCTGGGATTTGGGACAGTAGAAGCAGCCCTCACCCA
CTGGATTCCCAGAGGACCGGAGCTACCAGACCTTTCTACGAGATCNCTGCTTCAGGAAGACCACCTCGCCTGGACTGCTT
CCATCACCCTGATCAGGTTGTATTCTGACTCTGTCAGTGGTTTTTCTTTTTGTATTTATTTTATTTTATTCTATTTTATT
TTCCTTTTCTTCTCATTAAATTNTATTTCTGACTTAGAGCCTCTCACTCGGTTTGTTTTCAAACCACAACATATTTTTGG
CGCCCAACGTGCGGCAGAGGCAATAAGAAAAGTCAGAAATTACAATTTTATTGAAGAAGACACCTGTCTGTTATGATGCC
CAACATGCTTACATGTGTCTTATACCTATCTCTCTATATTTTTCCGAACGTGGGGCACTATCTGCCGGCCTTAATACTCC
TGCGTAGACCAGGATATGGTACTAAAATTGCTTTACTGGTCTATTATGTCCATTGCTTGATAAAATCTGAGGCAATGAAC
ATTATTCAGAATATATACCCAGTTTTGTATTCTTGTTCTAGTCTAGGATGCTACGTCTGGAGCCTCAACAATCTCACCCA
GCCCCTGTGGGGAGGAGTAAAGAATGATTTTTTCCAGCTTTTCAGGAAGGACACAGCAGTTTTTGAAAATATTGAGTACC
CTCTGGATGCCAAGGACAGCATGATGTTCTTGTTAGTCCTGCTTGGTTTTCTCTGTA
>SylAtr007#LTR/ERVK 
tgttgtatttctctggggaatggttttttccccagNgcccctggagcttgcaaccctNtagtttgacccttccttccttt
ctggacctaattggctgagttccagccatccccctggcaggagccttgataaggtcctgctcttcctcttctcgcNtctc
ttacctcctggggNcNNctcttNcctcctggggccNctcttgcctcctggggNccctgcctcctaccctctgggccCTtG
CCtcttGGccCtCCTGCCttcgccTcCcCgtaTGGAATAAAcgTCTTgGATCAAcCCTgGGGgTaAGaGCCTcTtTTGGa
aTCTTTTGCCCtggtcccctcgaAgcatTTCCCCCAAAGCCTCCCAAGAAACaGAGcTAGCCCCgGGggGCtGCgGGGgA
gTgcTtCAGTTGGcgCCCAAcgTcggTTTTTATtAtATTAAAaGCCCacgcAgTAgCTagAGCCccTtcCaggGgTCTcA
AAAGCTTtTGAGcaGTCAacTACcCTACcATCTatGAGTTGccTTTTtGtGaCccTaAgTGGTTgGGATTGaaCcgGTag
CTTGCccTAcGcCTGAgGCAAGTcgGCTCAGGACtAGGGACTTCTGAtGCAGCTGCACgcACAAgCCtCggTcCAcAAgA
CAGGTAaaATtCCCcCGTGTTGcggcTaaCCCgGGAAtaGCTCCTAGCTgGggGGaggTTTACCatTGgaTCgTGGacAC
TGCAcGGCtGCAGGGTGCGCtaggaCCCAGCaGAggCaGtTtgaAGTAAACGtGaGgGgtTTTCCCTGGCcGGAGCtCCG
CagcgagcggcgccgccccgGCcggcacagccCAcgTTTcGGGggttttcacggcacgggtcgggtcacaaaagccaggc
tacggcggctggaccccccccagtgcccccggagccggagagaagcggcagcagtgacgctctctcggccccgtggctcc
cccgtctcgcttgctcggctcAtACcGAGTgTcGGGaAAATTTcgTgtTgTGTTTtcGCgtCAGAAGGTAGATtTTgaAc
AggtagtttTTaAaacatcagAAACAtggGCGTAcgGCTATCTGTTCACCAAAAGAGTTTATTACAACAgCTTaAAAGTA
tTTTaATTgATGTTAAAATcCCTaAAAAgTTgcTAAtacATtTtgTCggtTGGCTaTCAGCTGAAATtcCAGAaTCTGcC
TTGCAAGACtTaAATTCtGTTTCaTTTTGGGATAAAATTGgACATtcaTTAACTTcaAAAATtgAgAATGgtgataaAAA
AGCTcCTCTaTTCaTTCcaAtAtTTtTAcaAGCcCgCAAgcAGCTGTTAgAAGCggAAAAaAGCAGACAGCCACAGacAA
AtTccCCAAATGCCtTTTCccTtttccctGATTCCTCcgTTCCCGAaCTGGAaAaGCTcAatgAgctTCCCCAGcAGAAa
CAGgACCACGtGttGGGGGacAaTGGCgGACACCATGTGCtTGCTCtTTCTCCCAAcGACCCccTCTCtcCCCAgtTCCC
cgCCCctgCtCCaTATctCTtccccaattcattcgtgccttgggctgtcccgcCcCATCCTTCcTcCCAGTGCCTCCCCc
TCcCTCCGAGcggcggggacGGGggCggGCCCCTTGCAGCCTGCgGCCCcgGgtGGggTgGGGgTGGGCAgCtccCAGCc
tAcagcCCCaGcGGGGgaggaGaTTTCCTtGCtGCAAGgGGAaATgGgCaGCCTCCtccGGGACCCCgGgAGAgGggggG
gGAGCTGcCTCgTGCCAgACCcCAgGGGgTgGGGGAgGGAaTACCTcCTgcCtCCCTGGGCAATGGAAGAGCAGCAGAAA
TTtTaGTAACTCAGAAAGATGTTGgTGAAaGCATACCCTctgtagcacctgtagtTTATCTTGGTAAGAGAAACGGcaGg
AgAAcTTATCAGCCgTTATCcTATCAAGAtAAAAAGGAaCtTTgcaAAATACAGAGAGAATTTgGAAGaTCCAGTGAAAt
tTTTAaAGGtatgaTGAGaGCAaCTTTTAaTTCgAATGAAATGGTACCtACTGACATCAAAGACcTATTCaGAtGCttgt
tAAGtCcCTCAGAATATGAcTTATGGGAAAccaGATgGAAAAGgGcTTTGATAACAGTATTACAGGAaATTCaCCAAACT
cCTGGcgAAgCAAAAGACAaTgATgATAATGATATCACAcATGATcATTTgTGTGGTGaAGggaatTGgCACTGTcCAGA
AatGCaAACTcgAGTGTTaTCCAAGcCAGTCTTAgATAAGatctGTAATGctGCAGAAaAAATgTTTtacCAGCTACCAa
CAATagAAgTtAAaGGCAGTTATGTTAACATTAAACAgTTTCCTTCAGAGAATTTCTTGCAGTTTGTGgAccgtCTGAGA
ACgCAAGTGgAAAgACAAGTGcAaGAtccgGTGgTgCAGgcAGaATTGAtcAAGGAGAtGGcTCAGAGgAAtGCTAATGA
gACCTGTcgTaGAATtATTCTtAGCCTTCCCcTCgACCCATcgCCTaGtCTTGCACATATGATTGAAGCCtGTACCAGGA
AAGCAGAATTGTTCagTGCACCTGAAAGGAAtCCAGGACTGGCACACCCACAGCATGCggCAGCTGcGgTACCAGgacCA
AGGAGGcAACCAATGTCACCAgAcCAGCTGCAGCACATCACCTGCCTCcgTTGCaAAAaGcCAGGACACTTCgCCAGAGC
CTGcCCACAAAaCCAGaAaCagaAGaaGTTCAAcAAACAAAAAAACTGAgCTtACAGcgcgTAcCcGCTGTtGATaaAAa
TAcGcgcAAAGAtATAAATATAGCgGGACCCACACTGGCaAAtGcCTCTCTCtTAACAAAAAAGGGGGagGAcgGGACAC
AcgGTGTGGgGgTGCAGaAAAATAAaAATGTCAaatgtTCAaTTAAcAAGGTTTGGCAGccGCgAGgCCgATTcAGGcTC
gTGACTgCCAAAGGtTTTCATTTCAgGTCTACTGATTGGACAGTCaTTACAGTGGACCTGTcAAaCATCcCACAGGAtCT
GAcGGTTTACCACATGgGACTGGACAGTGAGTATTTTgtTAtTGGGGACACAGCACACACACCTTTGgAGAtTgAGGTAG
cTCCCATGACCATTAAGGGAGAGATAACAAgCCtTAtGCTGTtGGCAcGCTgCATGcACCCACCATTTTACCTaGTAGAG
GgGCAAATTCTTGCtcAGgCcATTCCTGtTCcAGcAgAGATCACaGCAGATGGaAAATCAccAgAAgTcTACTGGgCtGA
GGTGGTGGgAGAGAATaAACCCTgTATGGCATGcAACCTAGCCTGTgGGcCAGAcCgCCTCCATGTGgaAgGGGTCCTGG
ACAcgggcgcggacatcacgattatacctaaaaccatGtGGCCATCACaTTgGGAATTgCAAcCtgTAgcGGGcAAACTT
CAGGGCATAgGTGGAATCACAtTGGCAAaAaTTtcAAAAAaCaTcgtGCAAATTgAgGGAcCtGAtgGaaAATTGGCCAG
cgTCcGcCCATTtGTTGCAGAATATAAGGCccCCcTGTGGgGgAGAgACACCATGTCCCAGtggGgaGTCCAaTTGGTCA
TTCCTAAGActCCtCAGGatTTTTgCAaATAgccaCTGTGGAGcGCCCTAcCCAAAagTTAAcgTGGcTGGATAATAcCC
CaAaATGGGTAGCACAGTGGCCATtGAGTAAAGAGAAGCTCAAGGcgCTTGAGGAGCTcGTGGAaGAaCAATTGGCTCAA
GGACACCTAGAAGAGACAACaAGtcCTTgGAATTCcCCAGTCTttgTaGTAAAGAAACcgGGGAAGGACAAGTGGAGGTT
GCTcCATgaTCTCcgGGAAATAAACAAAATTGTAGAGGACATGgGAccaCTCCaaCCAgGGATGCCcACtCCAtCaaTGC
TCCCTCGAGAtTGGCAATTGGCTGTcCtAGATATCAAGGACTGTTTCTTCcAAATtCcacTGCACcCAGAAGATGCccCA
cgGTTTGCATTCTcgGTTCCcACCAtcAaTcgAGAAGCCcCAaTGAaGcgcTATCACTGGAGAGTTTTgCCCCAaGGCcT
TaaaGTGAGtCCtTTCATATGCCAACAGTAcgtAGCCTcAtTGCTatCTtcgGTAcgTgcCaAGAGAAAGGATGCCaTCA
TcCTTCAcTACATgGAcGAcaTATTAtTGtGctGCCctaAtAaCAtaaTaCTccAACACACaCTtGACcTAGTGGTTAAG
GTTTTAaCCTCTGCTGGATTTCAAtTGCAGGAAGACAAAGTTCAAAGGATGcCACCTTGGAAGTACCTGGGTctgGaAAt
cAgTGcgAGGAcCaTTGTTCCaCAGAAATTGGaAatTGAGTGCAATCcCAAAACCCTAGcaGATCTCcaCTCCTtGTGTG
GGTCTTtGaATTGGGTAAGACCcTGGCTAGGCCTCAcgAATGAgGattTagccCCcCTCTTCAATTTATTGAAGGGGgAG
AGGGAGCTGGTTtcTCcCAGGGAAcTGACCccAGAGGCAAAGacggCgATcGAAAAGgTACAGAAGGcCTTGTCAGAGAG
gCAGgCTCATCgGTGTGAGCcAAAtgTGcCTTTcCATTTCaTTgtTCTAGGAAAgCTGCCACATTTGCatgGTTTgATTT
TCCAATGgATcGAGgGgCAGAGAGATTCacTCTTGATcATagAgTGGgTcTTCCTCTCTcACCAaAGAtCCAAGACCATC
ACtaAGCCACAAgAaTTgATAgcTCAGCTGATTcGgAAGgCCAGGGTgAGAtTgTGTgAACTGGCTGGTTGTGACTTTAC
ATGTATtCAcCTTCCagTCAgAcTTtCTaAgGAGggAAGgAACTCTCCTGAGAGAtTGaCCAAAGAGATGTTTgAgCATT
TGcTCCAGAGCAATGCCAGTCTCCAatTATcTcTGGACAGCTACAGaGGACAAATAtcAGTCCatGCCCCgTCTCACaAG
TTgTTcAAcGAGGAATTcCACCTCaTTCcTTGTGAGAtAAGGaGTCgGAGACCACTCAAGGCtCTCACAGTGtTCAcaGA
tGCTTCtGGGGCTTCCCAcAAGTcggTGATGAcTTGGAGAAATCcACAGACTCAGCAtTGGGAAGCTGATGTtGAGTTTg
TGGAGGGATcCCcCCAAGTGGCTGAACTGGCtgcaGTgGTAaGaGCTTTtGAGAAGTTCTCAGAACCAATTAAcTTGGTA
ACggACTCTGCaTAcGtAGcGGGGgTaGTGTCCAGAGcgGAGCAGGCTGTGcTCAAAGaaATcgAGAATGAaCATCTcTT
CAGaTTgCTTtCaAGgCTAATTcATTTaGTcTCTCAtcgAGAGCATCCAttcTATGTGATGCATGTgAGGTCaCAcACTG
ATTTGCCAGGTGAAATTGcaGAaGGGAATcgTCaGGCAGACTCCCTTGCTGCACCAGTTGAAAAAGCACgTCTCCCTGAT
GTcTTCCAACAgGCAAaGCTGAGTCACCAACAATACCATCAAAATGTGCCAGGTCTGATCCgTCAGTTCCAGCTAACAcg
GAGTCAGGCTcGAGCCATTGTgGcCACCTGTCCCAACTGCCAGCTcCAAGCCATGCCgTCtATGGGcaTGGGgGTTAACC
CccggGGCCTTGGCAGTTGTGAAGTGTGGCAGACAGACATCAcACACATTCcTAGTTTtGGTcGCCTCAAgTatgTTCaT
GTAAGCATTGacAcatATtCAGgcgCAGTtTATGCCTCTGCCCAtGCaGGAGAAAAGTCTGTGCATGcCAaGCAGCACcT
AgTGCaaGCtTTTTCAGTaTTgGGaATCcCAAAAgAAATCAAAACTGATAAcGGCCCAGCGTATGtgTCCAAgGAGTTCC
TGGAgTtTGTCCAGCAGTGGGGAGTGaAAcgTAAgACTGGCATCCCTCACTCCCcCACaGGTCAaGcTGTGGTTGAGCgT
gCACACCAGAcgCTcAAGCAaGTCTTGgCTagACAGAGcaGTTCaACTGcGTGGaTGTcTCCgCAGCaGAaGCTCtgcaa
agccatgtttACtATCAaTTTtCTGAAcTGtTCaTTTGAAAATatgAGTCCACCcgTGGTAcgTCATTTTAACAGtGGca
ATCAaTTCAAATTgTCtCAgcgTCCACCaGTCTTGATTAGGGATCCtGaAACTtgGgAAAcCAAAgGTcCCTATGAGCTC
gTGACcTgGgGTCgTgGCTaTGCATgTGTgGCTACTCCCTCAGGCCcTcggTGGATTCCTCAGAAGTGGgTGAAACCTTT
tGTCCCCAAAAATCcAgCTctAGCAGaAGGGGaTgAcaGGCaAGTAGCcgTTGccTCAAAGAGAAGACgccgccggatgg
aGgAAAaAGAaTCTTCCTAggTGTGGacTCcTTccgGCAGAAACAGaAACTtCtAccgTGTTTTAAAATGTcTgtTTTTc
CctTTTagagaaaacctacctcccactcaaccctgtgatgaaccccatccaagctgtcatcttgttagtgacaagtgaaa
caagaatctgaagattgggtcaaggaactgttcaagggttggggattcacagggtggtggatttctatagttaaaaccat
tttgttgtttcttgttattcttttccttgtaaccatagcgttcgggatcctacgttgtttgattttcaaagctatcaata
gtctcataccttctacctcagaagtcaaccNcatagagttgacaaacctaaagcagtctgactttcccaccaattgtgag
tggtggggaaatcagcATTCCaaGTCAAAATGAACCtAaTGctTTTCtTgTAACTTTGTTAAACAAAAAagGGGgAATTG
TTgtatTTCTCTGGgGAAtGgttTTTtccCcAGggCCcctGgAgCttGcAACccTaTAGTTTgACCCTTCCTTCCTTTCT
gGACCtAATTGgCTgAGtTCCAGCCaTCCCCctggcAGgAGCCTTGATAAGGtCCTgctcttcctcttctcgNctcttct
cctgcNtctcttacNtcctggggNccNctcttacctcctggggccttctcttgcctcctggggcccctgcctcctaccct
ctgggcccttgcctcttggccctcctgccttcgcctccccgtatggaataaacgtcttggatcaaccctgggggtaagag
cctcttttggaatcttttgccctggtcccctcgaagcatttcccccaaagcctcccaagaaacagagctagccccggggg
gctgcgggggagtgcttca
>SylAtr008#LINE/CR1
CTCAGGTGAGACCCCACCTGCAGAGCTGCCTCCAGCCCTGGGGCCCAGCACAGGAGGACGTGGAGCTGCTGGAGCGAGTC
CAGAGGAGGCCACGGAGNTGNTCCGAGGGCTGGAGCACCTCTGCTGTGGGGACAGGCTGGGAGAGCTGGGGNTGTTCACC
TGGAGAGGAGAAGCTCCGGGGAGAGCTCAGAGCCCCTTCCAGGGCCTGAAGGGGCTCCAGGAGAGCTGGAGAGGGACTGG
GGACAAGGGCTGGAGGGACAGGACACAGGGAATGGCTTCCCACTGCCAGAGGGCAGGGCTGGATGGGATATTGGGAAGGA
ATTGTTCCCTGGGAGGGTGGGGAGGCCCTGGCACGGGGTGCCCAGAGCAGCTGTGGCTGCCCCTGGATCCCTGGCAGTGC
CCAAGGCCAGGCTGGACA
>SylAtr009#LTR/ERVK
TTCATACCAAGATTGTTTTCGCATGGGAACTTGCAAATTGCTTAGCTGCACTTAGAAGAAATGACAGGCTAGCTGTTAAT
TTAATAGAGCAGGCCTGATTTTATGAGGCCTTTCTTTTATAATTCTTCTACCTGTCA
>SylAtr010#LTR/ERVL
AGTGATCTCTCCCTGTCCTTATCTCGACCCACGAGCCTTTCGTTNTATTTTCTCTCCCCTGTCCAGCTGAGGAGGGGAGT
GATAGAGCGGCTTTGGTGGGCGCCTGGCGTCCAGCCAGGGTCAACCCACCACA
>SylAtr011#LTR/ERVK 
TTCCTTTCCCTTAGTTCATCTCCAAGTTATTTGTCAGATAACCGTTAAGTGTCAATCATTAGTTATATAACCCTCTGGTC
CTGTCTGTCACTCTGGGGCCTCTCCCTGCGTCCAGAAGATTCCAAGAGAGGCCTTGAGTGATTGGGCAGGATCAAGAGGG
TCCCCTCCCAGTTGGTTATGATTTGATGTTGCACCTGTATGTTATGTTAAGAGCCACTCCTTACTTTTCTGTTATTGGTT
TGTCGCTGTACCCCATCCCTGAGACCCACCCCCCTTTATAAATTGCTCCCCTCACATTCTTGGGGTCTCTTCTGACACAG
AGCCCTGGGGTGAGGATCCCCCTGATCCAATAAACTCTGTAGCCCTGTCTCCAAAGAGTCCCGCCTTTTATCTCCTGCCT
TCACCGCATCCCTGCTTTTGGTCAGCCAAGAACCCTAGTGTTGCCGTGGTACCAGGGCTGGCCGAGCCAGGCGACAAAGG
CACTGCGACAGCGTGGCGCCTGAACGTGGGGTGGCCAAAAAGCAACTGATTGGCGCGGCAGTGTGGTGACCGGTGCGGTT
TGGTCCTTGCCTGCTGGACCCCGCAACGAAGTTCCTGCCTCCCATTGGATTTATTCCTTGGAGCTGCAGAACCATCGGCA
GGCCACACGCCTCTAGTCACAGCAGCCCTCGTGATGGTGCGCTCCTGGAAGGTGAGGAGGACAACTTCTCCAGCACTCGT
GGGAGTCCTCTTCGGCCGGAGCTCCAGCACAGCCATCCCTTTTCTACTGGCATCGGAGTTGGGGAGTAAGTGTGGAGGCT
ACTTGAGGGCAGACACTTTCCTCTGTTGTCTTCAGGAGGCTATGCTAGCCTCGAGGCTTTAAGCCTCAACAAGGGAGCTC
GCTCAGACATACCGCTCTGAGGAGTTTCACAGACCACGCGGTCCCTGGGGGGGTATGTGTGTATCTTTTCTTTCTTTACC
TCCCCGGGTGGTTCTCACTCGGTGCCTGATTTTTCTTTTGTTCTGTCCTTTTATTTCGGTCTTGCAGGTTGGCTTTCCCC
TGGCATGTGGTTGGGCTGCAAATTCAGTCGCTGATCCTTGTTCTGTTTGTGTATGGCACCCTGGGGGCGTGGGTTTTATA
CCTGACCCAGCTTTTAAGAGTGCTGCTGTTTGTCTCAGTTTTTATTTCGAATTTAAGTTTACGGTTGTGCTGTGGGGGCA
GTGCTTTAACATCAAGCCACAATGGGTGCGAGGCTTTCTACTGCCCAAAAAGATGTCTTTTATAATGTTGTTGGTTTGTT
GACGGTTTCTAAAGTTAAGTTCTCCAAGGGAGATCTGAAAAGGTTTGTTAGAAAGCTTTTCCTCCACTTCCCCCAGACTA
CCCTTGATTCAGTTGCTGAAGTCTGTTTTTGGGACACAGTGATCTCAGAATTTTCTGATTTGGCTAAATCAGGGGATGTA
AAAGCTGTGAAATTTTTGTTTTGGCCACTGCATATTTGATCTGCACTTCTGACAGTAAAGGGAGTGGAGAAAAGGCAGCC
TTATGGAGAAGAGTTTGCCTTCCCCAGTTCGTGTGTTGCTTCCCCTTCACCTTGTCCCTAATCCCCTCATCCCCAGGCAG
GCATCCTTAAGGGTGCAGCAGGAAACTCTGTGCCTACCAGCCCTGTCTCCCTTAGGACGCCGAAGTCCCCCTGCCCGAGC
AGTCTCAGCCAGACTGCTCGGGTGTCCCGCAGTAGCCCTGGCCAGGCTGCTCAGGATTTTTCCCTTCCCTGTTCTTTTCC
CAGTTCCAAACCCCAAGTTCGCTTTAGTCTGGCTGGAGGGGAACTGCCACAAAATGGCGCCTCCAGACGTGGTTTAGAAA
ATGGCGGCTGCCGCATGGCTCAGCCATCTTCTTTGTCTTCTTTTCCCGCCCTTTCTCCTTCTCCTTCCCCTAATCCTTTT
CGTTCCCCAACCAACCCTTCCTGTCACAAACCCCTCCCTCTACTCCTCCCCTTTCCCAAGACACCTGGTCTCTGCCCCTT
TCTCAAACTCCTCCCTCATGCTCCGCCCCGAGATACGCCCCCCGTGTGACATCAACTGGTTCCCAGACCACTCCCCCAGG
ATGCCCCAAGCCCTGCCTCTCTTCTGGTTCCTATGGCTGGGACTCCAGGGAAGGGGAGCTGGAAACTGGAAGCCCAGTCC
CCAGCCAGACCCCGACCCTTGCCCCTGTCACTTACAGGAGGACAAAGGGAGGGAATTCAACTAACATTACATGGCAATCA
TTGTCCCAGCATGTGGTAAAGGATCTGGTGAAGGCCCTGAAGGAGTACGGAAGAGATAGTCCGTACTTCCAGGGATTATT
GAATGCACAGCTTGCCGGGGTAGTGGCTGTCCCTTTTGATTTAAAGCATCTTTTCAGGTGCCTTAATAATAAAACAGAGT
ACAAGCTCTGGGAGGCTACCTGGAGAGATCTCCTGAAGGACACCCTCCCAAGCCTTTTGAAGGATCCTGAGACGACTAGG
GACACCAGTGGGAATGAAATCACCCTTGAACACATTATGGGTGAGGGTGACTGGATGGCGGCCTCAGACCAGGCAGTAGG
CATCCCCAAGCCTGTTCTAGAACTGGTCACCTCCAAGATGGAAAAAGCATTTCTGGAAATGCGGCCCCTTGGTCCTCTTC
AAAACTATTTAGACATCTTTCAGGGCCTGGTGGAACCCTACCTGCATTTCATTGAAATACTCACCACTGCTATAGATCAG
CAAGTTAAGAAGGCTCATGCGAGAGAGGAGGTCCTTGAGCTGATGACATTCTCTCATGCGAATGAGAGATGCCGAGCAGC
AATAATGACACTGCCAAGGAAATCTCCTCCCACACTCCAGGATATGCTACAGGTAGTGGGAGACATGGTTCCAATGATGG
CCCCACCATGGCAAAGGAGAAGGGCCGACCACCGAACAGCTGCCGCAGCTGAAGTGCCTGTCATGCCACCCACTCCACAC
ACGCCAGGCCAAATGAGGCGGTCCTTTCGGGGATCTGCTGACAGGCCTTGTGAGTTGTGTGAAAAGAAAGGACACTGGTG
CCAGCAGTGTCCCCTCAAGCGAAAATTTGACTGGTTTCGGAAAAGGAAAGGGGGTAGTGGGAAGGAGGGCGATGGTGGGA
AAAACCCACAAAAGGAGCACTCAAAAAACTGAAAGGTGAGCATGGGACCACCCAGCCCGAAGATGCAAATCGGGTGGCCC
AAGCCAAGGGGGGAATAAAAGGAAAAGGGAATGTTATCAGGGAGAGGTCTAATACCTCTTCTCCAATGACCTTTACTTCT
TCTCCTCCGATGCTGAAACAGGATTCCCCTCAGAATCCTTCATATAACGAATCTCCACCAGACGTGACGCTGGATCCTCC
TTTGGAGAATCCACCACTTGATGTGACACCTCATCTTGTTTTGCCTCCCCCAGAAGTGTCTTTGATGTCGACCTGTGTTA
ACAAGCCATTCCACTTGAGCTTAGTTGAGCCGCTGCTCCTGAAAGACCGTGATTGGCACACGGCACTCGTCACCAAGGAC
AGAGGTACCTGGCACCGCATCAAGGGCAAATATGTCATCGTTGGGGATTGTAAATATACCCCAAAAGAAATTGAAATTGC
TCCAGGAAAATTGACATCTAACCCTGAGAGATTTGTTTTATGGCTGCACTGTATCAGCCCACCAGTTTTCCTCCCCAAGG
GCTCAAGTGATCCCTGCCCCAGAATCGGCCAATTTCGAAACCGCTAGTGCAAATGCGATCAAGGTCATTGGGGAGGACAA
ACCCAAAGAAACATGTAAAATCATGGTGGACGGGGAGACCCAAGTCATCGAGGGTCTCCTGGACATGGGGGCGGACACAT
CAGTATTATACCTGAAAGGTTATGGCCGTCACATTAGGCTCTGCAAAGTGTAGCTGGACACGTCCAAGGGGTAGGGGGTG
TACAATAGGCATGGCAGTCCAGGAGCATGGTGCAAATTGAGGGGCTGAAAGGACAATTTGAAACCTTGCATCCTTTGATT
TTAGATTATGAGACATCCCTGTGGGGAAGAGATCTGATGGCCCAGTGGGGGGTCACAATTGACATACCTGACCCTCCCAA
AAATTTTTGGGCAGTGGCTGCTGAGGAGTGCCCCATCCAAAAACTGAATTGGTGCACAGATAAACCAGTCTGGGTGGAAC
AGTGGCCGCTTTCAAAGCAAAAATTGAAGACGCTCAATGAGCTCGTTGAGGAGCAGCTCAAAAAGGGCAACATCGAGGAA
ACCACTTCCCCGTGGAATTCCCTGGTCTTTGTCATTCAGAAATCCAATAAGACCAGGTGGCGGCTCCTTCACAACCTCAG
ACAAATTAATGATGTAACTGAAGATATGGGGTATCTTCATCTGGGGATGCCTTCCCCAACCATGCTACCCAAAGACTGGA
ATTTGGCAGTTATCGACATAAAAGATTGTTTTTTCCAAATTCCCCTACACCCTGACAATGCCCCTTGCTTTGCATTCTCA
GTTCCCACCATCAGCTGAGAAGCCCCTAGGAAGAGGTACCACTGGAGGGTTTTGCCACAAGGTATGAAAAACAGCCCTGT
GATTTGCCAGTGGTACGTTGTTGCCTCAAGTTTGCCTGCTTTTCACTGTTTGCATGTTATTCTCACGCAGCTTCAAGTAA
ACTATATATGTTTTTAGAAAATAATCTCATGTTTACATTCTTCTCCTTTGGGAGGAGAAAGATAATTGATGGTGATGTTC
ACCAACGAAGTCAAAGAAGTGGCTACCTGTGTAGCCAATCTTGGCCTGTCTATAAATTTGTATACATATGGAATCAGAAA
AATAAAGTAGAAGCTTTCCTGCTTGACCTCCTGCTGGCCTGCTTCGTCCTTTTGTGCTCCTAACAGCAGCCGCAAGTGTG
ACCCTCCGTCACAGTACGTCTCTTCCTTGCTGTCCCCAGTCCGTGCAGCTGCACACGAAGCCATCATCCATCATTATATG
GATGATGTACTAGTGTGTGCCCCGAATGATGATCTGTTGGCCCACGCGCTTGACCTGACAGTGACTGCACTGGTTGCTGC
AGGGTTCGAGCTGCAAGAGTCCAAAACTCAAAAGATGCCACCTTGGAAGTACCTAGGGCTGGAAATCAGTAAGCGGACCA
CTGTGCTGCAAAAATTGGCAATTAAAACAAAAATTGAGACTCTTGCAGATGTCCATCAGCTGTGTGGGTCTTTAAATTGG
GTGAGGCCTTGGCTGGGTCTGACCACTGAAGACCTGGCCCCCCTTTTCAATTTGTTGAAAGAGGGAGAGGGGTTGCGTTC
CCCTAGGTCACTCGCCCCAGAGGCACAGAAGGCATTAGAGAAGGTTCAAATCATGATGTCCACAAGGCAGGCGAGTCGAT
GTGACCCTGACTTGCCTTGCAAATTTATCATCTTGGTGAATCTGCCACATCTTCATGGGGTAATATTCCAATGGGACAAG
GGAGTTGTCACCATCCCCAGGAAGGACTGAGGTGGGAGAGATCCTCTCTTGATCATAGAATGGGTCTTTCTTAGCCATCA
AAGGTCCAAAAGAATTACACGGCCACAAGAGTTGATGGCAGATCTAATCCGGAAGGCCAGAGTCCGAATTAGAGAACTGT
CTGGTTGTGATTTTGAGTGCATCTATGTGCCAATTAGACTCAATTTGGGCCAAATTATGAAGGCAATGCTGGAACACTTG
CTTGAGGAGAATGAAGCATTACAATTCACTCTGGATAGCTACTCAGGCCAAATTTCAGTTTGTCGGCCTGCCCACAAAAT
TTTCAATTTGGATGCTCAATTTAAATTGGCATTGGAAAGTGTTCAGAGCAAAAGGCCTCTTGATGCTTTGACCATTTTTA
CAGACGCATCCGGAGGATCTCACAGGTCACTAATGACTTGGAAAGACCCTCAAACTCAGCAGTGGGAGTCAGATATTGCT
GAGGTAGAAGGGTCACCTCAAGTTGCCGAGTTGGCTGCAGTCGTCAGAGCATTTGAGAGGTTCTCTGAACCATTCAACCT
AGTAACAGATTCGGTGTACATTGCCAGAGTGTTGTCTAGGGCAGAACGTTCCATCTTACATGAGATGTCCAACACAGCCT
TGTTCAAGCTGCTCTCGAAATTAGTGAAACTGATCTCCCACCGAGTGCAGCCCTTTTACGTGATGCACACAAGATCGCAC
ACGGATCTGCGGGGATTCATCATAGAGGGGAACAGGAGGGCTGATGCTCTTGCTGCTCCTGCGGAGATGGCCCCACTGCC
AAACATCTTTGAACAGGCCAAGATTAGCCATCAACTTTTTCATCAAAATGCACCAGGTCTGGTCTGTCTGTTTTCTATCA
CCCAAGACCAAGCCAAGGCGATTGTGGCCACTTGTCCCAATTGCCAGAAGCATGCCCTTCCTACCATGCATGCAGGAGTG
GACCCCAGAGGCCTCAACAGCTGTGAGGTGTGGTAGACAGACGTCACGCATGTTCCCCAATTCGGGAGACTCAAGTATGT
GCACGTCTCAGTGGACACATTCTCGGGTGCAGTCTATGCCTCTGCCCATGCAGGGGAGAAGTCTGGAGATGCCATAAAAC
ACCTGCTCCAGGCTTTCTCTTTTATGAGCATCCCAAGGTCTCTCAAGACTGATAATGGCCCTACGTACCGCTCCAAGGAG
TTCTGCAGCTTCCTACAGCAATGGAGAGTGGAACACAAAAAAGGCATCCCTCACTCTCCAATGGGTCAGGCGATTGCGGA
AAGGACCCACCAAAATCTGAAAAGGGTCCTCTGCCAGCAGCAACAGGTTCTTAAGACCGAACCCCCTTTGGTGAGGCTTG
CCAGGGCCCTGTTCACCCTAAATTTTCTAAATTGTTCATTTGAATCCCTCAACCCCCCCTATAATTAAGCATTTTGGGGC
AAGCGAGCAACTAGCTCTGCGCGAGAAGCCGCAGGTCCTCATCAAAGACCCAGAGTCCTTGAGGACGGAGGGACCTCACA
ATTTATTCACCTGGGAGCGTGGGTACGCCTGCATCTCCACTCCCACTGGTTTGCGGTGGATCCCATCCAAATGGGTGAGA
CCCTACCTCCCCAAGGCCTCTGCAGGCAAAACACCTCAGGTAACAGTGGCATCTTGGAGGAGAAAGAAGAAGGAGAACAG
CCCGGGTCCTAATGAGGTGAACTCCCTTCTGTTTCCCCTTCCCTTGTGGCTCTTCTCTGACTGACTTTCTGTTTTTAGAA
GTTTTGCAGATCTCTGACCCTCATTTGGCTCAAAATGGGAGTCCCTGCTGCAGCATTCCTCCTGCAAGCGGCAACACTCC
TTTGTCTCCAACATGCGACCAGTCCTTGGATCGTCCCTCAGCCCAAAGCCAACTTCTGGCGGACCCTCGCACGGGCCATG
GGACAAGACCATATCTGCTTGTCCTCAGCCTCTGCCCAGAACCCTATGTCATCTTGCCTGGTGGGGATCCCTTTTAAAGA
AGAAGAGCTTCCCCTCGCTCTCCTTCAACTGAAAAGTCAGTACAGTAATAAAGCTCCAGGTCGTGTTGCTAGATCCTTCC
ATTCCCCCAAAGCTTTTCTCTCCTCCTCACTCCATCTCAGTGGCACCTTCCTTGAATTTGGCCTAGAATAAAAAATCACC
CTCTCCGTACAAAACCCCCTGGTCCTTTGGTGGGATTTGGTCAATGGTTTAGACCAAGCCTCCAAAGAGCCACAGGAGCT
GGAACTCCTTGGCTCATCCCAAGCCCCCTTTTGTGTCCAGTTTATTTTCACACCACCCAAAGGCCAGGAAAAATCCTTTT
CCCCCGTTTACCAGATCAAAGATGCGTATACAGCAGAGACGTGGTGCGACTGGATCGCCTACATCAAAATGGCTTCCACA
ATTTCCTTTAAACCCCCTTTCCTACCCAAAGGTATGTTTTTGATTTGCAGTGACCGAGCCTTCCCAGGCATCCCCTCTTG
CCTCACAGGAGGTCCTTGCACATTTGGTAAGTTGGGGCTGTTCACGCCAAACAAAACTCAAATTATGGATTGGATTCACA
AAAATTCTTCCAAGCCTGCAGCAGTCCAAAAAAGAGATCTGGCAAATCTTGACCCGGTCTGTAATTTGGACATTATCCAC
TGGTCCAGGGCAAAGGCCATGGTCGTGACAGTTTTCTTGCCCTGGATTTCCATGGCAAAATCAATGAGTGAATTGGGCCG
ATTGGAATGTTGGGTGGTGAAACAAGCGAACTTAACATCCAATGTCTTGTCCAACCTCCTGCGAGACAAGGAAATTACCA
GGCAGGTGACACTCCAAAATAGGGCAGCAATAGCCTATTTATTGCTATTACATCAACAGACGTGTGAGGAGTTTGAGGGC
CTTTGCTGTTTCAACCTGTCATCATGGGCTAAGGATGTTTGCCATGCCATCACCAAGATCCGGGACATGGTTGGAACCAT
AAAAAGGGAAATCAAAGATGGATTTAGAGACATTAATTTTGAAGAATAAAGGACTTTAGTTAAACTAGATATTGCTGAGG
TAGACTTCCCTTTGCTAACTAGATGTTGTTGAGGTAAACTTCCCTTTGTTAACAGAAGCCGGATTTAGGGAACCGATAAA
TCAGGAAGCCTGTCAACTTAATCAATAGACTCCAAGAATACAATGTGATCAAAAATCAGATAGTCTTGAGAAAACAGGAT
CCAGGTGTCACCAACACTAAAAGGTTAGAAAGTCAAAGCAAGGAAGATCCATCTTACTTCATCATTTTGAGACCCCACCC
CATAAGAAGGACCACCGACCCATTTCAAAGAACAAACTACGCATGCTTAATTGCTTTTTGGTTAATTACCATACGAAGTG
GGGAATGGGATGGACCAAAGTTATGAATATGCATTTGTGTTTTGGGTATTCAATACTCCTGTACATAAAAAGACCCTGTG
AGCATCTGTAAATTGTGCGTGTGTATTTGGGAGCTATCCCACACGCTGCCCGGCATCGTAATAAACATACACTTTCTAAC
TTCAAACTGTTAGAGAGTCATTGTCTGTCATAGATGGATATCGGTATTAGACCAATATCCATGTTTTTTAATAAATCAGT
TTGACCAGTTGTTTGGAGACTGGGGACTCTTGGGCTGGGCGGGATCTGTGGTCAAGGCTGGACTGCTGATTTTGTTTATT
ATTATTATAGTGTCTATTGCTTTCAAATTTATCAAAAGACATCTTTATAGACTTAGTGCTAGTTCCACTGTCTCCCCAAG
TGTGAACCATGCTACTGTTCCTTCTGCCCCAGAAGAGACTGAGTTGCCAGAAATCATCTCTATGGAGTATGAAGACCCTG
AAAAATATATCCCTGTTTGGGATAGAGAGGAGCAGTTGCCATTTGAAGAGTGGCTCACGAATCAGCAGTGGTTTGGGGAT
CTATACCCTAATTCGGAGTATTTGGCCCCCCAAATGCAATTTACTTCATTTTAAATCATCAATTAATAAAAACAAAAGGA
GGAGATGTGATCGTGCATGTTTTGGATTTTACTTTGATTGTTCCTGTTTTGAGTTATTTCTAGAAAGTTCAATATAAAAT
GGTTTGTTCTTTGTAACCCCCTCCTGTTCTCCCTTAGTTCATCCCCAAGCTGTTTGTCAGATAACCGTTAAGTGTCAATC
ATTAGTTATATAACTCTCTGGTCCTGTCTGTCACTCTGGGGCCTCTCCCTGTGTCCAGAAGATTCCAAAAGAGGCGTTGA
GTGACTGGGCAGGATCAAGGGGGTACCTTCCCAGTTGGTTATGATTTGATGTTGCACCTGTATGTTATGTTAAGAGCCAC
TCCTTACTTTTCTGTTATTGGTTTGTCGCTGTACCCATCCCTGAGATCCACC
>SylAtr012#LTR/ERVK 
NNggtgtattttgctcaNgtttctgtatgatttgttNNataagattttacataatggtttgttctgtaaccccctNtgtt
tccccctgtatggtttaccccatgttcggttttatgtcaatcattggttatataacctNctggtcctgtctgtcactctg
gggcctctccctgtgtccagaaaNttccaggNaaggcgtcgagtgattgggcaggatccagactttcccctcctattgtg
ttttgtatggttgttgcacNtgtctattatgttaagagccacaccctNactgtacccctgactgaaccctcccctgtgtc
acaccccctgttaaaagtcacagcacagaggggctcgtgGTcTCTCTGAggCTGGTGTCCcGaGGtGAGGACTccACgTC
cgGAGCCTcCAaTAAACTCGgTTGGATttAcCcCtNGAGAGTCCCTCCTTTcAtTTcCTttGCCAtAGccAcGCTGcACT
CCcGacAAGCcAaGaaCcAcTGTGTTgCTGTGGTGCCAGGGCTGGCcgGACAGGcgACaCAGGcgCccCCNGCAGGCTGG
CgCCCAAcgTGgGgCTgTCAGgGAGTgATtCTGACAGcgTGgCAGTGTAGTGGCTGAcGcAgtTtGGCCCcgCAGCTGcg
GGACCCTGcgGAGtGGctCCgGAccgGAgAgAGCCagCAGCaCAcTaCACACcACcAGTcgcAGCAGCCCTcTttGGGTG
cgCTCCTGGTGGAGgaGgAAGGGAGCTCCTTcTGCgcCcgGAGgAGTCTTCCTcgGCAgGGAAtCaCAGGACTGCTcctt
TNtgtCagcGTGCcGgAGGttTTggGTaagtgtGTGcAGCCCccCNgggaaNagcaccctNcTtgGGAAGCCTCaAGGcT
TTTAGccTTTGGAGGCAGACcgcgcGGtCCCTGgGAGGaAAAaGgGGGGAGACCCTTTCCCTtTTTgCCcTCTCtaAgCA
GTTtcTTcCcTCcgGTcGCgATTTTCtTTtGCTTTAGTtTGTTTaATTNtNgttNNNttctNgttgtTTTTcGTTACAaC
cGaCACCCcgAgggcgtGGGCtTtAGgTGCCcgACTCNgTTTtaaGtgTgTTGAGGGTTTTGCcTTTTagTTTAAGAtTT
tTGTtGtAgCAGttttCCTgttGgAAggGCgGtCaAcTTtAAcaTcgAGCCgagATGGGTGCaAgGCTCTCGACtGcCCA
GAAAGGaGTTTTGTacAAAGTTATgGgtaTTTTGActgTTGGcAATGTTAATTTtTCaaAgGGAGAACTgAAAAGGTTTg
TCAGGCTGCTCTTCcTCCacTTcCCTCACAcctCCTCTGAactAGTAaGCacCATTCcaTTTTGGGATGgTgtgTGcTCt
AAATTCATtgAATTGGCTcNGTCAgGGGACAtAAaAGcaGcaaaattttcgttttggcctcagcaaattaggagtgctct
acaaggagcaaaaggagtggagaaagggcaaacctgcaattctcccaggtttagttcaagttcaaAtCCCCctTctctct
ctcctAacCCTGaacCCCCTcgtcccaaggcaggcattctcaagggagcAGcggGgaGccgagCCCCCgtCaGccCtGgC
tcccCtAGAaTGCCGaaGtcCCcccgcccgggcAGtCCtgGCCaGacTGCTcgGGgTTCctgtggtagCCcTggCCaGgc
tactcgggatttttccctacccNgatcCTACCCcATgAaTAAgCCCcgAGTTCgtTTtAGtTTgGCTGGGGGTGAgTTGc
CACAAAaTGgCgcCCTCAGCCTtGgttCTCAAAATGGcGGgGGccgCATGGCAaGGTCCTCcTCCcTGTCCTCTCTTCCc
gCCTTTTCTCcttCTcctTCCcATAacCCcTTTCgTTcCCcgAcCAACcCCTTCCTTTCtGGAgCCCCTCCtaCCTCACA
GAAtTTGTCTCcaCCCTTCcCCCAgGCTCCtCCTCCttgGCagtctcctccctNgcgtccctcccatcgaccNgcccctc
gtgtgatgtcatcagggtgccaaaccactccccctgggtgcccaaggccacNcccNCCttCcgGtTcCCacgctCCccCT
tCCgGTTCCCAcGgTTggagcTcggAagaggaTgaGctggaaCTgGAAGAttcaGgcCagGAcCtgatcccaTcTCTTgc
TCcgGTtacatACcGGaggTCAAGAGGTGGaAATaCTACCACcCcgTCCTGGCAGCCCCTCTcgCCtAAcgtAGTgAAGG
ATaTATGTAAGGcCCTCAAgGAaTaTGGAcggGATAGTCCaTATTTCAGGGgAGTGTTGAATGCtCAGcTGaCCgggAgt
GTaGTAGTCCCATaTGATcTaAAaTACCTTTTCCgaTCcCTCCTgAAtgCtAcgGAGTAtAGGgcTTGGGAGAgATCGTg
gAAACGTATTTTAaAGGACACcCTCCTGAGTCTaTtAgAaGATCCTGCTAcgtCaAtAGAcgAgAAAGGGgTTGAcCTCA
CCCTCgACcATCTgAGcGGTGAaGGcCaGTGGGCAggGGCaAGGGTgCAGgCCTCaGATATCCCACcCcccgTcCTtGNA
AAaATCACAGAGgcgGCaGAAAgGGCtTTTtTcAAAATGCAGCCcgcgGgTCCCCTcCCTCacCATTCAAAGATTTTcCA
ggGCcCaGcaGAgCcgtTtAtACAaTTtGTggAgcgtCTCACaaAgGCCaTcgAaATCCAaGTccGCAGaGAGGCaaCTc
gtGaGGAGGTcTTGGAgCAatTGGcgTTcGcgAAcgCTaAcgAgAAgTGtcGAGcAgcgATaCTcACacTGccgCTGAAc
cCTCCTCCCACaCTGGAcgAtATgcTgGAagTCTGcGAgCAGAGAgTTCCACtaATaGGcCCtTCaGGAGAgCAaAgGAA
AGGgAGACCtGCTGCcgCtgccgccGTaGAcgCtGGaCCATcaaatgcTCCaCCAcCCcCaCgCACTCcGGCCCAAAgGA
AgcgCTCCTTCcgGGGAGCtGCTGACAGGCCtTGcgCgcTGTGcgGGAAAGGggGACACTGGTGCCAGaAATGTCCCtTa
AAAAgGGAATTcgAtAAGTTCAGgGACggaAAGgGAAAaGGGAGGAaTGGcgacAACcgtCCtAgACAtcAAAAAAAcTA
GGGGgcgAGcgCGGGACCACCCAGcgcgATGACCAAAATcGGGTGGCccgAGcCAaggaagggggGgGGGGaaAgGGtAA
aaaAtCcggACaTGACaataTACCaaTTCtTtccACAGATccTcTcCAGGATCCACCTaACcgGACAaGACAcCTaATAT
TACCATCtCCATCcgTcacCTTGAcgACTGACTCCcgGTACgAGCCTTTCcgGTTGAGCCTTGTTGAGCCgCTCCAcCTG
cGGGATcGGGaTTgGCACACCgCTGTGGTGGCCAGAGAACggCAAGGTAcgTGGCATcGTATcgAGgGAAagTtTGTcGT
CgTTGGGGATTGTAAACaTACAcCTCAGGAgATAGAAGTTGcTCcAGGGTTgATAACATCcgacCCTGAGCGCTTcgTCt
TATGGcTGCACTGTCTAAACccACCAACcTTccTCCCCAAGGGGcAaATCATcgCCCAGGTcATTCcaGCaGatGtgGAt
GCCAcCccgCAGGTGAACgcNGTAaGGGcgATTGGGgAGGAtAAAcCCAAAGAAACATgCAAGCTTACgGTGGGtGGGGA
GACCACCACtgTaGAGGGTcTCCTAGACACTGGcgcgGATGTGAcgATTATcCcgGAAAAAcTGTGGCcgTCACAtTGGG
ccTTGcAAAGAGTGgCTGGACACgTTAAAGGTGTAGGGGGcCTGCAATTgGCCAgACAATcaAAGAgCgTGGTAcAAATT
GAGGGGccGAAAGGAcAATTGGCaACCCTTcgTCCTTTcgTTTTGGACTATGAGGCACCcCTGTGGGGgAGAGACCTGAT
GGCCCAGtGGGggGTCAcaAtTGAcATAcCcGACCCtCCcAAGGAtTTTTGGGcgGcgGtCACTGAGAAGCgCCCCAtCC
AgAAACtGAATTGGAAAACAAATGACCCAGTATgGGTGgAACAGTGGccGCTATCaAAtCAGAAATTgAAGGcgCTtAAT
GAGCtcGTGGAgGAGCAGCTcAAGAAGgGCAACATCgAgGAGACCACtTCCCcgTggAACTCtccGGTGTTcGTcgTTCA
aAAATCAGaTAAAACcAGgTGGcGCCTCCTcCAcGAcCTCcggaAAATTAATGAAGTtAtTGAggATAtGGGTTCTCTCC
AaCCAGGGATgCCCTCCCCAACCATGCTcCCCcGAAATTGGAATTTGgCTGTtATAGAcATTaAGGATTGTTTCTTCCAA
ATTCCTtTACACCCTGACgATGCcCCAcgCTTTGCCTTCTcgGTtCCTACCATTAACcgaGAGGCCCCtcGGAAGAGGTA
CCAtTGGAAgGTTTTGCCTCAGGgCATGAAaAAcAGCCCAGTCAtctGcCAGTGGTATGTCTCTTCCCTGCTgTCCCCAG
TCcgTGCAGCcGCACacGAGgCCATTATCCATCAtTAcATGGATGATGTGCTCGTGTGtGCCCCAACCgAcgACCTGtTG
ACCCAcGCgCTTGACCtGACAGTGACTGCACTGGTTGCTGCAGGGtTCGAACTGCaGGAGTCcAAgATTCAGAAGATGcc
gCCCTGGAAGTACTTGGGGCTgGaAATCgGtAAgcGGACCATTGTTCcgCAAAAATTgGCcATtAaAACCaAAATTAcgA
CTCTTGcgGAtGTCCAcCAgCTGTGTGGgGCtTTaAACTGGGTgAGGCCTTGGcTGgGTcTaTCCACcgAaGAccTAGcc
CCtCTTTTcAATTTATTgAAAgGgGGAGAaGGGCtGAGTTcCCCTAGGTcAcTCACCCCAGAGGCAAGGAAAGcCCTGGA
AAGGGTCCAGACAGCcATgTcCACAAGGCAGGCCAGCAgGTGTGACCCTGgCcTGtCATTcAGaTTCATCATatTAGGAC
AATTGCCACACCTcCAcgGgGTgATAtTtCAaTgGGAcgaGAAAGTTGCCACCATTCCtAAAAAGGACcgAGGcgGAGAA
GATCCTcTTCTGATTATAGAGTGGGTCtTTCTCAGcCACCAGAGGTCCAAAAGgATGacGCGGCCACAGGAGCTgATGGc
gGATCTAATCcgGAAGGCCAGAGtCCgGaTTAGaGAACTGGCcgGcTGcgAtTTTGAgTGTATTCAcgTGcCAATTAGGT
taAGATcgGGCCAAATTaCTAAgGCaATGtTGGAAcatcTGCTTCAaGAGaATGAAGCgcTGCAGTTTgCaCTGGAcAac
TACTcGGGaCAAATTTCtaTCCATcgGCCTGCCCATAAAATtTTcAATCAGGATGCaCAATTCAAATTgGcTtTAGAGAG
TGTTCAGAGtAAAAGGCCTCTgGATGCCTTGAccATTTTTACAGAcgcgTCcgGaagGTCCCACAAGTCAGTGATGACTT
GGAAaGACCcTcAAACTcAGCAGTGGGAgTCAGaTgTTGCaGAAGTTGaGGGATCACCTCAagTTGCTGAGTTGGCcgCA
GTCgTCAGGGctTTcgAGAgGTTCtCTGAaCCaTTCAAtTTAGTAAcTGATTcGGCcTATGTaGCTGGAGTAGTgTCCAG
AGCAGagAGGTCCATTCTGCAGgAgGTGccCAACATTGTGttatTTGAGTTGCTCTCgAAATTGGTTAAgCTggTCTCCC
ACcgAGAGCACccATTTTACgtgATGCACAccAGGTCgCACACGGATCTGCCtGGGTTCATTGCGGAGGGAAACAGgAGG
GCgGAtGCTCTcgCTGCTCCTGCcgAAATGGCCCCaCTGcCGAAcATcTTtgAgCAAGCcAAGATCAGtCACCaGCTCTT
CCAcCAGAAcGcgcCAGGccTgGTTcGAcgTTTCcGCCTCaCccGAGACcagGcCaAGGCGATtgTGGCcGccTGTCccA
AtTGtCAGaAaCAtGCCCtCCCCACCATGAGTGCGGGaGTGAATCCCcgGgGACTcAACAGCTGtGAgGTgTGGCAgACA
GAcgTCACACACTTCcCcCAGTTtgggAaattgAAGTATGTGCAcGTCTcgGTGGACACCTTcTCAGGcgCTGTCTAcgC
CTCTGCCCACACAGGGGAGAAgTCTGcAGATGcTATtAaGCATCTAATtCAGgcTTTCTCCTGccTGGGCATCCCAAAGt
CcCTcAAaACCgAcAATGGCCCTGCgTACAAaTCcAGGGAATTCTGCAGTTTCCTGCAGCAgTGGGgTGTGGAACATAAG
ACcgGCATCcCCcACTCCCCGACAGGCcAaGcgATcgTGGAAAgGACTCATTTAAATCTAAAgAGAGTCCTATGTCAACA
GCAGCaGGTTCTtAAaATcgAACCTCcCTCGGTgcGaCTTGCCcgGGcCTTGTTcACccTAAATTTtcTgAACTgTTcgT
TtGAgTCCCtgAACccgCCtATCATcAAGCACTTTGGgGgGAGCGGACAACTGgCTCTccGgGAAAGGCcGAAgGTCcTC
ATCAAGGAcCcGGaGACcTTGGGAAcGGAGGGACcNcATGAtTTGGTtAcCTgGGGGCgcGGGTACgcCTgcgTCTCCAC
gCCcGCCgGcTTGCggtgGgtCCCctCtaaGTGggtgAggCCCTacgtccccaaggcctcTgAaAaaCAggtgtcccAGG
tGtcgGTGGcctcctggAGaagGaagaNaaagatcTgTccgGAGtaagGgttccttttccgtttgACcCCAggTgtGGct
CtTCCctttAAtTgtgTTtaATcttaagttCtCctTaggttggNgataacgagaccagTccagatGagGacCcCCagAgc
AGCctAcctCCtgcaaGcTGCaaTcGTcgCcaGtCTcctGCgGctgAccCaACcatGGattgttCctCAGccNaaagcaa
atNtgtggaagaccctcgcgaaagcagtaggacaggaNcacatctgcttgtcctNggctgccgcccaagaccccatgtcg
tcctgcctcgtggggatccctttccaggagggagagcttcccccNgctctcctccaatggaaaagcaagtaNaacagtaa
ggcccccNgtcNtNttgccNgtgcttctgttgNtttgtcctcctcggtttatgcctcccatcacNgttcccaacaaNaac
ccgttgaaaNtggtcgccgtccaaatttcattgaaaccNgcctcgaccggaaaattaccctcccNgtgaccaaccccctg
gtcctttggNNNgattgggtNtcaggcctaaacccNgccccNgaggggctacaggagctggacctcNtgggctctgccaa
agcNttcttttgNgttcaatttgtNtctaccccgcccNaaggccaggaaaagtctttcacccatgtNtttcagtttaaga
gtgtgtacaccgccggaaNgtggtgcgatcNaatNgcccacgtaaagatggcNtccactcttNaNgataaacccctctcc
ctacccaaaggtgccttccttatNtgtggNgacNNggcatggccaggcatcccccctcgcctgatcggaggtccttgtac
aattggcaagNtggggctgtttacccccaNtaaNactcaaattaNgNattggatttacaaaaattcctcaaggcctgcaa
cagtccaaaaaagagatctggcaaatctNgacccggactgtgattcggacataatccactggtccagggccaaagctaca
gcagtgacagttttNctgccctgggtctctgtggccaaaaccatgggagaaNtNggccgattggagtgttgggtggctaa
acaagccaatttaacctccactgctctatcggacctcctatctgaNgaggaaNtaaNgcggcaggcgactctacaaaaca
gggcggccatagactacttgctactcctccaccaacactcctgNgaggagttNgagggcctNtgctgttttaacctatca
tccaaagctgagaacatccatgattccatctcNaaaatcaagaacatggtcagctccataaaaaaggagacaggagactg
gttcgaccagattcttgggaactggggtctttccagctggactggctcaattataaagactggacttctgattttgttta
taataattatcatttcgattgcatttggactaattaaaagacttatttatagactgctttcNgtttccaccacaccccct
gacgttaaccatgctgcagtcccctcggcaccagaagaagcagaggtggaagcgtcgggagaactggaggacgaagaaaa
ccgcgtcccagaggaagaagggcagtggccagtcccctttgagaactggcccactaaccagcaatggtttgggaacttgt
accctaactcagagtacttggcccctcaaccgcaattctcctcattttaataataaaataagggggagatgtggtggtgt
attttgctcatgtttctgtatgatttgttNgataagattttacataatggtttgttctgtaaccccctatgtttccccct
gtatggtttaccccatgttcggttttatgtcaatcattggttatataaccttctggtcctgtctgtcactctggggcctc
tccctgtgtccagaaaNttccagggaaggcgtcgagtgattgggcaggatccagactttcccctcctattgtgttttgta
tggttgttgcacNtgtctattatgttaagagccacaccctNactgtaccccaNtggNNNtgNNtgaaccctccNctgtgt
acNccccNtgttaaNNNtNcNgcacagagggNctcNNgNNctNNNNcNgNNgtNNNgNNNNaNgcNNNaNNNNNaNNNNc
NNNNNNNNNNNNNNNtaNNNNNNNNtNcNtNcNtNcNNNNNNNNNNNcNgNNNNctgNNNNNccNaNcNNNNNNNNNNNN
gNNNgNNNNgNNNNNNNN
>SylAtr013#LTR/ERVK 
aggcgttgtatttctctggagaatggtttttccctaggacccctgaagcctgtaaccatgtagttttacccttccttcct
ttcttgacctaattggctgagatccagccatccccctggacagaaaccttgataagggcctgtgctcccctctttctctc
tcttgccctccggctctccaaggctccagccctccttccctcctggacctcccttgccctctgggccacctgcccttgtt
tcccctcccagaataaacgtcttggatcaaccctgggggtaagagcctcttttggatcttttgccctatccctgaaatat
tcccccaaagcctcccaagaaactgagctagccccggggggcagtgggggatttgtttcagttggcgcccaacgtgttgg
tttttatgaaatactaaaagcccacgcagtagctggagcccttatccaagggtctcaaaagctttttgagtgatcaacta
ccctaccatcTaaGAgaTgaaTTTTaaacaacTaaGGacggTaGggAaaGgacacGTaGacTgccTgACggAGActtccc
TaTaaATTTTaAAGAATaAAGGACTTTAGTTAAACTAGACATTGCTGACGTAGACTcCCCTTTTACtaactagacattgt
tgaagTaAAacTcCCTTTTTTTAACATAAGCCGGATTTAAGGAACCGATAAATCAGGAGACCTGTCAACTTAATCAATAG
ACTCCAAaAACACAATGTGATCATAAATCAGATAGTCTTGAGAAAACAGGATCCAGGTGTCACCAACACTAAAAGGTTAA
AAAGGCAAAGCGAGGAAGACGCATCTTACTTCATCATTccGAGACCCCACCcCaTAAAAAGGACCACCGACCCATTTCAA
AGAACAaACTACGCAcGCTTAATTGCTTTTTGGCTAaTTACCATACGAAGCGGGGgAATGGGATGGACCAGAGTCATGAA
TATGCATTTGTGTTTTGGGTATTCAACACTTTTGTACATAAAAAGACCCTGTGATCATCTGTAAATTGCGcGTGTGTATT
TGGGAGCTATCCCTCACGCTGCCCaGcGTCGTAATAAACATACACTTTCTAACTTCAAACTGTTAGAGAGTCTTTGTCCG
TCAgAGTTGGATATTGGTATTAGATCAATATCCATATTTTTTTAACAAATaaTTTTGGCGACCGCGGCAGGACACTGCTC
TCTCTGGCCGAGGGGGCCATCGGGGTCTGGGACCCCTCAGGGCGCCCGCCCAGAATTTCCTGGGAAGAGGGCTCCCACGG
CCCCGCTGACACCCCCGGGGAAAGACCAGAGCCTGCTGGAACTACGGACAAAAGGTATGTTTAAAATATTGGGAACAGGT
ACCTTGGAATAGAGGCGGCTTATAAGTCATAAGAGACGTCTTATGCaAAGCAGAAGCCTGACTGGGTTTTGGAAACTCCG
CGGAGTCTTGTAAATGGTTcGTTGTGTTCCAGGTAGAGCtggtaacttgtagctccctcccgtagaggggagggcagcag
cggccccagggctgcaggttttgttgtttggggagcagtggtggctccgattttggtaatttaaagctccctcccgtaga
ggggagggcagcagcggccccagggctgcaggttttgttgtttggggagcagtggtggctccgatttTGGTAATTTAAAG
CTCCCTCCCGTAGAGGGGAGGGCAGCAGCGGCCCCAGGGCTGCAGGTTTTGTTGGTTTGGGGAaCAGTGaTGGCTCCGAT
CTCGGCTTGTAGTTTAAAGGTGCGCCTTGGTGATCCATAaTCTGAAAGGCCcGCCCGAGTTTTGGGGCACaGAAGGTGCT
GTCTTGGGTCGTGGTCCCGCGCCGAAGGTGTGTGTGTGGTGGTCCTGTGGTTTGGTGATTGTGTGCGTTTTGGTGAGGAA
AAGAATCATTTGTGTACCGTATGTGTTGTGGTTTaTAAAAGCTTGTGTAGTACGCGTTTTGGTTTGTGTGACTTTGCTGC
GTGTTACTAACCTTTGTGAGTGTTTTTGGAAGTTTTGCAAGTTTATGTCGTGATTGAAGTGTATCTGTAATTTGAATCAG
TGTGTTGTTTAGTAGAAAAACATCTGTGGGTGAACAAATTGTTTAAAAGAAAAgggAAAAAaAAAaGAAAAaaAAACAAA
CAAACAAaccAAAAAACCAAGCAAGGGTAAGGGGTTTTCCTTTTCAAAGTGAATGCCCGACACAGCCGCGGTGATTgGGG
aTGATTTGTTTCCCCGGTAACCGCAGAGGAATCTAGGCTTGCGCAACCTCAAGCCACGTCCCTTAGCTCTATGTAAGACG
CGGAGAGGTTTTGGCGAGTGGATGTTTTAGTTAAAAAGAAATATTCTTATCTGTTTGTGAGGTTTGCAGTTGCCAGTGTG
TGGTAGTATCTTAAAGTGCTGGTGGCTTAaTCCTCAACCACAGAGGAGCAGAAAAGCAGTGTAAGATCAAGGTCCCCcCC
CccGCTTTCCTGCGGAAGGGTCTGTGCTACGTCCCGGCTGAAATCtgTGGGAATTTTGGCGAGACCTTGTTAAATTTTTT
tGGTTCAATGTGTTTAGGGGCGCAAGGGACCCCGGCTGTTTCTTTTGTGAGCCTAAAACTGTTGGTGTTTGAAGCCAGGT
CCCTGCAGAAAAGGGAAACCCGGTCTAGCAGCTTTTGATTGTGTGCAGAGAACGGAaAGCcCAGTGCCAGCCGAGGTGGC
CGGGATTTTAGTAGAATTGTTGGATTCCTGCGAGAACTCGGTTGATACTCTGCAAAGTTCACATTTGTTAATTTTAATTA
TTTTAGTaGTAATATACCCAAGGCAAGGCATAACAGAAGACCCGGTTTAATAAGTGATTAATAACCAGCAATTTGGGGTC
AAGTGCCTGGCTGATTGTGTAGTGGGTTTTTTTAAGAGGAAatTTTTTTTTCTCTGTTCTTTTTTTCTTTTTTTCCTTTT
TGTGTGTCAAAAGGCATTGGGAAAAATAaGATCCTGAATATGGGAGCAAATGAAAGCAAAGAGATTcCCAGAGGAAGCCC
TTTGGGGTGCATTTTAACACACTGGAAAGAGCTGGTGGGTTGTGATGGTACAaAAACCAGGAGGGAGCTGGTTAAGTTAT
GTACACAGTGGTGGCCACTCTATAAACTTGATGAGGGAGTGAAGTGGCCAGCAAATGGTACACTaGACTATGAgACACTA
TTACAGTTAATGCTTTTCCTCCGGCGGGAACAAAGGTGGTCAGAAGTGACATATGCAGATATGTTTTTCAGCCTTcGAGA
TCACCCTGAGTaGCAAAGGCATTGTGGAATGAAGCCTCTATCTGATCCTTTAGTACTGGCCCTTGAAAAGGACAATAAAG
CTACTAAAGGGAAGCCCAAACGTTGCTGCAGCACCTGCTCTATAAATCAaAGGTGCACACATCCTaACAAGGTATAcCAA
aTAGAGGCTTTaGAACAGGAGACAGAAGACATACTgAAaCCACCTCCAAAAAgACAGGAAAGGGGGAGGGTGGGGGGAAA
TGCAGACTTCATCTTCCCTTGGAAGGACAGCAACTAAGGCAGGGATTTCTCCACCCACTCCTGAACCATACCCACCACTG
CCTAGCAGTGACAGTGAGTGGGATGAACCTaAACTTCCCCTGTCAGCCCCCAAACTTCcCCCACAAGGGCCTATAGCATC
CAGGGCCCGAAAACAAACCACAGGGGTCATACAAGCATACATACAAGCAGATAAGCAaTGACCTCTGATGGAGAAACAAA
ACTGATTAAAGTTCCCTTTTCCTCAATTGATTTAGAGATCTGGGAAAAGAGTGCTAAGGGTTATCGAAGTGATCCAATAa
GGGTTGCTAAGAAAATGAAGTTTATaATTAAGCAGCATTTACCTGATTGGGCAGACCTCCAATTGCTGCTTGATGCcTTA
ACAGAaACTGAAAAGcAATTAGgTTTGAAAGTGGCTAAAGACCCAGGCTGGGATCCTAATAATGATGAGGGaTTGGGACA
ATTAAAAACATACCAAAAATTGATAGTAaAAGGGCTAAAAAGAGCAATCTTCAAAACCATAAaTTGGTCAGCACTATATG
CTGTCAAACAAGGCcCCTCCCAaACACCTTGTGaATTTCTAGATGACCTGCAAGATGCGATGCGCCGACACACCACCCTG
GATCcTGGATCTAATGAAGGGACACAGCAATTAATAAATTTATTTTTAGGACAGTCTACAAGAGACATCAGcTGGAAACT
CCAGAAGATCCaGGGTCCAGACAGCCGGAATCTAGAAGGTTTACTGGATGAGGCCTGAAGAGTTTAATTCTTAATAGACA
GCAGGGCAACATTTTCAGTGCTAAATAAGGTCCTAATACCaGTAACCAATGACTATGTTATGGTAAAAGGAGCGACTGGC
CAATCTGAAAGAGGTTACTTTTGcGAACCACTGGAGTATAAATTGGGAAATAATGAAAAaTTCTTCAATTTTTATATATG
CCTAAAGCTCCATCTGCACTTTTGGGCACAAAACTGCTAGAGCAGGTGGAGGTaAAAAAAAAAAAAAAAAAAAAAAAAag
tatcaAGTGTTTCCTGGAGTGTGGGCTTCTGACATACCAGGCAGGGCAAAGAATGCACTACCAGTACAAATCAAACTTAA
AGAAGGAGAACAGCCAGTAAGAGTTAAACAATAACCCCCAAAAGAAAGAAGATAGAGAAGGGATTAGTCCAATTATTGAG
AACTTTCTGATTTTAaCACTCCTCTCCTGCCAGTGAAGAAGCCCCACTGCTCATACAGGCTAGTACAGGACTTAAGGGCT
GTTAACAAGATAACTgaaaACTTGTATCCAGTAGTTGCTAATCCTTATACCTTGTTaAATcaTTTAACTCCcGAACTAAC
CTGGTTTACCGTTTTAGATTTGAAGGATGCTTTCTTTTGCcTCCCTCTCCATGAAGCCAgCCAGAAAATCTcTGCATTTG
AGTGGGAGAACCCCAAAACAGGACGGAAGAACCAGCTCACATGGTGTGTGCTTCCCCAGGGGTACAAGAATTCACCCACT
ATATTTGGGGAGCAGCTTGCAAAGGACTTAaAGTCTTGGGTACCTCCACCAGGAGAAGGACAGTTGCTCCAGTatgtgga
tgACCTCCTAATAGCCACCCAGACCCAGGAAACATGcGTGGACTGGACGGTAAGCCTCCTAAACTTTTTGGGCCTGCAGG
GGTATcGAGTATcTCAAAAGAAAGCCCAAATAGTGACCTGGGCTATGAAGTGAGTGCTGGACAAAGAACCCTAGGGCAAG
ATCGCAAAGAGGCAATATGCCAGACCCCAAAGCCTCAGACAGTGAAGGAACTGAGAACCTTTTTAGGTATGACAGGATAA
TTATGGATTATTTGTTAAACCTCTGTATGCCTTGATCACGGAAGgaAGCAGAGATCTTCAATGGACAAAagaagcagctc
aagcttttgACCAGCTAAAGAAGGCCCTCATGTCAGCACCAGCCTTGGGACTTCCAGATGTGAGTAGGCCATTCTTTTTG
TTTTCTCATGAGAAGCAAGGGATTGCTTTAGGGATACTAGCACAAAATCTGGGTCCATATCGAAGGGTAGTTGCCTACcc
CTCTAAACAGCTGGATACGGCAGCTAAGGGGTGGCCAGGGTGTCTCAGAGCCGTCGCAGCAGTGGCAGTGAACATCCAAG
AGGCACGCAAGTTCACCCTGGGTCAGAAGATGTgCTaGTGTCTCACACAGTGTCTAcAGTCCTGGAAACGAAAGGGGGGg
CACTGGCTCTCCCCACAaAGATTCCTGAAGTACCAAGCTATACTGGTGGAACAAGATGATGTTGAGATTGTGGTaACTAA
CATTGTGAACCCAgCTTCCTTCCTCAGTGGCAGTATGGGAGAACCAGTGATCCATGATTGCCTGGAGACCATTGAAGCCA
CCTACTCCAGTCGCCTGGATCTGAAAGATACCCCGCTTGAAAATGACTGATGGGAGCAGCTATGTCATCAGTGcAAAGAG
ACATGCTGGGTATGCAGTTGCCACAAGCAGAAAGGTAATAGAGTCCAAACCATTACCAACAAATACCTCTGCACAGAAGG
CTGAGATAATTGCCTTAATTCGAGCTCTGGAGCTGGCaAAAAGGAAAAAGAATTAACATCTATACGGACTCAAGGTATGC
ATTTGGAGTAGTTCATGCACATGGAGCCATTTGGAAAAAGAGAGGACTGTTAAACTCACAAGGaAAGAACATTAAACACG
CACAAGAAATATTGAGACTGTTAGATGCAGTGCAACTGCCTGAAGAGGTAGCCATCGTGCACATCAAGGCACACCAGAAA
GTGAGCTCGGAGTTGGAAGAGGGGAACATGCTGGCGGATAGAGAGGCAAAAGAAGCAaCAAAAAGTAAGATAACTaATGA
TTTCTATTGAAGGTAAGCCAATATACAACAAAAAGGATAAGAGACTTATTAAGGCAGAAAAGGCAAGTTATAACCAGGAG
GGAattTgagCTGTgaCAAaAGaaGtgaaaAaTTGgAGgAccCTaCgAcgaGTaGcaGcCaTaAccaCAcaagcAAaAga
AgAaaaCacAcTcggGaaAGaaACcaGtCaGTGTAGccTttgcctccGaAcaAATcaaaAAaACaCcCcAaAttGacTAA
AGtgggacaAATTgacaaAcgcTaaaGAacaaGgcaacAATGacAaATTaAcTTTAaAGAacTgccaAGGAcgggAGgaa
AacgagACcTagacgTGcTaACggAgACTTtttcaggatggccagaacCCTTTaCagcTaaAAGAgaTAAaGcaCgagAG
gTAAaCaAaaCAcTGcTGcaagaAagaAgACccCccTTTgaaaTTcaAaCcaCCaTaTccTaAcATagaggaccAaaCcG
gATTTaagcAaCCcATAtcacaaTCAagagAccgGcCAAcTgaAaaAATaaACcaCaaGAACAaAaaGTGAgactggggc
aAgAAacaAaaTaGcCcTGacaaaAcacgaTCCaagTGgCAccAacaCgAAaacGgaaAAAAccaaggGcaAAAGaGAaa
aaGAccCaTcTTaaaacATcATaTgGAaacCCaaaccCagaaaAAGaAccAaCaACaCacaTcaAAGtaggggcactaAA
cAGACaACgCAtGagaAATTGagaaacagcTaTcTacaacaCaAAaCaGGGAATgaGATGGaCCAGagaCATGAaaaaca
AccTGgGgaTTagGTATacAacAagTcTgTacaaaAAAAGACCcTGgaAcCAtctgtaaattgcgcgtgtgtaagTGGGA
acgAcCacTCaaGcTgcccgGCgTCgTAaTAaacacACaccaaccAAcgTCaAAcgaacAGAaaGcCTggaTCCaTCAta
gcTccagAgTGaaaaaAGacCaAgAaccAaacTagaaaAaCAaAcCAggcgataatgaactgaagctgaagttcactcgg
aatcacgagtagatgtattgacagtatggacattatgtggaaagttgtaattactgcagtaattcccttaaccataatga
gagtcaatgcagtaccgcgcaggtacaatgggactgagataaataggtgtcaagggagagcttatgatgcttactctcgt
aaggctctaaataagatgctaaaagtcacgaatgcaagcttgtgggaaggaagaaatctttggggatgtaaatatgcatt
cgtacaggatgggttccacaaggcttaccacccactcatgagatccatccgcattagtcctgaatgttgtgacaaatgct
tgagtaaatgtccacagtttaggctcaaaatagaggggtgtgcaataaccacacatgatgcctcagtggacctgatacat
ccaatagtccccttaggattaaaccatgggggaactgtattgtacccttctgagcacaggatgtgggcacatcaaagacc
tattcagacgcctgttaagtccctcagaatatgatttatgggaaactagatggaaaagagctctggtaacagtattacag
gagattcaccaaactcctggtgaagcaaaagacaatgatgataatgatatcacacatgatcgtttgtgtggtgaagggga
atggcactgtccagacaagcaaactcaactgttgtccaagtcagtcttagataagatctgtaatgttgcagaaaaaaatg
ttttatcagctaccaagaatagaagttaagggcagttatgttaacattaaactgtttccttcagagaatttcttgcagtt
tgtggaccgactcagaacacaagtggaaagacaagtgcaagatctggtggtgcaggcagaattgatcaaggagatggctc
agaggaacgctaatgagacctgtcgtagaattattctcagccttcccctcgactcatcgcctagtcttgcacatatgatt
gaagcctgtaccaggaaagcagaattgttcagtgcacctgaaaggaatccaggactggcacacccacagcatgcggcagc
tgcggtaccaggaccaaagaggcaaccagtgtcacaagaacagctgcagcacatcacctgccaccgttgcaaaaagccag
gacacttcgccagagcctgcccacaaaaccagaaacagaagaagttcaacaaacaaaaaaactgagcttacagcgcgtac
ccgctgttgatacaaatacgcgcaaagatataaatatagcgggacccacactggcgaatgcctctctcttaacaaaaaag
ggggggatgggacacacagtgtgggagtgcataaaaataaaaatgtcaaatgttcaattaacaaggtttggcagctgtga
ggacgatttaggctcgtgactaccaaaggttttcatttcaggtctactgattgcacagtcattacagtggacctgccaaa
catctcacaggacctgacggtttaccacatgggactggacagtgagtattttgttattggggacacagcacacacacctt
tggagactgaggtagctcccatgaccattaagggagagataacaagccttatgctgttggcacgctgcatgcacccacca
ttttacctggcagaggggcaaattcttgcccaggccattcctgttccagcagagatcacagcagatggaaaatcatcaga
agtctactgggctgaggtggtgggagagaataaaccctctatggcatgcaacctagcctgtgggtcagacctcctccatg
tggaaggggtcctggacacaggtgcagacatcacgataatgcctaagactatgtggccatcacattgggaattgcaaccc
gtagagggtaaacttcagggcataggtggaatcacattggcaaaaatttcaaaaaacgttgtgcaaattgagggacccga
tggaaaattggccagtgtccgtccattcgttgcagaatataaggcctccctgtgggggagagacaccatgtcccagtggg
gagtccagttggtcattcctaagacgccccaggatttttacaaatagccactgtggagcgccctacccgaaagttaaagt
aattagataataccccaaaatgggtagcacagtggccattgagtaaagagaagctcacggcgcttgaggagctcgtggag
gagcaattgtctcaaggacgcctagaagagacaacaagcccttggaattccccagtcttcattgtaaagaagccggggaa
ggacaagtggaggttgcttcatgatctccgggaaataaacaaaattgtagaggacatgggaccactccaaccagggatgc
ctactccaacaatgctccctcgagattggcaattggctgtcctagatatcaaggactgtttcttccaaataccgttgcac
ccagaagatgccccacagtttgcattctcggttcccaccatcaatcgagaagccccaatgaagcgttatcactggagagt
tttgccccaaggccttaaggtgagccctttcatatgtcaacagtacgtagcctcattgctatctttggtatgtgccgaga
gaaaggatgccatcatccttcactatatggatgatgtatgagtgtgtggccccgataacactatactcaaacacacactt
gacctagtggttaaggttttaacctctgctggatttcagttgcaggaagacaaagttcaaaggatgccaccttggaagta
cctgggtttggaaatcactgcaaggaccattgttccgcagaaattggaaattgagtgcaatcccaaaaccctggtggatc
tccactacttgtgtgggtctttgaattgggtaagaccctggctaggcctcacaaatgaggatctagcccccctctttaat
ttattgaagggggagagggagctggtttctcccagggaactgaccccagaggcaaagactgcaattgaaaaggtacagaa
ggccttgtcagagagacaggctcatcggtgtgagccaaacgtgcctttccattatattgttctaggaaagctgccacatt
tgcattgtttgattttccaatggatcgagggacagagagattcactcttgattatagagtgggttttcctctctcaccag
agatccaagaccatcacttagccacaagagttgatagctcagctgattcggaaggccagggtgagattgtgtgaactggc
tggttgtgactttacatgtattcaccttccggtcaaactttctgaggagggaaggaactctcctgagagattgaccaaag
agatgtttgagcatttgctccagagcaatgccagtctccagttatctctggacagctacaggggacaaatatcagtccat
gccccgtctcacaagttgttcaacgaggaattccacctcattccttgtgagaaaaggaatcggagaccactcaaggctct
cacagtgttcacggacgcttccggggcttcccacaagtcggtgatgacttggagaaatccacagactcagcactgggaag
ctgatgttgaatttgtggagggatccccccaagtggctgaactggctgcagtggtaagagcttttgagaagttctcagaa
ccaattaatttggtaatggactctgcatacgtagcaggggtagtgtccagagcggagcaggctgtgctcaaagaaatcga
gaatgagcatctcttcaggttactttcaaggctaatttatttagtttctcacagagagcatccatactatgtgatgcatg
taaggtcacacactgatttgccaggtgaaattgcagaggggaatcgtcaggcagactcccttgctgcaccagttgaaaaa
gcatgtctccctgatatcttccaacaggcaaagctgagtcaccaaaaataccatcaaaatgttccaggtctgatccgtca
gttccagctaacacggagtcaggctcgagctgttgtggccacctgtcccacctgccagctccaggccctgccatcgatgg
gcatgggagttaactcccgaggccttggcaattatgaagtgtggcagacagacatcacacacattcctagttttggtcgc
ctcaaatatgttcatgtaagcattgacacatattcaggcgcagtgtatgcctctgcccatgcaggagaaaagtctgtgca
tgccaagcagcacctagtgccagctttttcagtgttgggaatcccaaaagaaatcaaaactgataacggcccagcgtatg
cacccaaggaattcctggaatttgtccagcagtggggagtgaaacataaaactggcatccctcactaccccacaggtcaa
gctgtggttgagcgtgcacaccagacgctcaagcaggtcttggctagacagagcagttcaactgtgtggatgtctctgca
gcagaagctctgcaaagccatgtttaccatcaattttctgaactgttaatttgaaaatatgagtccaccagtggtacatc
attttaacagtggagattaattcaaattatcccagcgtccaccagtcgtgattagggatccagaaacctgggaaaccaaa
ggtccctatgagctcgtgacctggggtcgtggctatgcatgtgtggctactccctcaggccttcggtggattcctcagaa
gtgggtgaaaccttttgtccccaaaaatccagctctagcagaaggggatgagaggcaagtagctgttgcttcaaagagaa
gacgccgccggatgaagaaaaatgaatcttcctaggtgtggattccttccggcagaaacagaaaacttctatcatgtttt
aaaaggtttgtttttcccttttagagaaaacctacctcccactcaactctgtgatgaaccccatccaagcagtcgtcttg
ttaatgatgaatggtctggcagctgcatggattgtccctcagccacgtcaaaacatctgggtgaccctggcacagacact
tcagcaggaaagcatatgtttgtccactgcagcagcaaagaatcccatgtccacctgtctggtaggaattccattgcggg
ttggagaatttccagcaggattggatcaacataggtccaatgaaattccaaaatcacacactcccccaccacacagagat
catcaacagcaagctgtgatgatagtgaaccccttaaaggagtggttgcaaaatttgcccaaaatagctcaggaacccca
agaattagagttactgggttcttcccctgcgtcatactgcatacatttttctgtcttcccaaaaccttctagcactgagg
agtatcacaacataaaacaatatcgtgaggagtttactgcaaaaaggtggtgtcttaatacaagccatgttgcagcagac
aacccatctcactcaagtccaaaaagcctccctaagggattgttcctgatttgtggggatctggcatgggcaggaattcc
atcttggcttttaggagggccatataccatagggcggttgtccgtattgacacccaaccaaactttaattggtgagtgga
ctcacaaaaacagatcggcaaacaaaattcagaagagaaattgctgacaatttggacccaaattgtaattcagaaatttt
tcattgggcaaagtcaaaaagtattgctgtgtccctgttccttccgtgggtcgcagcagccaaagctctaggttaattgg
gccatctagagtgctgggtggtcaaacaggcaaacttgacatctaccgccatcagctctctcctagaagatgaggaaatt
accagacaggccacacttcaaaatcgtgctgccataaacttcctgttattactgcatggacacgaatgccaggaatttga
aggactctgttgcatgaacctgacctcgaaagctccaaacatccatgctgcccttcgaagcatgaacaacttgatcggac
aagtgaaacaagaatctgaggattggatcaaggaactgttcaagggtcggggattcacagggtggcggatttctatagtt
aaaactattttgatgtttcttgttattcttttccttgtaaccatagcgttcgggatcctgcgttgtttgattttcaaagc
tatcaatagtctcataccttctacctcagaagtcaaccacatagagttgacaaacttaaagcaatttgacttccccacca
attgtgagtggtgaggaaatcaacattccaagtcaaaatggacctaatatttttctagtaactttgttaaacaaaaaagg
gggaattgttgtatttctctggggaatggtttttccctaggacccctgaagccttttaaccgtgtacttttacccttcct
tcctttcttgacctaattggctgagatccagccaccccccctggacagaaaccttgataagggcctgtcctcctctcttt
ctctctcttgccctctggctctccaaggctccagccctccttccctccttct
>SylAtr014#LINE/CR1
GGGGCTGGGACGGAATTCCCAGAGCAGCTGTGGCTGCCCCTGGATCCCTGGCAGTGCCCAAGGCCAGGCTGGACATGGGG
CTTGGAGCAGCCTGGGACAGTGGGAGGTGTCCCTG
>SylAtr015#LINE/CR1
CACAGAATCACAGAATGGGTCAGGCTGGAAGGGACCACAGTGGGTCATCTGGTCC
>SylAtr016#LTR/ERV1
NATGCCTTAGGTTTTAGCTTTCATGTTTTCAGATTCTGTGCTGCCTAGGNGTGTAGTTCTGAGCCTCATATNAAGTGCTA
GTNAGCTCTCTTCACAGNGTAGNCAGACAAAACAAATCCTTTTCCTGCTGGAGACCAAGGACACCTCACTGCTTCAGGCC
CAAAAGCGTAAACAACAGTGGACTGAGGGGAGAAACGAGAAGGATGAGACTTCATAACCTGAAGCTGTAATTGGACAATT
AAACCCCAATATGCAAATGGACCAAAACTTATAAAAGTGTAAGACCTCGTGACCGGTCGTCCATTTTTGTGACCATTTTG
AGTCCACCTTGGGTGTAGCCCCGGTCAGGCTCTTGTNCTGCCCAAGGTGTACCCTTGAAGGCCTTTCAATAAATACCTAC
TTTATTCTCTAGCTCTGTCTGGCCTCTGTTTTTAGGTCAGCCTTCCCAAGGCATCA
>SylAtr017#LTR/ERV2
TGTCGGATTATACCCTTTTCTGACCCAGAGATGGGGCAACTGAGAGGCGTTTTAAAAACTTTTATTCCATTTTCAGTCTC
ATGTGAAGGGTGAGACAGTACAGATGTTACAATTCACGCCATCACAATCAGAAGCCAAACTATTTCCTAATTACAATACA
TTATAAGCGTTTCTTGGCCTATCAGCTTTTGCCACACAATGCTGCTAATGCTTTAAAGCCAATCATCTAAAATTACCCCT
CGTGGGTCCTACTACAATGCATCTTTCATAGTTCTATTTCTCCAAAGTATCTAGTCTTATTTGCAAGGCCATCATTTGAA
ACTTGTTTCCAGTTCCATTTCTCTCTCAACAATGTCTGTCCTATTCCGTGGCNTTTCTAAGTCAGCATTT
>SylAtr018#LTR/ERVL
TCTGTCTTGGGTTGCAATGCAAATAACNAAAAATGTTTATTCTATTCCATCTGTTGAAACCAGCTGGGGAGGTGTTTTCT
TTATCTCTTGTATAACCCATTCCTCATAACTCCGGGGGGAGGGGGCGGGTGTCTTCTGTTAATGGGCCAGCTGTTAAAAC
CAGGTGGGGCAGTGTTCCTTATCTCTCCAGACCCATCCTCCCTCCAGGGGATATCTGCTGTTAATGGGCCATCNAGGCTC
ACCGCANGGCTGANACAATTACATCATCCCACTGGGAGATGCTCCACCCAGGGGGAGGAGCCAAGCGTTCCTACCTGGAT
AAAANCTGGGANTCAGAACNCCAGCACAGCCTGTTTNCACTGGATTCCCAGAGGGAGACCGGACCCATCTCACCACCACT
GGACCTTTCTACAGGATCATCTCTGCTCCAACAGAACCACATCTGTCACTNCAGGAGGACTTGACTGGACTGCTNCCAAC
ACCCTGACCAACAGGGTGTCAGGTTGTGTTCTGACTCTGTCAGGGTTTATTTCTTGTTTGTTTGCTTGTTTTTTTTTTTT
TGTACTACTACATTTGTATTTTTAATATTCCTAGTAAAGAACTGTTATTCCTATTCCCANATCTTTGCCTGAAACCCCTT
AATTNCAAAATTATAATAATTCGGAGGGAGGAGGTTTACATTCTCCATTCCAAGGGAGGCTCCGGTTTTCCCTGGCAGAC
ACCTGTCTTTCCAAACCAAGACA
>SylAtr019#LTR/ERV3
AATGTTATTGTATTCCATATCTATCTGTGCCCAAAAATTGTTACTGTTTCTTTAAGACCCTGGCGGCCAGAAACGGAACG
TGAGGCNTGGGGTGCCNGGTCTTTTNAAGGTCGGGGCGCGCAGGAGAAGCCCTCTTGCTTTTGGCTCTCTCTTTTGCCTT
GTGGTTCTCGCTNGGGAGAGCAGAGGCAGCCGTGGTTTTCTTCTGTTTNTCTCTGGCTCCGGAGGGGGTTGTTTCAGGCA
GGTTTCGGCNCTCAGNAGTGGCAACCCAAGAAGCTGCATTTCACAATCGNAAACTGTTTCAGAGTGAATTTCGCAACACC
TGTCNNCAGCACAAAGCCGGAGCCGGTCNAGGGTCGGGCCGCGCGTTTCGGTGCTCAGAGTCCGTTTTCTTCTCCCCGCC
ATGANAGCGGACCCAGGACAGCGGCACTGACGGATCCAGTGGACGAGCAGGCAGCNACANTGCGGTGGAGCTGACCCCAN
ACAACGCCAGCANTTCCCATCTGCCACCAAACTGCTTCGTAAGCTCCTACCTTCCCGATTTTTTTCTTCCAGGGGAAAGA
TTGGACCGAGCGGGGTTTGTCTGCCATTTCCCCTTTGTCTCTCCCACGCGGTNGCCCGCGGAGGCGCCATCTTGGGGGGA
GGGCTGCCGCCGTCTTTTCCCTTTGTCTCCCTACACGCGTGGTGGGCGCCGTCTTGGGGGAGGGGTCCCTCCGCCATTTT
GAGTTTCTCTGTTCCCAGGGAGTCCGTGAGATTTCAGCAACTTTGTANCTAGTGATTATACTTACTGTTTTGCCTGTTGC
TGTTTCGCTTTTTAGTAAACTGTTATTTTTTCACTTATATCTACTCGTATTCGTTTCTCCTTATTGGTGGAAAGGGATTG
GTTGAAACTAAGGGGAGGTAACTCATTTTAGAGTGTCCA
>SylAtr020#LTR/ERVK
TAGATAGGGACAGGCGGCCGGAAGATNTCGGGCTGTAACGGGNAGGAAGAGAACACCCCATCCCCCCCTCAAGATAAGCT
GACCCCTAAAAGGAATGTAGACCCTCTACTAACATGTGCCAGTACTTTTCCACTCCAACTACTAACCCAGGAAGTGTGGC
AATATCCCGTTTGACGTAGTAGAAGACCCCAGGGTATATAACCTGNACCTTTTACTTAATAAACGCCTTTTGTAACCGTC
CGCCACACTGGTACAATGCGTCTGTTACNAGGCCCGGCCCACTCATGAAAGCAAAGTGGAAGCCGTGCTGTATGTCTGAA
TACCAGAGCCTCCACTGTNGCAGAAACAGCGGACTGCNACAAGTGGTGCCGAAACCCGGGAACGATTACCTCGGAGGACG
GGAGCCACGCTTTGGAAAAGGCACAGCGGGTAGGAGTCGGCCGGTCCGAACTNCTGCGGAGGAGAAGGAAAAGGGGGGAC
GCCCCAGGANCCCGCGGACAGCATGGAGCCGTGACGANGGTCGTGAGTAGAATAGCAACCCACTCGGGAATTGCGTGGGA
CAAAAAAGATTTATTTCTCGCTATTGCGAGGTTATCGGATTTGGGCGTNATNAAACGCCCGATAGACATATTAAATTCAG
AGGGGTGGGAGAAATATACAGTTGCCCTGGCNGAAGATACAAAAGCCACCGGCAGCGGAAAAGTTTTAAAAGCATGGGGA
AAAGTTGAGAAAGCGTTGCGAAAAGCAATGGAAGA
>SylAtr021#LTR/ERV2
TGTTGTATTTCTCTGGGGAATGGTTTTTCCCCAGGACCCCTGAAGCCTGTAACCATGTAGTTTGACCCTTCCTTCCTTTC
TTGACCCAATTGGCTGAGGTCCAGCCATCCCCCCTGGGCAGGAGCCTTGATAAGGNCCTGTTCTTCCTCTTTCTTCCTCT
TGCCCTCCGGCCCTCCAAGGCTCCAGCCCTCTTTCCCTCCTTCTGGACCTCCCTTGCCCTCTGGGCCTCCTGCCCTCGTT
TCCCCTCCTGGAATAAACGTCTTGGATCAACCCTGGGGGTAAGAGCCTCTTTTGGATCTTTTGCCCTATCCCTGAAATAT
TCCCCCAAAGCCTCCCAAGAAACTGAGCTAGCCCCGGGGGGCTGCGGGGGATTCGTTTCA
>SylAtr022#LTR/ERV1
GAGTACAGTTTTATAGGTTTTAGNAAATTAGCATAATTGACAAAAAGCACCAATTAGGAGGACAAGTGGTGAGGCAATTC
CCCCCCGGTTCAAGCCCCTTCTCTGGAGCCCCCCCTCGGCACTAGCTGTACTTTGTCCATGAGAATGTGTCTCGAAGAGT
TGTTCTCAGCCTTGGTTCCCAGGAAGAACCAAGA
>SylAtr023#LINE/CR1
AGTCCTGTTTAATATCTTTATCGATGACNTGGACGAGGGGATCGAGTGCACCCTCAGTAAGTTTGCAGATGACACCAAGC
TGGGTGGGAGTGTTGATCTGCTGGAGGGTAGGAAGGCTCTGCAGAGGGATCTGGACAGGCTG
>SylAtr024#LTR
CCCTTTCCCNGAATTTTCCCCAGGATTTTCCCTTTTCCNGATTTTCCCCAGGATTTCCGGCCTCTCATCCCTNCCCTTTC
CCAGGATTTCTCTCCCTTTTCCAGATTTTTTTCCCAGGATTTCCTTTTCCAGATTTTTTCCCNGGATTTCCCTTTCCAGA
TTTTTTCCCCAGGATTTCCAGCCTCTCATCCCTTCCCTTTTCCAGGATTTTTCCAGCATTTCCGGCCTCTCATTTATCCC
TTTCCCTGAATTTTCCCAGGATTTCCTTTTCCAGATTTTTT
>SylAtr025#LTR/ERV2
TGTGGGAAATGGATTTGTAGAGAATTCTCAAAGCCTGACAGAAGGCTCACATAGTCGTGCATCTGTGTGCAAACTCTGAG
ATAAGAAATGCTGACTTAGAAANGCCACGGAATAGGACAGACATTGTTGAGAGAGAAATGGAACTGGAAACAAGTTTCAA
ATGATGGCCTTGCAAATAAGACTAGATACTTTGGAGAAATAGAACTATGAAAGATGCATTGTAGTAGGACCCACGAGGGG
TAATTTTAGATGATTGGCTTTAAGGCATTAGCAGCATTGTGTGGCAAAAGCTGATAGGCCAAGAAACGCTTATAATGTAT
TGTAATTAGGAAATAGTTTGGCTTCTGATTGT
>SylAtr026#LTR/ERV2
TGTGACGGAGGGTCACACTTGCGGCTGCTGTTAGGGGCACGAAAGGACGAAGCAGGCAGCAGGAGGTCAAGCAGGAAAGC
TTCTACTTTATTTTTCTGACTCCATATTATATACAATTTTACAGACAGGCCAAGATTGGCTACACAGGTAGCCACCTCTT
CGACCTCGTTGGTGAACATCACCATCAATCATCTTTCTCCTCCCAGAGAGGAGAAGTATGTAAACAAAGATAATTTCTAA
AAACATACATAGTTTACTTGAAGCTGCGTGAGAACAAAATGCAAACAGTGAAAAGCAGGCAAACTTGAGGCAACA
>SylAtr027#LTR/ERVK 
TGTGTTGCAGAGTTTCTTAGAGAGTGAGGACATGATTTATATTTGGATTGAGGGCTGAGGAACTACAGACTGAGCCTTTG
GCTTATGAGGCCCGTAGGCCCCTGTGGCGCAGGTGGAAATTCATGTTAAGGTGTACACAGGGAATAGTGGGTTTCTAGTT
GTAGTGTTGTGGCATGAACAGTTCAGCCACCTTAAGACTAAGATAAACAGTGTTGGTTTGCATTCTTTGTATGGCCTGTT
ATTGTAAACTATACTAAGAATCTATATAACCTGCCATCTGAGAGAGAATAAATGGAGAACGCCATGCTAACCACATTGGT
TCAACGTGTCGTTTTGCTCTCTGTCTGGCCTCCTATTATTTAGAGCCTCTGTCAACAAATGGTGCCTGAGCAGGGGCTCT
ATGCTTAAATGCTGGATGTTTTGATACGGTTTTGATTTTTTTAATTTTTTTAATCGGGTTGATGTGGGACGTTTGAATAC
GGGAAGTCTCAGTCCTTGTTCCCGGACCGAACATGGCAGGGGGAGCAAGAGTGGGAGTTAGGAGGTCAGAAGGCATGTTC
GCTCAGTTTGAAAAGTGGAGCTGCAGCGACACGCCGTGGTGAGGTAAGCTACAGTAAGCTGCGGTGGTGAAACAAAGAAA
CAACAAAAAAATATGGATAGAGACTTGCAGGCAGCTACTCGGCTTCTCTTGAACATTATCTCCAAGAGAGATGAAAAGAT
AAAAGAAAATTACTTAGAACAACTAGCCCTATGGGCCAGAAAACGAGGAAAATTAACCAGACCGTCACTCGTCTTTAGTG
AGATTGAGTGGTGAGAAATAGGAGAAATGCTGTGGGATTGTGCCATCAGAGGTGGGAAAGAAGGAAAATCTGCTCAAGAA
CTTGGAGCCATTTGGAAAAAACTCTTAATTACTTTGCAGACTGTCTCAGCAAGAAAAAAGCTGCTGATGCCGCCATTCAG
GCTCTTGAGGGCACGGGGAACGGGAGCAGGGAGGTGCAAAAATTCTCCAAAATTGTGAAATTCTTTGGTGTTTATAATAC
CCACCCCATAAAGGGCTTGATGGCACCGGTGAGTTCCACTCTGCAGGATGTGCTGCATCACGTCCAGGGACCAGAAGTTC
CCTCGCCAGCTCTGAGACAGAATGAGAACGATCAGGAAGTGGCACAGCCGCCAGAGTCTGGGGGTGTGATGAAAGACGAG
AAGTCAGGCGGAGCTGAGAGCGAAATGAGGCTGGCACCGGGGACGACACAGGGTGGTGGAGTGTGAGGCAGAGAGAGGAG
TGAGGTGGCACTGCCCCCTCCCTCCCTTGAGAACAGGGAAGCGACGGACTGCGCGGGAGGTGGGATAGCCCCATCTCCTG
TGGCGGAGGCAGCAGAGGCAGTGACACGGCAATGTCCTCTTCCCCACGACTCAGGCTCCAAAACATCGGAGGATGAGGGA
CCCAGCTGTAGCCTCCTATGCAAGCAACGAACCCAGAAAAACCCACAGCATGTAAATGAATTACAACGGATAATAGCCAA
GTTTGGTGAGTTATCAACCCGACAAGATCAATTAGAAAAGCAAGCAGCTGTGCTTCCTCAGCCCTGGTCACAAAGGGAGC
ACAACCTCCCCCCATCCATGCTGACAGCTCCTCCTGCACCGTCGGTTTTCCCTTCAGCCCAGCAGGTGTTGCTGCCAGCT
ATGCCAAGAAATCCAGTTGAGAGGCTCTGGGCTTCAGTTCTTAAAAATGCCATATTAGATGGAGATTGGGAAGTTGCCGG
TTCCATAGCCTGTCCTGTCATTGTTAATACTGGGAATGCTAGTTGGGAACCTCACAAATGGAAAGTGCTTCAGTCAGCAA
AGCAAACAGCCACTACTTATGGAATCAGATCAGAAGCGGCCAGAAACATAATTCAATATATATTACCTGCAGATGTACTG
TGTCCTGCTGATTCTACTAGCATTGCTTCCTTGTTGTTATCTCCATCGCAGTTTCTCATTTTTGAGTGAGAATGGAGGCG
TTTGACAATTGAGGAAGCCAACAGACATCAAACAGTGGGGGATCGGTTGTATGGGATCCAGCCAGATATGCTGACAGGAC
AAGGACCTTACACCACAACAAATGTTCAGTTGACAAATCCTATCAAGATTCACCAGCTGTCTCAGTTGCTGGCCCACAAA
GCCTTGCTTTTGGTTCCTGACAAGAAGAAGCCAGAACCCTATTCTACGATAAAGCAGGGAGCCACAGAGCCTTATGGGCA
ATTTATTGACTGACTGTCAGCTGCTTTGAAAGATACACCAGATGTGTCACCAGAGGTACAAGAACACCTGTTTTGTTCTC
TTGCTTTCAAGAATGCTAATTCATGCACGATAACTATCTTGGCCACATTTCCTCAAGGCAGTCCGGTAGATGAGATGCCA
ATTGTTGCGACCAGGTCGGAACAAAATAGCCAGACTGCAGCATTCACAGCAGCCATGCAGGATGCCATGCAGCGACAAGG
ACACATCATTGCAGGTGCTTTATCAGGTGGCAAAATCAGTAACCCTAGCCATAACAACAAATCTTTATGTAACAATAAAC
CAACTAACAGCATTTGCTTCCGATGTGGAGAAACAGACCATTTCAAACAAGCCTGTCAAAAGACTGTGTGGTGTCACAAA
TGTAATACTGGCACCCATGCCACGGAAGCTTGTCGCAACTCAGGAAACTTCAAGCTCAGTGCGTCGAGGCAACGCACAAG
GACAGAAATCAATGCCTTGACCCACAAGACCCCAAAAATGGCTTCTTGGTGAAAAACAAGCCTGCCACTTGGGGAAGCCT
TTGGGTCGATGTATTAACAGCAACAGAAGTTACCTTGCAAGATAAAGAAGTAACCCTGATTTCTACTAATGTATATGGCC
CAATGTACAGCACGCTCTCTTTAATTGGAGGTTTGTTACTTGAAAGGTCCTCCACAAGCAAACAAGGTGTGATCGTGCTT
CCAGGACTTATTGATGCAGACTTCACAGGACAAGTTCAAATATTAGCGTATGCCCTACAGCCACCTGTGACAATTCCGAA
AGGCAGCAGAATTGCTCAAATTGTAGTATTTGAAGATCTTCTACCACATTGCCAGCGTCCAAGAGAACCAACTGAAATGC
AAAGAGGGGACAAAGATTTTGGATCAACTGACCATGATGTTTTCCTTACTTTAAACTTGAAAGATCACCCACTCAAAAAG
GCACAATTGCATCGTGGCTCCCATCACATTTACCTAAAGTTACTGCTTGATACAGGATAGGATGTTTCTATTGTCAGTCT
AATGTACTGGCCATCTACTTGGCCCTTGCCAAGACACCCACATTGTGGGAGTGGGCGGAATGAAGATTCCTTCGGTAAGC
AAAGACCCCATCAGCATCACCTTTGAAGACAAGCAAGTTATTGTGACTCAACTATACATCATGCCTTTGCCCATACAGCT
TCGAGGACTGTTAGGCAGAGATGCGCTATCTCAGCTCGGCATGTTGTTAACCACAGACCAGAATTTTCCCTGATGGCCAC
TGTAGGGCAGCTGTCCATCCTGAAAATCACCTGGTTGACTAAAACCCCTGTTTGGGTTGAGCAGTGGCCAATGACTGAAA
GAAGGCTGCAAATTGCAGAACAACTAATTCAAGAGCAACTTGATGCTGGACACATTCAACCTTCTGTGAACCCATGGAAC
ACTTCAATTTTTGTTATACCAAAGAAATCAGGTAAATGGAGACTGTTGCATGACCTGTGAAAGGTCAATGAACAAATGCA
AGCAATGGGTGCTTTACAACCTGGACTGCCAGCACCAACTATGATACCACAGGGGTGGAACATTGTTATTATTGATTTAA
AAGACTGTTCCTATACCATTCCACTCCATCCACATGACACCCAACGCTTTGCCTTCACTGTGCCGTCTATCAATAGAGCA
GCCCCCACCAAATGATATGAATGGACCGTGCTTCCCCAGGGCATGCACAATTCTCCTACCATGTGTCAACTCTTTGTTGA
TTGGGCTTTGCAATCAATATGTCAACGTTTTTCAAATGCAATGATTTATCATTACATGGATGATATTATTGCCACCAAGC
AGCCATTGGCAGATGCAAGCTTAAACTGGTTGGTTTCACAATTGAAGCGTCATGGACTAATGGTAGCTCCAGAAAAGATA
CAGTGATCAGCTCCCTGGAAATATTTAGGCTGGCTGATCACAGATGCACAAATTTGTCCACAGAAAATTACCTTACATGT
CAACATTTCTACTTTGCATGATGCGCAAAGACTCTTTGGAGACTTACAATGGGTTCGTACCATTGTGGGAATTACCAATG
ATGATTTACAACCATTTTTACCATGGCTCCATGGCAGTGATGCTAACAGCCCTCGGATTTGCACCCCTGCACAACAAAAA
GCTCTGATTCAGGTATCAGAAAAATTACAACGTGGGTGGAGTGCTTGCCATGTGGAACATCTTCCACTGTCAATTTCCTC
TCCAACGCTGATGCCTGCCCACTTGCCATTGTTTTTCAATGGCAAAAGAAAATGGGGGAGATTCGACCTGGCTGGAAGTT
TGGTTCAGCAGCAATCATACTTGAATGGGTGCTTTAACCCGTTCAACCAAAATGTCGTGTTATGGGCAGAACAGATGCTC
TTGCTGCATTGATACGAAAAGGCAGAGACAGAATTGTAGAAATAGAGGGAAAAGAACCAGCAGATATTAGTGTTCCCGTG
AAAAATGAAGATTTAGAATGGCTGTTAAGGCACTCCGTTGCATTGCAAGAAGCACTCTTGGGTTTTACAGGCGTGGTGCA
CAATAAGCAGCCAAAAGGCCCGATGTGGCATCTAATTATGCATCATCAGTGGTTGGAAAGACCTTTGTGTTCACTGAAAC
CAGTTGAAGGAAGGACAGTTTTTACTGATGCCGGCTGAAGAACAAAAAAGGCTGCGTGTGTTTGGCAGCAGCAAGGGAAA
TGGTTGCAACATCTAATTAAAGGTGAAACAGAAGACAGTCTGCAAACCCTTGAATCGAAGGCTGTGTGTTTGGCTTTGCA
ATCCTGGAACAAAGAACCACTCAATGTTGTTTCAGATTCTCTGTACGTAGTTGGAGTTGTGTAGAGAATCGAAGATGCAC
TTATTAGACAAACACAAAATCAACGCCTTGGAGAACTGTTTTTGCAGTTGCGGAGTGTGCTGAGACAGCGTCAGCATGTT
TTCTGTATCATGCACATTCGGAGCCATCAATACAACAGTGGTCTGGGAGAAGGCAATGCATGAGCAGATGCTGCAGTCAG
CTGTGTTGTTCATGCTCCCCCACAGAACAAGTTTGAAGGGGCTTGCAACAGTCATGGAACATTTCATCAAAATGCTAGAG
CCCTACATCGACAATTTCAGATCCCCCTGAGTGATGCACAAGGGATTGTGAGTGCCTGCCCTCAATGTAGTCATCATGGC
CCTGGCCTTGGACTAGGCACAAACCCAAGGGGACTGAAAGCTTTAGAATTGTAGCAAATGGATGTAACTCATGCTTTAGA
ATTTGGAAAAATCAAATATGTTCATGTGACTGTAGATATCTACTCAAAGTTTATTTGGGCGATAGCCCAAACAGGAGAAA
AGGCTCTGCATGTTGAAAGACATTTGTCTGTCTGTTTTGCAGTTATGGGTGTACCTGTAGAAATTAAGACCGACAATGGT
CCAGCTTATGTCGGCCAACGAGTTGCTAGATTCATGCAGAAGTGGGGGGTGAAAGATACCACTAGAATCCCTCACTCTCC
TACAGGTCAGGCTATTGTGGAAAGAGCCAATTGCACCCTGAAAGAATATTTAGCAAAACAAAAGCAAAATTATGAGATTG
ATGTTGCTAGCCGATTGTCAAAAGTATTGTTCACTTTAAATTATTTGTGTTTAGCAGAAGGAAGAGAAGAACCTGTGGTC
ATAATACATCACTATGCAGTGAAAGAGGGGAGACCACAGGCAATTCCAGGACTTTATGTTTATTACAAAGACATGCGAAC
GGGTGAAGGGCAAGGACCAAGTCCTGTGTTGTTTAATGGTCGTGGTTATATGTGTGTCTCCACAGGAACAGGATCTGTTT
GGGTGCTGAGCCGATTTACCCGTGCATGTCCCCAGTCACAGATACCAGGAAGTAGTGATAACAACGTTGACAACAGCAAC
TTACCTGGAGCACCCTGTGACAACTCTGAAACTGATGAAAATTGACTTTATAGAGTGCAAAAACAAAAAATAGTTTATAT
AATCATAGTTATAAAGTTAAGTTTGCTATAGGTTGTAATTAGTATTTAGGATTAAGTAATAACCAGCACCTGTTTATTTT
GAATGAGAATTACGAGAGACAATCGAAAAATATGAGAAAAATGTTGTGGGTTGGAATGTTTGTTTTAAGCAGTGTTTTAG
CAAAGAAAGTATCTGGACTGCTTGACATTGATCAAAGACAAAATATGTGGGTCACTTGGGCCAATCAATCTGGTCAAGAT
TCATTTTGCCTATCTTTAGCTATGCCGTCCAATCCTTTTCATACCGGTTTGATTGGAGTGCCGTTGAATTCCATGGCAGA
GTTCAAAACTTGGACTCAAGCCAAAATATATCAAAATTTGAATGAAGCTTGGAACACGAGGTGTAATAGGCCCACCAGTT
CCTCCAGCACTCAATTTGTCAATTGGTGTGAGACCCAGAAAATTTTAAAGAATGCTTTAGGAGCACAAGCTGTTGTAGTT
GCACAAAATCTTAAGATCACAGGTACTAAGCCATAAGAACTCAATCTTCTTGGTTCTGTGCCAGGCAATTATTGTCTAAT
TTTTGGACAGCATGTTGAAAAATCAGGTCTGTTACCTATGAAAGAAAAGCAGCTAAAAAATGGCAACACTTGGGTGTCTC
CTAAATCCTCATTGTATTATAATTATTCAGAATATTGTAACAATTGGACTCAATTTGTAACACCATTGACAGGTGCTGCA
AGAAAACTGCCACCAGGAATTTTTCCTTATTTGTGGAGATCAAGCCTGGTGTTCAGTACCTCAAAAAGCTGTAGGAGGCC
CATGCTATTTTGGCAAATTAACACTGTTTGCTCCAACCATTCATCAGATTTTTGCATTGTCTCAGTAAACCTGATGAGCC
AGACGTAGTGTTTCCCAACTAGGCCCCAATTGCAAAGACCAAGTATCATTATGGGGGCGTCCTGCTGTAATATTAGCTTC
AATTTTCTCCCCAGGAGTTGCTTTAGCACAAGCTCTCACACAGTTACGAACTTTGGCCTGCTGGACTGGAAAACAAATTA
ACATCTAATATGTTAAGTGAACTTGCTATGGATGTTGATAGCATCCATCATTCAGTTCTTCAGAACAGGGCTGCCATCGA
CTTCCTTCTTCTTGCCTAAGGACATGGATGTGAAGAGTTTGAGGGCATGTGTGTATGAATTTGTCTGACCATTCTCAATC
AATTTACAAACAGCTTTCACAGCTGAAAAGCAATATGAAAAAACTTGTGGTTGCTGACACTCCTTTTGATAAATGGCTCA
GTTCATGGGATTTTGCTGTTTGGATGAAAGATTGGTCCATTTTGGTATTATACTTTTTATTGTTATTATAGTTATTTTAG
TTTTTGTGCCTTGTCTTTGACAACGTATGCAAAAAATGGTTAGCTGTGCCTTTGACTCAGTCTGGATTGCTCAAAAAGAA
AAAGGGGGAATTGTTGTGGAATTTCTTAGAGAGCAAGGACATGATTTATATTTGGATTGAGGGTTGAGCAACTACAGACT
GAGCCTTTGGCTTACGAGGCCTGAAGGCCCCTGTGGCGCAGGTGGAAATTCATGTTAACTTATACCCAGGGAATAGTGGG
TTTCTAGGTGTAGTGTTGTGGCATGAACAGTTCATCCACCTTAAGACTAAGATAAATAGTGTTGGTTTGCATTCTTTGTA
TGGCCTGTCATTGTAAACTATACTAAGAATCTATATAACCTGCCATCTGAGAGAGACTAAATGGAGAACGCCATGATAGC
CACATTGGTTCAACGTGTCGTTTTGCTCTCTGTCTGGCCTCCTATTATTTAGAGCCTCTGTCAACA
>SylAtr028#LTR/ERVL
TGTTATAAATGCCTATTATAAAGTTGGCTTTTCGCAAGATGTGTGCTATATGATTAATAACTTTGTGGTAAGGATATAAG
TTTTTATTTCTGCTGTTAGTAAAGAAAATTAGGCATAGTGGTAGTAGTGATATAGTATGCTTAAACTGTCTGTTTGGCCG
GGATAACATCCAGTGAACATGTAAAGAAGACTCTGCTATTGATACACCAACTATCAGCATCTCCCATCTGAAGAAAGCAC
GGACCAAGGCCCAANCTGGAGGTGATAATGAAGACACAGCCAAGAAACACGCATGCTCTAAAAAGGCGGACCCAAGGAGG
GGCCATGCAAAACAGTCCCTGGAATATGGAAACTAGTTTATGGAAAAATATGAATATTCAACAGACTGATGCAATAGAAA
GGGTATTTAAAGAAAGCCTCTGAAATAGCAGGTTGTGGACTTGGCTGAATGCCAAGTCACCCGGCCGGCCGTACTTTGCT
TTTTTTTTATCTCCTAATTGTCTTATCTTTTTATTAAAACCTATTTCTTAAAATTTACNAAAAAAGTGAATCTCGTTTTT
CACAC
>SylAtr029#LTR/ERVL
CTGATTATACCAGAGGGTTAAGACTGAGGTTTTTGTGGGTTTTTGGTTTTTTTNTCTNTTTTTTTTTTGTTTTTTTTTTT
TTTTNTTTTTTTTTTTNATCTCTTCTTTGTGACATCTAAACCGACCAAGCCAGAAGTTATGGGAGAGGGGGTCACCTTGT
GACCCTGCATAAAAACTGCTGANTTTCTGTTTTTTTATCCAAATGAAAANAACCAAAAAAACCTCAGAAGAAAATTTACA
GACCCATGTNACCAGACGGAGTGGAGCCACCCACAAAATAAATCTATCAGATAAGATGATCGGGAATACTTGAAACTGAT
CAAAAGAAGAATGTTTGATTAANATCTATTGAATATGTAACACAGCAACTCCTTAAAAACAGAAATCCTGAAAGAGTGAG
GTGTGCTGCGGGCAGACCTNGTGCCAAGCACCCTCGGCCGAGAGACTTTGCTTTTCTGTCTCCTAATTNGTCTATTTTTT
TAATTTTTTATTAAACTTATAATTTTTTTAAAAAAGAGTGGAACTCGTTTTTC
>SylAtr030#DNA/Harbinger
TGGCCCTGGGAATGGGACTGCGAATGGTTGCCCTGGCAAGGGACTCTGGCTCCAGGCCTGAGCTGGGATGGTCAAGAGCC
CTGTGCTCAGAGGCAGTCCCAGCCATGCCGTGGGGACATCCCAGGGCACCTTGGGCTGCAGNGGCACCCATCTGTCACAG
GCACTCACGGGGGCTCCACGGTGACATGCCAGGAGTCCCCAGGCTGCCAAAGAGCCGGGATGTCCCAGACACTCACAGGG
CTTCCTGTCATGGGCAGAGTGGGAGCTTCAGGCCAAAGTTTTTCATTAGAGAAGCCCTNCTGAGTCATGAGGTGCAGAAA
GGACACCCAACAGCCACCATGGATCCTGAAACCCCTCCAGGAGGCCNAGAGTTCTAAACTTCCTTCTCAGAGAGGAGNCT
GGGNGCAGCTGGATCCAATCCTAGCCCCAGACTTNGTCAANGGTTTATGTCTAAAGGATTGTANAGGTGNAATTGAACCT
TTATGCAACTTTGTCCCGCAGGATTAAGGATGGCANACCAGATATATTTATANATAAAGTATTATTNATTATGATAATGA
TTAGACAAAAGATCTTAATCAGAATTATTTACTACACAGTATAGGAGCTATAACAATTACAGATATAGTGCNCTAGGAAG
CAATATTGAAGCAA
>SylAtr031#NonLTR/L1
NTTAGCCCTGTAATACAGCATTGCCATTGCTAGNAACAGGCCACAGGCTTTGTACTGAGTTTGCAAGGCCTCAGGACTGA
GGCTTGTCAGCTTGCTTTGCCTGAACTTTTCTTGACCTGCCTGTAGCTTTGCTTTAACTGACCAGGTGTCTGTGGCTAAT
TTGTTTTACTTTTGTTTNTGTGTGGTACAACCATAGTTTTATACAGATAGCAGTAACAAGCAGTTATTCTATGTAGAATA
TTTATGACTAACGTAATGATNTGTGTAGAGAAATACAGGNCTGGTATGACAGCAGAGGCCTTGAGAAGTGGAGACACAGG
ATGCGGCGCGGAGGAGTACAGGCATAGGATGAGAGACGGGGCACAGGCTTGGCACTGGAGACCCCANGGCTATAAACAAC
TCACCAGTGGTCAGTTAAAGAAATGCAGACCTGGAGCTGGACAAAACTGGTTTTAGGGGTAACAAAGAGAACAAAGAAAT
AGTATCTAACATACGTAAAGCAACCGTATATAGTAAAAATTCGGATGTAACGTGGAGCTGCAGACCAGTGAAGAGAGAGN
AAGGTGTAAAAGCGTGTTAGCAAACATACAAAAATGANCCNAAGTGGATCCTAGAGTGAGGAAGAAGNAACTATCAACAT
GAAACATCATATTCCTCCCGGCGAAGGACTCCGGATGCTGACGACTCNCCGCAACATTCCCACTACCAGANTGAAATCAC
CGACCTTAGGACCCAGAGGAGCAGCGGAAGGGTGAGCATAACACCAGGAAAAGGGATAGAAACTAAGAATTTATGTATAC
AATTTTAACTGCATTATTATTCTTTNTTTTTCTGTAACAATTACATCTGGACTAACGATGATTAAGTTCCGAGTTTAGTT
GCTGACTGCTAGGANTTCAGTTACGCTAACAATAAATTCTTNGCTTTATAAGNCGTGCCTTCTCTTCCGTAAACAAGATT
TTGAGTGTAAC
>SylAtr032#LTR/ERV1
GGGACAATTGCTCCAGTATGTAGATGACATCCTAATNGCCACCCACAGAAGAAGGATGCGTGGCCTGGACGGTAAGCCTC
CTAAACTTTTTGGGNCTGCAGGGGTACCGGGTGTCCAAAGAAAAAGGCCCAAATGGTNAAACAAACGGTNATCTACCTGG
GNTGTGAAATCAGTGCTGGACAAAGAACGCTGGGGANNGATCGCGTAGAGTCAATATGCCAGACCCCCGAGCCCCAGACA
ATNAAAGAACTGAGAACCTTCCTGGGNATGACGGGGTGGTGCAGNCTGTGGATCNNCGACTATGGATTANTTGCGAAACC
CCTGTATGCGCTCATCGCGGATGGGAGNAGAGACCTCCGCTGGACAAGAGAAACCACACAGGCCTTTGCCAGCTNAAGAA
GGCNCTNATGNCAGCTCCNGCATTGGGACTGCCNGACGTGAGTAAACGATTCTTTCAGCTNTNTGTCATGAGAGGCAGGG
AATTGCCTTGGGAGTACTGACCCAAGAACTGGGANNACGNAAAAGGCCGGTNGCNTACCTTTCCAAACAGCTGGATNCAG
CAGCTAAAGGGTGGCCGGGNTGCCTCAGGGCAGCGGCCGCAGCTGTNCTGAACGTACAGGAAGCCCGNAAGCTCACNCTG
GGAAGAAAATGACTGTGCTAGTGCCCCACACGGTGTCCACNGTCCTGGAANCAAAAGGGGGGCCACTGGCTCTCCCCACG
NCGGNTNCTGAAATACCAGGCNATNCTGGTAGAGCAGGATGATGTTGAAATAGNGGCGACTAACATTGTNAACCCAGCTT
CNTTCCTNAGCGGCAGCNGAGGAGAGCCGGTGGCACATGACTGCGTGGAGGCCATTGAAGCCACCTACTCCAGCCGCCCG
GACC
>SylAtr033#LTR/ERV1
TGTTATAGATGGGTAATGCGATGGTTGGCTCTCGCAATTAAGGGATGAATATTATGTGTATGTTAAGAGAAGTTTTATTG
ATGTATAGTTATGTTGTTGTGATNTGTTGTTTGGACGCCCTCTGTTCTCCCCATAGTCCTCTTTCCCCCCTCTGTGTCGT
TGCCACGGGACGGCCCTGGTTGCAGGGCGTCAGGGACATGTGGAGGGAGGGCGTGTNCACGTGCCCCTNGCATGGGGCAN
TTGGGAGGAGGGNAGGCTTGTTACTGGGGGGCGCGGCATGGCAACACC
>SylAtr034#LTR/ERV1
AAAGGGAAGAGGATNAACATNTACACAGACTCAAGATATGCCTTTGGGGTAGTACATGCACATGGAGCCATTTGGAAAGA
GAGAGGACTGCTAAACTCACAAGGGAAGAACATTAAACACGCACAAGAANTANTGAAACTGTTAGAAGCNGTGCAACTGC
CCGAAGAGGTAGCGGTCGTGCACGTCAAGGGACACCAGAAAGNGAGCTCGGANTTGAAAGCAGGGGAACAAGCTGGCGGA
TCGAGAGGCCAAACAAGCAGCAAAAAGTGAGATAACCGATGA
>SylAtr035#LTR/ERV2
AATTCAGGACGGCTCATGTAACGACACGTAGAACTCCGATTTCTTCGGAGGGCTTATAGCAAAGTTTATTGAAAGACAGA
TTCTTTTATACAGTGTTTNGGTACAATGAATAGGATTGGTCCTTTAGGGCACCACCTTTTTGTAAACATCTCTACCAGTA
AACAAGTTGGAAAAACACCAGGTGTCAGGAGGAGGNNATCTACAGGATTGTTTTGGGTTCCTCCTCACGATTTCCCAGGC
CAGACTGAGAGAGTTCTGTCCTTGGCTTTCCCACAGGCTCCAAGGCGCTGCCTGGAGCCTAAGAATCCATGTTCTGACCA
CTGTCAGTTCCCAC
>SylAtr036#LTR/ERVK
TCATGAAGGAGGAGGAACCTTGAGGAAGAGGGAATGAGAGGATCATGAAGAAGAAGGATCCTGGGGAGAGAGAATCACTG
CTGTGAGGTCAGTGTGTGCAGTCAGAGCCTGTTGGTGGAACCTGCAGTCACAGTCTAGCCAGGTAAAAGCCTGCAGTCAG
AGTCTGCAAACTGATCCCTGCAGTCAGAGTTTAGCAGGAAATAANCAGCAGTCAGAGGCTGCAAGGGAAACCTACAGCAG
GAGCTTGCTGCAGCCAGAGNCAGTGAATGGTTGGAGTCAGGATGGCTGAGCTGTAAAGAGGAATAAACCAGGACCCTTTT
CATGCTGTGATAAACAAGGAGTCTGTGTCTTGGCTCATTTCTACCCTCTAACAAGAGGGCTGCTG
>SylAtr037#LINE/CR1
GATGATTAAGGGACTGGAGCATCTCTCTTACGAGGAAAGGCTGAGGGAGCTGGGCCTGTTCAGCCTCGAGAAGAGACGAC
TGAGAGGGGACCTCATCAATGTNTATAAGTATCTGAAGGGAGGGTGTCAAGAGGATGGAGCCAGGCTCTTCTCGGTGGTG
CCNAGCGACAGGACAAGAGGCAACGGGCAGAAACTGATGCACAGGAAGTTCCACCTGAACATGAGGAAGAACTTCTTTAC
TGTGCGGGTGACCGAGCACTGGAACAGGTTGCCCAGAGAGGCTGTGGAGTCTCCCTCNCTGGAGATATTCAAGAACCGTC
TGGACGCAATCCTGTGCCACGTGCTCTGGGATGACCCTGCTTGAGCAGGGAG
>SylAtr038#LTR/ERVL
GGGGGGGGGAAGGGGTGGTGGAGGTTTGGTTTAGGGGACTCCTTTTGGAGGTTCTTCCCTAATTTACTCCAAACCAGGAC
ATTTCTTGGTGCGTTGGCCGGGAAAGGGCCAGAGAAAGTGGAAAAACCTTAATAATAATATTGGTGGTTCTAGTTGTTTT
GTGGGTGTATTGGGATGTTTTTTTCTGGATTCATAATGTCATTCGGGGTGAAAGCCTGCCAATATTTCTGGTCCCCAGGG
NTTTTTGAGGTTTTAATACCTCTGTGGTACCTAGGGTTATTCCCTTACCTAGAAAAAGCTCCGGTATTGCTACTAATACG
TAGCTTTTGGGGCCGTGGGGCACTAACCAGAATATTCATTGGGCTGGGCTTGCTTGTGATGCTTTATAGGAGGGCTGTTA
AGATGCTTAAATCTGTTCCGGGAGTGTATAGTTCGTTGTTATGGTGGTGCATTCAGTTTGTTAGGGGAGAAGCAGGGGAA
GAGNTTTTCCAGCCTCTGTCTTCCCTCTTCTCCTTCGAATTTTTTACATCNCTNTTAGAGAATGTTCAGTTTCCCCTGAG
TGTTAAAGAGACCATCTTTCTGGCATTTAATCTAGTAAGTTTTCTCTATACGGTCTGCAGCTTATNTAGAATGAGGGCTG
AGATTTCTAGAGGGGCTAATGAGACTCCTGACTTAGGGGTAGAGCCAACAAAGAGGAATCTTGAGTGGAGTGGGAAATGG
GAAGATATGGGCCAAATTTTAAAGGAATTTTCTGATCCTATAGTCTGGGACTTCCCATCTGAACAAATTCAGAACCCAGC
TGAGGTGGCGAAGTATTTGAAAGAGAAGTGCCGTGGTAATNCTAAGGAGAAAAGGATTATTGCAGTGAGCTGGGCCCTGG
CATATGTTTATCGNACNCTGCTAGATACTGAAGGACAGCAGATAGAAGAAGGGGAACAGGGAGATAAGCTAGTTACCACC
CCAGTCACTCAGGCTGCAGCTAATATCCCGGGCTCCAGGCCAACAGCTAAACCAGACAGGGAGTCTAAGACACTGGCAGT
CGCCGGGGCAAAGAGAGCACGAAAGACTGATCGACCAGTGGAGGATGATGATGATGAAGGTGAAGGGCCCTCAAGGCCTC
CCGAGGACACCCAATCAGAAGCTGGACAAACTGACGTAAAATCAGAAGCCGAACCAACTGACACCCGATCGGGAGCCGGA
CCAACTGGCCTAAGATCAGANGCCCAACCAGCTGGCACAGAGATCANCACCCGCTGCTCTNTCCCTGGGNGANCTGCGTG
GCCTGNGAAGGGANTNCACCCGNCAGACCAGACGAGTCCATCCTCACCTGGCTGCTCCGCGTCTGGGATGCTGCAGCCGA
NGATACAATTCTGGATGGNACTGAGGCNAGGCANCTGGGATCNCTGTCCCGNGATNCGGTCATTGACCAGGGAATGATGA
GGGAAGCTACCCAAGAAACTCTCAGCCTCTGGNAGCGACTNCTAGCAAGTGTGAAAGANAGATACCTTTGTANAGAAGAC
CTCCTAGTGCAGCAAGGACCCAATGGAAGACCATAGAACAAGGGATCCGACGCCTGAGGGAANTGGCNGTGNCGGAGATC
ATCTTCGCAGANGACGAGACATTTCCTAAGAGCCCAGATTTGGTGTCCAGTGCACATCACGTGATGTGGCGGAAACTTGC
ACGGCTTGGACCANAAATGCACTCCCGCTACCTGGCAACANTGCAGCGGGAGGAGACGNACGAGGCGGGTGTCCGTATGG
CNAGNAAGCTCAAGNATTACGAGGACGCNGTCACACGGCCCAGTTCGCGCCCGGGTCTCAGCTGTGGAAACANGACTGGC
TGAGCAAGTCGGGAGATNAATTGAGGAAGGCCACCAGAAACTGAGGGAAGAGATTAGGGAGGACTTCCNCCANATCTCGG
CCANAGCCGACGAGAGNCCCCGGCGTTAGANGCGGGCGTCCCCCAGCTAGGGAGAGAGGGTACACNCCNCGAGCTGANCT
GTGGTCCTTCCTGCGTGAAGCATGGGGAAGACATGAGGAGGTGGGATGGAAAACCCACTCTGCTCTGGCAGCACGGGTGC
GTGAACTGAAAGAGAGNAACGCTCAAAGAGGAAGTCCCACTAAAATGAGNGTAGCTCCAGTCGTCCGCAGCCGGGACGAT
GATGATATGTCTGATCCCCTTGAAGGAACCTCTAGCACGTATGTCCAGGAAGAGAAGCGATAACCAGGCNTAGAGGGGCC
CTGCCTCTAGCCAGGAAGAGGNAAGGGANAATCGGGTCTTTTGGACTGTGTGGATCCGATGGCCTGGCACATCNGAGCCA
CAAAAATATGAGGCTTTGGTTGACACTGGGGCGCAATGTACCCTGATGCCATCGGGACATGTGGGGGCAGAACCNATTTC
TATTGCTGGGGTGACAGGGGGATCACAGGAACTGACTNTGTTGGAGGCCGAGGTGAGCCTGACTGGGAAGGAGTGGCAGA
AACACCCNATCGCGACCGGCCCAGAGGCCCCGTGCATCCTGGGCATAGACTNCCTCAGGAATGGNTATTTCAAAGACCCA
AAAGGACTCAGATGGGCNTTTGGGATAGCCGCTGTGGAAACAGAGGGCGTTAGGCAATTGAACACCTTGCCTGGNCTNTC
AGATGACCCNTCTGCTGTGGGACTGCTGAAGGTGGAAGAACAACAGGTACCAATCGCCACNTCGACAGTGCACCGNCGGC
AGTACCGNACAGATCGAGACGCCGTGATCCCCATCCACGAGATGATCCGTGAGCTGGAGAGCCAAGGGGTGGTCAGTAAA
ACCCGCTCACCCTTCAACAGCCCCATCTGGCCTGTGCGCAAGTCCGATGGAGAATGGAGACTGACTGTGGACTACCGTGG
CTTGAATGAAGTGACTCCACCGCTGAGCGCTGCCGTGCCGGACATGCTGGAGCTCCAGTACGAGCTGGAGTCCAAGGCAG
CAAGGTGGTATGCCACCATTGACATCGCCAATGCCTTTTTCTCCATTCCTCTGGCNGCGGAATGCAGGCCTCAGTTTGCC
TTCACCTGGAGGGGCGTGCAGTACACCTGGAACCGACTGCCCCAGGGGTGGAAGCACAGCCCCACCATCTGCCATGGACT
GATCCAAGCTGCACTGGAAAAGGGTGAGGCTCCAGAACATCTGCAGTACATCGATGACATCATCGTGTGGGGGAACACTG
CAGNTGAAGTGTTCGAGAAAGGAGAGAAGATTATCCAGATTCTCCTGAAAGCTGGTTTTGCCATCAAGAAGAGCAAAGTT
AAGGGACCTGCTCGAGAAATCCAGTTCCTGGGAGTNAAGTGGCAAGATGGACGGCGCCAGATTCCCACTGANGTCATCAA
CAAGATCACAGCGATGTCTCCACCAACCAACAAGAAGGAAACACAAGCTTTCCTAGGTGCCATAGGCTTTTGGAGGATGC
ACATTCCAGAGTACAGCCAGATCGTGAGCCCTCTCTACCTGGTGACCCGCAAGAAGAACGATTTCCACTGGGGCCCTGAA
CAGCAACANGCTTTTGCTCAGATCAAGCAGGAGATTGCTCACGCGGTAGCCCTTGGCCCAGTCAGGACGGGACCGGACGT
GAAGAACGTGCTCTACTCCGCAGCCGGGAGCCATGGTCTGTCCTGGAGCCTTTGGCAGAAGGTGCCTGGGGAGACTCGAG
GCCGACCACTGGGATTCTGGAGTCGAAGTTACAGAGGGTCCGAAGCCAACTACACTCCCACAGAGAAGGAGATCTTGGCN
GCCTATGAAGGAGTTCGAGCCGCCTCAGAGGTGATTGGCACGGAAGCACAGCTCCTCCTGGCACCCCGACTACCAGTGCT
GGGGTGGATGTTTAAAGGAAAGGTTCCCTCCACCCACCACGCCACCGATGCCACATGGAGCAAGTGGATTGCCCTCATTA
CACAGCGCGCCCGCGTTGGAAACCCGAATCGCCCTGGGATTTTGGAAGTAATTACGAACTGGCCNGAAGGTGAAANTTTC
GGTNTCGCNGATGAAGAACAAGAACAAGTGACACGNGCTGAGGAAGCTCCGCCATACAACCAGCTGCCGGCAGANGAAAN
ACGNTACGCTCTNTTCACCGACGGTTCCTGCCGCGTCGTAGGGACGAACCGGAAGTGGAAAGCAGCCGTATGGAGCCCCA
CACGACAGGTCGCACGAGCCGCCGAAGGAGAAGGTGGATCGAGTCAANTTGCTGAACTCAAAGCCGTCCAACTGGCCCTA
GANATTGCTGAAAGAGAGAAGTGGCCGAGGCTCTATCTCTACACTGATTCATGGATGGTAGCCAATGCTCTGTGGGGATG
GCTGAANAGNTGGAAAAAGGCCAACTGGCAGCGTAGAGGAAAACCAATCTGGGCCGCTGACGANTGGAAAGACATCGCCG
CCCGGGTAGAGAAGCTACCCGTGAAGGTTCGCCATGTAGATGCCCATGTCCCCAAGAGTNGGGCTAATGAGGAGCAGCA
>SylAtr039#LTR/ERVK
GTGGAGAGTCTTGCTACAGAGTGGCTGCATAGAAAAGGCCACGATGCTATGCAGCTGGTTGGAATTTAGACATCAAGGTC
GGAATGCAACAACAGGATGTACATCCTGCTTATGTGATAAGTTGTAGCTGCAAGATAAGGGAACTGAAGGACATGATAAG
GAATTTGTGGTTGTTACTAAGAGACATGTATGTAGTACTTAGGTAAGGATGTAGGCACCAATAAGAATGTTCGCTTTGTG
CATATGTATGAGCTAATTACTGTCTGTATAAGTATGATGACTTTAGAGCAATAAATCGAGACCAGCTGACCATGATAGCA
TGAGGCTGGCCTCCCGCGGCTCCGACAAGTGGCGCCCTGAACAGGGGCAGCTCACCCTTCAAAAGAGTCACGTTGGGGAC
GGGTCCTTTCGGACGGCTGCTGCGTGCTCCGCTCGCCACATCGGTGGGAACGTGTCGCCCGCTTCAGCCCGGAGGGCTGC
ATAGGCAGCCTCCGCCGCTACGCGCTGCCGAAGCCTGAGGGGGTGCAACGGTACCGGTAAATATGGACAGGCAAGCGGCG
TATGATTTATTCACTGCGTTCTTGCGCAGACGGGGAATTAAGGGCTTAGATTTAGACAAAGATTTACGGCTTCTGTTAAC
TCATGCTGAAACACACGGGTTCTTTAAGGATCCTCATTCTGTCCACCACCTTTCTGAATGGCGTGCTTATGGTGATAAAT
TATGGGACTTAGTCTTAGATGACGATAAGCCCGCTAAAAAAATGTCTAAATATTGGAAGATTGTTCAAAATGAGTTATTG
ATGGTGCAGGCAGAAAAACGAGCGGCCGAGAATGCTCGTGCAGCTCAGGATATTAACCGAAATTACGATCCTAGCGCGCC
CAACCCCCCCTGTCCTTCCTATGGTGGACATCCCTCCTCCCACCCGCTCCTATTCCTTCTCCTCCTCCTCCTTCTCCCTC
GTCCCCCCCCCGTCCCGCCTGCTCCAACTGCTCCCCCGCTCCCTCCCTCACTCCCGTCGCAGCCACAGCTGCCGGACGCA
CCCTCCCGGTCTCCTTTAGCCACGGAGCCGTTCCCCGGTGCCCTTTCGGACCTCGCGGAGGCTATGGCTCGTGAGAGACG
GGAGGCATGGGCTGCCCTAGCAAAGCACGGCTTGGAAAACGGAGATCTTACCATGGCAGAGGCGGCTCAGAGCCAAGTGC
CGCCGCTCATGGCCTTCCCTGTTATCTTTCACCCGCAGGCGGGGGGGGGCCAGCGCGCTGAAATTACACAAGTAGATTGG
AAACTTTTGGCTCAACTTCGCTCTACAGTCGCGCAATTTGGCGTTACTAGTGAGCCCGCAAAACAAATGTTAGATTACCT
TTTCAATTCGGCTGTTTTACTGCCTGCAGACATCAAAGGCATTGCTCGTTTGATTTATACCCCCCATCAAAGACTCACTT
TTGACACCCGCTGGGGGGAGGAAGCGGCAGCCTCTGTGGCCTTGCCCCGTCCGCAAGGCGATCCACTTCAAGGGGTTACA
CTAGATGAGCTACTAGGGACAGGGTCACGCATTAGGGTAGAAGACCAGGCGGCAATGGGTTCTGACAAATTGCGGGAGGC
CATGCGGGTAGCCAAGAGAGCCATGGACAAAATTCGTGAGCCGGGAGGTCCCCCCATGTACATGGCTATTAAACAAGGTA
GGGATGAGACACTTGGTGCTTTTGTAGACAAGTTAATGCAAGCGCTGTCCAAGGCAGGAATTGCAGAACATATGCAAGAT
GCATTACTTAAACAGTGCATTATACAGAATGGCAATCACACTACCCGTTCACTTATTGCCACAGCCCCTGGCAATTGGAA
TGTTCAAGATTTATTGGACAAGGCTATGACTATGCCAGTAGGTAGCCAGGTTTTTATGGTGGAAGCTTTAAATAAAATAG
GGGAGGGGCTGGCTGCTCAGTCTCAGGTCCAAAATCAGGTTTTAGCTGCCCTTGCACCCCTTCAAGCGGCGGTAGCGCAG
AATCGCGCGGCACCACCCAATGCCCGAATGAAGTGCTTTCGGTGTGGGAAGCCAGGTCACGTTCGGCGTGAATGTCAGGC
TCCAGGCGTTTGGTGCAAGTCGTGCCAGTCATCTACCCACAATGCCAGTGCATGCCGCAGGCGCCAGGGGCCGGGAAACT
TCAAAGACAGCGCGAGGACGAGCCGCGCCAGGACACAAGTAGTCGCCCAGACAGCACCTGCCTCACCCCTGCAACAGCTG
GCAGCCTCGGATACGACTTGGCAACAGCAGTAGACGTGACGCTGTTTAGTACGGATACTCATGCCATTCCAACAGGCATG
TCGGGCCCCCTCCTGATTAACAACCAGCCCGTAGGAGGCCTCATCTTAGGCCGCTCATCAGCATCACTATTGGGACTACG
TATAGAACCAGGTGTCCTGGACCCAGATTCCACGGGCGAGATTTTTATTTTGGCACGAACTGAGTTTCCCCCATTAACTA
TTCCAAAAGGTGAAAGAATTGCTCAATTGGTACCGATACCACGTTTATCGCCCGCGCCCCCCCCTCGACACAGCCGACCA
CAGCAGAGAGGACAACTGGGTTCTACAGGCGGCATAACACTGCTGGTCCTTAACCTCTCAGAGAGGCCGAGGCGACAATG
TACCCTCTCCTGGCAACAACACTCCCTCACATTGAAAAAGGCGCTTCTCGACACAGGGGCTGACTCCTGTATTATCGACT
CAGCCCTATACCCGAAAGACTGGCCCATAATACCGGCAAGTAGCACCATCACAGGGATAGGAGGGGTACGCGTAGCACGA
CAGTCCCCGGTACTGACTGTTACCCTGGAGGAAAAACGAGCTCCTGCAGTCTTCTCTCTCACCGCACTCCCAAACGAGGT
GGACTGTGTTCTTGGTCGTGAT
>SylAtr040#LTR/ERVK 
TGTGGGAAGCCTGCCTGAGAGATGGCTGCGTGAGAAAGGACATAGCAGCCAGACTCAGCTAGTCTCTGTGTGAGAAACTA
GGCGTACGTGACTGAAGCAGGGCCAACAGTGCCCTTGAAACACAGGTGCAGAGATAACAGCTGGGTTGTTGAGAATAGTT
GGTATGCAGTAAAGAAAATTAACGAGATGGGAACTTGGAATCGCAAGGCTAGCAATAGAAAACAAAGCATTAGTGTTAGA
CCCAATCCTGAGCTTAGATTTTGCAATATGCATGAGCTAATTATTGTGTGTATAAAAAACGGCTGGTTGAACAATAAAGG
CGAGATTTGTTGACCATGACAGCATGAGACATGTCTCCCATCTTTTCCAATATCTGGTGACCCCTGGACGTGATGCGCTG
CGTCCCTCCCTGCAGGAGTTGAGAAAAGATGATGGGTTCGGATTCTGCGGCAACCAGAATGGTGTAAGGGCGATAAGCGA
GGAAGCCCCGACCCTGAGTGATCGTAACGACGAGCTCAGCCGATACGTGCCGCCGACAGCCTTTTGGAGAGTTGCAACAG
CGCTGACGTGAGTATGGATAGGCAAGCGGCATATGAGTTATTTACCGCCTGCTTAAGGCAGAGGCGGATACAGGGTATCG
ACCTGGATAAAGAATTACCTTCACTTTTGAGACACGGGGAGTCTTATGGGTTTTTTACTAATCCCCACACAGTGCATGAG
TTGTCGGAATGGAGAAAGTTCGGAGATAGGTTGTGGGAGTTGACCTTGGAGGATGATAAACCGGCTAAAAAGATTGGAAA
GCTCTGGCGGGTGGTGCACAATGAGCTGTTATTAATGCAGGCAGAAAAAAGAGCTGCAAAAGAAGTCAAAGCCGCTCAGG
AACGTAATTATGCCTATGACTCCTCGCGGCAACATCCTAATACCCCCAACCCTCCTGCCTTCACCACGGTTACCTTGCCT
GCTCCACCGGCCCCTGCTGGAGCCGCGCCATCGGCACCTCCCCTAGACGAGAGCTACGAGCACTCCCCTGAGCGCACCCC
TGTCCCTGCCGGTGCTTCAAGCCATCTGCCTACCCCCTGCAGTCAGGAGCCTATCCCTGGGGCGGAATCCGACCTAGCGG
AGGCCCTGGCAAGGCAGCGGCGTGAGTTATGGGTATCGCTGGCCCGCCAAGGTGCGGAAAGTGGGGACAAAGGGTTGCTG
GAGGTTGCCTCTCAATGCCTGGCGTGTCCGGTGGTGTTTACCCCAAACGCAGCTGGAGGTCTGACGGCAAATCTGAGCGC
GCTTGACTGGAAGCTGTTAGCACAATTGCGTACTACAGTGGCACAATACGGTGTGAACAGTGAGCCGGCAAAGCAGATGC
TTGAATATCTTTTTAATGCGTATTTGCTTCTGCCTGGGGATATTAGGGGTATAGCTAGATTGATCTATTCACAGCATCAG
GTTATGTTGTTTGGTGCGCATTGGCAGGCAGAGGCTCAGGCATCTGTGGCGGTACAAAGAGGACCGGGTGATCCTTTGCA
CGGAATAACAATAGATGAGCTATTAGGTCTCGGCGCATTCCTTAGACTAGAAGCTCAGGTGTTAATGGGCCCCAATAAAG
TCCGTGAGGCAATGGAGGTAGCGCGTAGGGCTATGAATAAGGTAAAAGCTCCTGGGGGAACGCCTATATACATGGGCATT
AAACAAAGTAGGGAAGAGTCGCTGGGTTCGTTTGTAGATAAGGTGGCCGAGGCTATAGATAAAGCGGGGGTGCAAGAGTT
TATGAAAGGGGCATTACTGAAGCAGTGTATATTACAGAATGGGAACGCACAGACTCGCTCATTAATAAATACTATGAATG
GAGACTGGACCGTTCCCTTGTTGCTTGAAAAAGCTGCCGGCATGCCATCTGGCTCTCAGGCATTTTTAGTGGAGGCAATT
AAGCAATTAGGTTTAGGGCTCCAGGAACAGGCAAAAACATCACAGAATCAGGTCATGGCTGCCCTTGCACCTCTCCAAAC
TGCAGCGGCCGGTATGGCTTGTAACCGCACCGGTCAGGTCGGCTCTCGCATGAAGTGCTTCCGCTGTGGAAAGTCCGGTC
ACATCAGGAAGGAGTGCCAGGTTAAGAGTGTCTGGTGTATTAACTGTCAATCTAACACCCACAATACTGCTACATGCCGC
CGTAAGCAGGGAAACGCGAGACACAGCGCGAGCAGCAGCCGCGCCGGGATACAAGTAGCAGCTGCAATGCCATCCAACAG
CTCCGACCAGCCACAGCCGGGAGCCTCGGTCTGGACCTGGCAGCCGCAGTAGAGGTTACGCTGATGACACCTCACCCACA
GACTGTTCCTACGGGAATCTTTGGACCTATAATCATAGAAGGCAATCAAGTCGGCGGACTGATATTAGGCAGATCATCAG
CTTCGATATCCGGACTATTTATCCTGCCTGGGTTGCTGGATGCTGATTACAGCGGAGAAATCATGGTCATGGTACATACC
CCTTTTCCACCTTTAAAAATCGCCAAGGGTCAGAGATTGGCTCAAGTGGTGCCCCTACCACAACTCGCGAAAGCCCTCCC
CCCGATTCAACCAACACCGCGGGGGGAAAAGGGTTTCGGGAGCACCGGAGGACTTGTCTTGTTAACCGTGGATCTTTTGT
CCCGGCCTAAAAGACAGCTGCAGCTACGATTTAAGGATAAGACTGTGGAGTTAACTGGACTGTTGGATACGGGCGCGGAC
TCAAGTATAATTTCTCCGGACTACTGGCCACAGAACTGGCCCTTACTAGCCTCCTCAACGACAGTCACAGGTATAGGAGG
CATGACGTTAGCCAGTAAAACACCTACGCTTGTGGTAACTATGGATGGAAAAACTCTGCAAGCTATTTTTTCTGTAACAA
TGCTGCCACCTACCGTCCAGTGCCTAGTAGGACGGGACATCCTTTCCCAAATGGGTCTCGTCCTCACAAATGAGCACCCT
TTGGGCTAATGGCCACTGCTTGGACTTTCCCAATACCACTTGTCTGGAAAACAGCTGATCCGGTGATGGTTAAGCAATGG
CCGTTAAAAAGGGAGAGTCTCATACAAGCACACCAGCTGGTGCGGGAACAGTTACAGCAGGGACACCTTAAGCTGTCTAC
TAGTCCTTGGAATAGCCCCATTTTTGTTATCAAAAAGAAATCAGGAAAGTATCGCTTGCTACATGACCTGCGTGCCATTA
ATGACCAAATGGAACCCATGGGGGCCTTGCAACCTGGCTTACCCAACCCTGCCCTAATACCAGAAGACTGGCCCCTTTTA
ATTATTGACTTAAAGGACTGTTTCTTTACTATTGCTCTACATCCAAATGATACGAAGCGTTTTGCTTTCACGCTGCCAGC
CATAAACAGAGGAGAACCAGACAAAAGATTCGAGTGGACGGTCCTACCACAAGGTATGCGAAATTCACCAACCTTATGCC
AGCTTTATGTAGATGCAGCATTGCAGCCTCTGCGCCAGCAAATGCCAGGGACAATCATCTACCATTATATGGATGATATC
TTGTTTGCGCAGCAACACGAATTTTTACCTAATCAAGTGGAGCACATCAAAGCCACGTTAGCAGAACATTCGTTAATTGT
TGCCCCAGAAAAAATGCAGAAGTCTGCTCCCTGGAAGTACCTTGGGTGGATTATAACAGAAAGTAGAATTAGGCCGCAAA
AACTGTTAGGGGCCATCACCCCGGCTACATTACATGAAGCACAGAAACTTTTAGGAGATCTACAGTGGCTCAAACCTGTT
GTGGGTATCCCTAATACATTGCTCCAAACTCTCCAGCCTCTTTTGAAAGGGACGGATCCCTGCACCCCGGTGTCCTTGAC
CTCCCGGCAGAAAGACGCTTTGCATCAGATATTACGCTGTGTGGCTGAGGGGTTTGTTTCTCGTTTGGATCCTGCCTCCC
CAGTAACTCTTACGGTGTGGCACAATCGATCGGGTCACCTGCTTGGAGCCCTTACGCAACACAAAAAGAAAACGGGGGAG
GCCCGGGTAATAGAATGGATGTCTCCACCACTGCAAACAAAGAAAACAATAACAACAAAAATTGAAAATTTGGCACGACT
GATACAACGAGGCAGACTGCGAATCCTGGAAGTTATGGGTTGTGAACCGGCCATTATTCACCTCCCCCTGGAAAAAGCCA
CCCTGGACTGGTATTTGTTGAATTCTGCTGAGCTTGCGGAGGCACTGCTGGGATCGGGGGCTCACATAGAGACAGGCCCA
CTCCGCCCAAAAGCGTTGCAGTGGCTGGGTGAATGGGATTGGATTACCTGACCCCTACGTGAGGACAAGCCAATTGCTGG
TGCTCTTACTGCTTTCACAGACGCCGGTCGTAAATCCCGCAGTGCAGCCGTTGTTTGGCAAGAGCAGGGGGAATGGAAAC
AACACCTCCTAAAAGCAGAACCTGAGGACTCTTTACAGACGCTTGAACTATTGGCCGTGGTTTGGGCTGTATCACACCTA
AGCGGACCCCTTAATGTCGTGTTGGACTCTCTTTATGTTGTGGGGGTGGCATCCCGGATTGAAGACTCCACGATTAAGGA
AGTTGCCAACAAACGACTGTTTAGTTTATTCTTGCAGCTGAAACGGGCTCTGGGAAATAGAACAGAGCCCTATGCAATTA
TACACATCAGGAGCCACAAATGGGACATTGGGTTAGGGGAAGGCAACAAGAAAGCAGATGAATTGGTTTCTGCCGCTGTG
ATGCCAGCCTTGCCACCCTTCACGATGGCTAGGGAGGCCCATTCATTATATCATCAGAATGCGAGGGGGTTGCAAAGGCA
GTTTGAGATTACCAAAGCAGAAGCCACGGATATAGACCAGAGTGGATACCGGCTCGGAGCGCGAGACCGGCGCAGCGGCC
TCAAACTGGAGCCGACTTACATCAGGAATCCTCAACTGAAGCTGGGTCTTCTACTCAGACCACATCTCCCCTTCCTGCAG
ACCTGCTTCAGCCCAGCCCAGCTGCAGATACGATCACCAGATGAACCATTTCAGACCTGCTGATCGATGTGGATTCAGTG
CGGCATGCGTCCCTCCAAAACAGAGCAGCTATCAACTTCCTGCTGCTGGCTCAAGGACATGGATGCGAAGAGTTTGAAGG
GATGTGCTGCATGAACTTGTCTGATCACTCAGTCTCTATCCATGCTCAGCTTTCTAAGTTGCAAGAACTAACCACACATC
TACAGAAATCCACAGGCTTTGGACTTGATGATTGGTTGAAAGGACTCGGTTTTGGCCCTTGGGTAACTTCATTGCTGCAA
CATGGAATAATCTTGCTAATTGTTATTGTAGCTACCTTATTGCTTTTGCCATGTTTTATAAAATGCTTGCAACGCATGCT
TATGAACATGATTGATGGTGGTGGGAAACAGCTTTTGTTAGCACAAAAAGAAAACGGGGGAAATGTGGGAAGCCTGCCTG
AGGTATGGCTGCGTGAGAAAGGACATAGCAGCCAGACTCAGCTAGTCTCTGTGTGAGAAACTAGGTGTACGTGACTGAAG
CAGGGCCAACAGTGCCCTTGAAACACAGGTGCAGAGATACCAGCTGGGTTGTTGAGAATAGTTGGTATGCAGTAAAGAAA
ATTAACGAGATGGGAACTTGGAATCGCAAGGCTAGTAATAGAAAACAAAGCATTAGTGTTAGACCCAATCCTGAGCTTAG
ATTTTGCAATATGCATGAGCTAATTATTGTGTGTATAAAAAACGGCTGGTTGAACAATAAAGATGAGACTTTGTTGACCA
TGACAGCATGAGACATGTCTC
>SylAtr041#LTR/ERV1 
tgttaggatagggttaataatttcggttaccagagaagctgggaatagagtctccgcttcactgcaaccaggtgttgctt
tcattgttttaaccaaatcaagtataactctgcctgggtaatcgggatggggggagaaggagaagattgggacgacttgt
atttggaaactaggtcgggtgaaactgtacctaaTcATCATAAgAtAGATGAtcgAATTGTAAtgATTtTTgGTAGCTgA
AcaTgATtATTATtTCAAACtAGAATcgTaAaaGAAGaTATTTACAAAAtTCaTGCTTGGatGTATACAATAGAACAATG
tAgGcTTAATGAtTAACATagAGTTaTGTAAcgaAatGGTATAATAcgGGGcCCTTCTTGGaCCcTcgTtGGAGtTGGAT
TTGGGTtTGTACcCcggCTccCAGAGCtCTtCAaTaAAgCACCTCATAAtCATtccggTggtTATGtgTTTtcCTCgCTA
ACATTTtGGcGACCcAGgcGGGACCCTgtGAGtGCTGCTGAGgAccTCCCgTCCcgATCAcGCTCCAGCcgGCACCGAGG
GATTCTCGGGgAGCCCATCgAGGcgGgAccCcCcgCcgctCaCaacGTCCCCTGGAGAaGAGGTAAGGTGCTTTATTCTG
gTCTgGTgCCTGCcTGTCAGAcgcGGcGAAaGCTGCgcGTGGTtGGGCtAAGGAATTCCtGGTAtTGCCTAGGcGCCgTC
cgTcAGACAGGGcgAAAGCCCTGCAGGTTCgGCAgtgGTGGTgTTAcgtACTaTAACatATgGAgAAGCTGAAaGGgTTa
AAAGTagGGgTTaTGGGcGGCAATGcCCccATACCcgCTTCTCCTTTGGGGTGCTTGGcAGCAcACgGgAAaGatgaAAA
tTTtGGTCAGGAATTAcaGaAgGATAAaTTgAtTaATTAtTGCAATACaTGGTGgCCTGgtTATGTTTtGCCTgATAATC
AgAGGTGGctgGaGaAtGGATCTTTGGAAccgAaTCTaATAtCaCagcTGATGgagTATTGcaAatAagaGGggagATtG
GAtgAAgtTacgTaTgNtgatttNTTtttNcattTacagGaAAAgCCagAgTGGcTggCtGAGTaTaggTTaaAAacaaT
GaTctttgAAAACAaTCAGTGcCTGgcTTGtGTcCAgGAtAagcgcTGTgTgGAAcAcTTGGTTTTGagtgcaaNttNgg
gaaaaggGgggaGAaaATgaTTTagAAGCTGATTTgtTagTgggAcCCacagTtcCCaCCAGNgcCcccccgacattGAg
ttCCaCTtcgCtTGGtCTcAccccaCctgATTCtCTTAcctctCCCcagcttaNgCCTaTCtCtttCCCCtgctgaCacC
TGCTCCTgTcCCcCTGaccttcgtCtgtcattttcacctgCTcCTtCcTTccccgAgaAATAAcCAaGAtgTagctgTgA
tAaaGaGACatggggAGggtGcaGAagGagcggAtagTAGtGgGAGtGAtgaAGATAaaccaGtaaCccCggTAtctcAt
tggACcNgGtNAAaAtTGGccCctGCcTgGcCTAAGgCAggaggggcaagagttaagaaatttggacaaattacttgagg
tggcttaaagttaataacaatagagaaaagtggctgctaagaaacagggacagagtcttttggcagttttacaaggacaa
gggtgaGGatgTaGTAGaACtggTcgGagtGgtAATAGAaGTggTTTTGgCAGaagcCatgaaaaaCTaataATaAATCA
ATGcttacttatttaTgCtTAcTtaCttATtAgAaagtcattaaAAaaAgAGTGCCCAAAccgGtTtaccCAgAatGgtC
agCCcCAagcaGacAGcgtaGCtGgAgTCAtGGTcTtatGTGAAagAAAGCcAGGATtAAAGGAaCCCATGGTGACTtTg
tgttTAGAAGgaAAgaaagTtaCccTTcTtAcataCaCATTCtgTAtTgAAcTgTATGgAAGGgcAAAtTGagaATAAGT
tgACTGtAaTcATtGgagCCACAgGgAaGGAAgAAAcAcgGtCaTTCcTGCAACCcCTagATTTGAGtTTTGGGAATAAt
gTTtTAACACaTGAATTcTTGTATTTGCCTGAGTGCCCAAttccgCTcTTAGGgCatGaTtTATggGtgGCACTtGAaGt
gGTAATtACTTTTGagAATGGTGAacTtgTAATgATACCTGAGTCAAAAcAGGAAAgATTTTAATGATaAAagAAAagCc
aATcCCtAATATTcCtAAGGaGGTAgAaGATGCAGTGAtTCCtTCTgTaTGtGAAAcgGATGTACCTggAAAATtTAAaT
TgGCaCAacCaGTACAtGTagAATTgAAaGAAggagaAAaTGCTgTacggATtAAACAtTACCCTataAAAccAaAAgCA
AgGCAagGAATAGCaaAgACTATTGATAAATTtttaAAATatCAaATcCtAgAAGAATgTGaAtCAGAaTACAaTaCTCC
agTtTTtCCAGTgaAgAAgCCcAATgGTGAGTATAGACTtGTaCAGGAtTTGAGggGCaTAAgTGAgATAACcAaAgATA
TTtATccagtggtGGCCAatCCTTATACATTGTTAGcaTCTGTAAAgGAGATATATAAATgGTTtACTGtAtTTgATcTA
AAatATGCCTTTTTCtGCATACcCCTTGACCAAGAtAGTAggAACcTATTTGCCTTTGAgTggGAACATCCTGGAAGTGG
AAgaAAGNCCtAaCTCACctGGACtCgATTACCgAtggGTTTtAAaAacTccCcgAcCCTATTcaGgAGTCAGcTggCaA
AggAgcTGGAAATCTGGACTaaAgaAGGaCAggTACCAAGAgAcCAGTAccTATTGCTcCAAtATGTAgATgAtATtCTG
ATTGCtACtGAAGAaNAgaCaACcTGCATAAAgGtaacaactgagattttaaattccttgggaatgggaggatataaggt
gtccaaagcaaaagcccagattgcccaacagactgttatctacctgggatgtgaaatctcacaagggcaaagaaggctgg
gtattaatcatgttcaagctatttgtgatattccagagccNcagaatcttcatgagctgcgaattttccttggaatgacc
aggtggtgtcacctgtagatcgtggactatggactgattgcaaaaccctcatatgaggCtCAGgAGActCAGCcGTTcgT
CTgggGCAAACCACAAAgggAgGCcTTCCagAAAaTaAAGGAAGcaTTaAcaACtGCtCCTGCATTAggGTTACctGATt
TaTCtAAaGACTTTCAGCTgtaTgTaCATGAGAggCAGCNcCtGGCACTgggAGtcCTGACCCAACgAcTGggAaGtTgG
AAAAGgCcggTGGGTTaCTTTTCCAAaCAACTTGACAAcgTAAgTGCTggGtGGCCCTCAtGTtTGcggGCAGTGGCAgC
TACTgTGcTACTGATACAAgAAGCCAgGAAGCtCACgATGgGAAGACAtATTGATGTCTtCgTGCCACACATggTAACCA
cgGTCCTGGAGCAGAAAGGaGGCCACtGGCTCTCTCcaAGTcggATgATaAAATTcCAGGTAACCCTGaCcgAGCAGgAT
GATGTGACACTAAAaacAAcTAACCTTTTgAATCcAGCCTcgTTTCTagGTACtaCAGCTGAgGAagGTcCACTgGAACA
TGACTGCgTagAGGTGATcGAgTATACCtaTTCAGCAAGAGCaGACCTGaAAgaTACTCCTCTGGAgCAACCAgAATGGG
AACTCTTCACgGATGGAAGCaGCTTtGTGGAAAATGgAAtgAGATACgCtgGATaTGCgGTAACCAcaATTAACACAGTa
gTgGAaGCAAAAGCATTACCACCTAAtACATCTGCcCAgAGaGCAgAGCTgATTGCATTAACCAGAGCAttAgAACTGAG
TgaGGGGAAAGCAGTcAACATATGGACTGACTCaAAATATGcCTTtgGAGTAGtGcATGTACAcagAGCATTATGGAAGG
AgAGAGGACTaCTGTCcTCcCAagGaACACAtATTAAACATCAAGATGCAGTCCTaCAActGATAAAtGcAGTACAAAAA
CCcaAAcAAGtaGCAATCATGcAcTGCAAGGCACATCAatCgGgcAgTTCTAAaATTTgTGAAggGAATcGAAgAGCAgA
TTGGACAGCCcGTCAGGTGGCACGgGAAgTgCAGAAAACAaTGGCCTTGATtCcgTCAAAAcTTAAtGTCTCTCAATTCA
ATTTACCTccCAAGCCAAAgTACACAAaAGAaGatGAcagaCTGGCAcATCTGCTGAAGgCACAGAAGAAtGCAGAAGgG
TGGTATGTaACCACACAaGgGcAAATAGTggTAcccCCCTTGGTAATGagAgAAAtcTTAcAAATAaGACATAATGAGTg
tcATTGgGGTgcAGAgGcATTGGtAAAATcaCTGAaacgatatataatctcgGTACAGATGCAAAcAATgGCAAAAtCAG
TAATGtCAAAATGTGAGATtTgCtTAAAgAAtAATcCAGTGGCcAGAcgACAggCAcAgCtAggAAgaattcgagtaggg
acaaaaccaagagattattgacaggtagatTttgcAGAAttAcCcAgAACtCaAgGATATAAGTaTTtGATAGTAgGgGT
TGACACATTTtCTggAtGGCCAGAAGCCcTTCCCTGTtgtACCAATcAAgCAAAaGAAAcAGTTAAGTGgTTAcTACAgg
AgATTATTCCCAGgTTcgGgGTGCCTATagggatatcatcagatagagGCCCAcATTTTATAgCCAgGGTGGtACAggAG
gTgAGTAGATTAcTGggAATCTctTGgGACCTCCAtACcccaTgGAGACcCCAGTCAAGTGgACAgGTgGAAAGgATgaA
CcAGACAtTGAaGAGgCAGCTTAGTAAgATATgcCAgGAAGCcAAAtTGCAATGGcCACAAGCATTACCAATAGCATTGC
TgagGATTcggaTaAAACCtAggAGTggAATGTCAGTCAGtcCCtaTGAGATATaGtATgggAAGCCATATGAATCTCCA
gACCCcAATCCAAATgTAcAtGTTAcAgggAAACAgGATGtGTATAATTATgTTCTgTCTCTTgagAAAACTTTAGCACA
GCTCcgGagNGccCTCCTGTggAAcAgACcaCTGAgtCTTgAgAaTCcaGTCCACgAtATCAAACCagGagAcgAGgTGT
ACCTCAAgAcCTGgGATGaagAGCCatTgAAGgAaAAGTGGaCTGGTCcgCATCAaGTACTgcTAaCcACCTTTAcagCt
GTcAaAGtgGCtggAGTGGAACCcTggAtAcaCTACAcccGAgTGaagaAaGTCCCTcGTGgAGCTGTGTcgTGgGCTGC
gCAAGCTGTAgGACCAAcAAAGCTGAAGATAAgAcgTCTgTAACtgTTTTCAAtgGtgTCAGTaACcATGCTCgTTTGgg
gGTTAATGTTAACtTtATGTATTTtAATgTTACCatTAgGaATTaCTTTGGGATATGGAATGCacggAggTCTACCAacT
gCTCTTCATTcTAAAGTGAAgAGAgAGGTACAAACAgGAAcACAGGTAATAGAAgCTCCtAATACgaTtCAAGcTGaAAA
TgTGAtGATTgGATTgaTcAAAgACTTTGCCAAAATGcAaAACACCACTAGAATAACAGCCTGcCTGCCAATACCgAAGG
caGCAgggGAcCcAgTAAGTTGgGGAATCaTAACATCAaAActACctaATAtAAAAgAGAACAaAAcAgTTAaATGTAAA
CAGGTaAcAgAAAATGTgACAgGAAACCCaTTAGTGTggAAgtgTGAagAAAAgGAgTggAAAggATtAGAAcCCtggGA
TAgTGCATGGTcTgTgGGTATATTTCAGAagTTtcaATATATGGCAAGCACTCCTTGGTGCAtTAAATGgAAAgGCCCTG
AAAATGAAACAGATCCAGCaATAgTAAACACTgGTACtgCTAGCaGAaAaGAAACAGcaAAAGTAAATTGgtggacatGT
GaTAAgATTTATGActGCaCCTCTGAcaAcCtGGAggTAAAACAAtggtcacccttggcTGTAGCCTTGCAAgttGGTTg
TGCTTGCAgAggAATCAAACACAAACAggGCAaAATcGCACCCAgGATCATaGTAgGATGTAgTAAgAGTACAgtCcgAA
GTCCNgGgCAaTTtGTgtgggcaacaagtgatggtgcttggacaacacacttgccagtagacggggaggtaaaggaaatc
actctgggtCTcCCcaCCTTaTGCcCAATCTggAAAAgGTCCCCATTTAAtGGGAgCcgTgAGcTCCTGCAGATAggAaC
AAAACgAGaTgTCTcgAATAATCAaAAtCAAgATGACACCTGGCAAGAACCCTCTAGTGgAgTAAAATTcggGTgGGcCC
TgGAAtCTcTGTTTGgTCcTGTtGCAAaTTATcgaAaTAGGgAAATgctGTaTAAgATCAcgGgTcaggTAaAcAGatTA
GcAAgAGTTGCAcgAgaAggATTTAGTgAactaaataTGCAGTTACAAgctACTACCAAAATgACTTTacaAAATcgATT
ggCctTagATATGTTACTCcTgAAAgAACAtggAGTGTGTggaTAtTtaAaaGGacgAAtTgACCATTGcTGCATCCACA
TCcCAAATGTAACAACAaATaTagAAcATgATATTAGcCAGTTAgGACAaATAgAacATGAggTcCAAgAggAACAAAAg
GATTTAGcTAcTACtTGGTtAgACAAAgTttTTAaAGgATTAgGatTGAATaTTAATTCATgGgTgAaATcTATtCTtgA
aAATtTaAtaATTTTACTgATtatgTTTCTAGTGATttGGtTAGTTTAtAggATCCtAAAaggagAAATAcAAAgaAGaA
CATCCTGGAACAGAACAATAATgAAGgCgCTGaCAcgAGACAAGACTGcAcCTtCAGcACCTccgatctgcacTAATGaA
gcCCACATCAAcCAtggATTtGAAGCTGAaCATCCAGTATAGAAGATgAATggAcTgTACtGAATGAAaGCATTTACACt
TAGTAgATTtaAAGtGAAATACTTTCAAAGgGGGGAATGTTAgGATAGGGTTAATAATTTcgGTtAcCAgAgAAGCtGgG
AATAGAgtCTCcgCTTCACTGCAACCAGGTGTTGCTTtCATTgTTttAACCAAATCAAGTATAACTctGCtTGGGTAatc
gggATGGGgGgAGAAGGAgAAGATTGGgacgactTGTAttTggAAAcTAGGTcggGTGAAACTGTACCtAATCATCAtAA
gATAGATGATcgAATTGTAATgATTtTTgGTAGCTgAAcaTgATtAtTATtTCAAACtAgAATcgTaAaaGAAGaTATTT
ACAAAAtTCatGCTTGGatGTATACAATAGAACAAtgtAgGcTTAATGATTAACATagAgttatgtaacgaaatggtata
atacggggcccttcttggaccctcgttggagttggatttgggtttgtaccccggctcccagagctcttcaataaagcacc
tcataatcattccggtggttatgtgttttcctcgctaaca
>SylAtr042#LTR/ERVK 
ggtgtggaaAaACACaAGaCcGAGAGTAAGACaGACTTAATTAGCaTAACTAGTCTGGTGACTAGGATGCCGTGGCAAGG
ACAAACAGAACTTTGAGCCTATGAGAAGATGGGATTAAAACCTGTTTTAGGGAAAAGATTCAATCAAcCCCCTACGATAA
AGATGTTGTATAATGCATGAGTTGCTTGTATGATCTTCTAACCTAATTATTGcAGTAGAAATTGTTAACCTTACTGAAAT
GGTATATAAGACTTGGAAAACCTGAGTAAAATCaAATTCTGATCATGAATCAGTCTTCCTGTCTCTCCATCAATCACCGA
TAATTGGTGCTCCGTGTGACTAGAGAAGAACCGTCTATCTGACGGCAATTGACGACGCCCCTGGAACTCATCGTGACGGT
GAAAGAACCGTGTTTGGGCCCACAATCCCTGTACGCTGCGACGTGACAGGTGAGCCAGGGGAACTAAAAATATGGGACAG
GgAATGTCCACTGAGAGAGACGTCTATGAAACCATGCTACGCCTCCTAAGCAAGCATGGATCCCCCATCCCTAAGAGGGA
CCTTAAGTCACTTCTACGATGGGTGTCACGCATATTTCCCGATACCACTGCTTCCTCTATTTTTACTCTCTGCTACTGGG
ACAAGGTCGGTGTAAAACTCTATGACCTGGCTACACTGCCTGGCCATGAGCCAGAGCTTCGCCTGCTCCCTGCTTGGAGG
GCGGTCATGGACGTGATTATAAAAGAGGGGGGAAGCAAGGTAACCTGTGAGGCAACCGCAGAGACGGTCCCTGCAGCTGT
GTTaAACCCTGATTGGTCCAGGTCCCACTCTCCCTCTCCCGTCCGCACCCCCTCCCCAACGAAAGCCAGGGACAGAGCAC
AGACGCCACCTGTAGCCTTGCCGCTATCCCACCAGCGACCCCAAACGTTAATTGATTATGCAGACAGTGACTCTAGTAGC
GACGGAGAGTCTTTCGACCCCGGCCTCGAAAAAGATCCGGACCTATTCCCTCCAAATATGCATAACAATTGGTTATGGAT
AAAAAaGAAAGCCCTTAAGGACAGAGACTTTGAAACTGTGGCAGAAATCTTTGTAGCCTCCGTGCAACTCGGCCCAAGGG
GGGGAATCCATGATGGGAGCCCTTAGACCACTCAGAAATCAAGGAACTGCACCATACAGCGACAGAATACAGTTTGGGAT
CCCCTTACTTGAGTAATTTACTAAGAGCaACCTTCACGACCCACCTGATGACTCCTCATGATGTTAAATTCTTGGCAAAC
cTTTtGCTCACCCCAATGCAATATGCAATATTCATGGCATAATGGaAAAAAAAGACTGGAAAACATAATTTTAACATATG
CAgGGCATGCAACCCAAGCCCTGGCTGCCTTAACTATTGACCAATTGGCTGGCGAGGGCATGCATACCCATCCTAATGGC
CAGGCTGCCTTACCGAGGGAAGCCcTGGAGGGAATCAcCGAGGCAGCCAGGTATGCATTTCTCAAAGTGCCTGATGCCAA
AACCCTGCAACAATCCTTCATAAATATTAAGCAAGCTCCACAAGAACCCTATATGCAGTTTGTGGACAGACTGAAACAAA
CTCTTGAAAGATAAATtGATAATGATCAAGCCAGGGAAGTTGTACTACTaAAACTTTCTGTTGAAAATGCTAATGAGGAT
TGCAAACGTCTTTTAAAAACTTTGCCTCCAGAACCAGAGCCCACATTGCTACAAATGACTGAGGCTTGCAATCGCCTGGG
GACATTGCAGCACACAACAGCAGTTACTCACCAGGCCGTgGGGCAAGGTATAGCTGATGCCTTTGCCACTATGAAAATAT
TGCTGGGAAAGCAGTTGGTTTGTTTTGGCTGCGGGGAGCCTGGGCACATTAAAAAAGACTGCCGAAAGGCACAAAAAGCA
AAAACACCGAATGTGTGCCCTCGCTACTGGAAGGGTCCTCACTTTGCTAATTCTTGTTGCTCTAAATTTCACAAAAAaTG
GCCAGCCTTTGCAgGGGAAACTCATCTCGCAGCGCGTGATGGCGACGCGgTGAAGATACAAGTTCCACAGCCTCCCCAGG
CACAGCTGCCAGAGCCAACCTTCAGCTTCCAGCTGGCCCTGCCCCAGCCACTCGGACCATCGCAGAACTACGGGCAGCCA
CTCCAGGaAAGCACCGGGTTGGACATATCAACCAGTAACACAGTAAGGTTAACCAACAGCTCTGTATTTTGTCTCCCCAC
GGGAATTGGTGGTCCTTTGCCGCAGGGCTACCATGCTTTGCTCTTAGGTAGATCTACTACCTCAGTAACAGGACTATTTG
TTTTGCCAGGAGTCATTGACTCTGATGgCAGTTGGGGAAATAAAAATTATGGCTTGGACTCCACAGCCCCCCTGCGTGAT
CCCCGCAGGCAGCAAAATTGCTCAGCTTGTACTTTTCCCGAcTAGCCCCCTTTTCCGCACCCCCGATaAGCTACACAGAG
GGGGGGCGGGCTTGGTTCCACAGGGGTGCCACAGATTTTCTGGACACAACGTATCACTTCTCAGCGTCCCACATGCCAAT
GCAAAGTGTCTCTGAAAGGCAAGGTGTTAAtTTTAACCGGACTTATTGATACCCTAGTCTTATCTCCCGAAGTCAATGGC
CTAATGATTGGCCATTAATGCCGGTCCCCCAAGTCCTTTCAGGGGTGGGTAGGAACAGTCAAAGCTATCAGAGCCAACAC
CTGGTGCAAATTACAGGACCTGAGAGGAGAGTAGCTACTGTCAGAACTTTgTGtGTCTCTCCGCCACTGATCTTGTGGGG
gAGAGATGtTTTATCTCAGTGGGGAAGTTTATGCAGTCAAATTCTGCCTAAAGGTCATTGGTGCTCGAGATACCCCCAAG
TGACTTGGAAAACCTCTGATCCAGTTTGGGTCGATCAGTGGCCCATGTCATTAGAAAAACTGCGCATATTACAGGAACTT
GTACAAGAACAGCTAAAAAAaGGGACATATAATCCCATCAAaaaggCCTGGAAtTCACCCTTGTTCATAATTAAAAAGCG
ATCTGGGGGGTGGAGGCTGTTGCATGACTTGAGGaATATCAATGAGGCAATTGAGGGAATGGGGCCCcTACAACTgGGGC
TCCCTTCTCCTTCCATGATCCCTAGAAATTGGCATCTAATAGTAATTGATTtAAAGGATTGCTTTTTTGATATACCGCTG
cCATCCGGAAGATGCaACCCGAATTTAGCtTTTCTGTGCCAAGCATTACTATGCAGGCACCACTTGATCGATATTATTGG
TTAGTACTGCCTCAAGGATTGCGAGACAGCCCGACGATATGCCAATGGTATGTGGCaAAAATTCTGAGTCCAGTACGGGA
AAAAAATGCCTGATGTTCTGTTGTATCATTATTTGGATGATATCCTCATCTCTGCAGAAACTGTGGTTCGTGTGGAGGAA
GCAATGCGAGCAGTCTGCCAAGCTGTTACATCAGCGGGCCTGACCATTGCTTCTGAGAAGGTTCAAAAGACATCTCCCGG
GAAATATTTGGGCTGtGTGAATAAGCATGCATTCTATTTCGGCACAACCCTTGCAAATTTCAACTGAAATCAAAACTTTA
CATGATGCACAGAAACTGCTGGGAATGATAAAtTGGGTTTGTCCCCTGCTTGGGATTTCAAATACAGATTTAGAGCCATT
GTTTGCCCTCTTGGGGGGAGAGCCCGACCTTTTATCACCTAGGCATTTAAACAAAGAAGCACAGGCTGCGCTTCAGAAAG
TGGCTGATGCTATCTCTCAGAGACAATCAGCCCGTTGGGCTCCTGAATtACCATTTTGGTTAATCGTTCTGAACCCCAGC
AAGGAAcCCCATGCTTTTATATTTCAGTGGGACTCGGAAAAAGCAGACCCTTTACTAATCGTAATGGGTCTTTTTGCCTA
ATAATATGCCCAAGAGTATTTCCATGCAGGATAAACTTATGGCCATGTTGATTATCAAGGCTCGTCAAAGGCTGACCTCC
TTGGCTGGTGTTCTGGGTTGACGGCGTCCCTATCCCATATCGTAGACTACATTGTTATGTCTTACAGCTGCCCCCTCCCC
CCCCCCCCCTTTGGCGGGGGCTGCCACTTTGCTGCTCGCTCTCTCGCcTCAGCTGCTTCACTCGCTACTGGCTGCTGCTG
CTTAGcCGCTGCTcTCTCTCTCTCTCTGCCTGCCTGCTGCAGCTCCTGCTTGCTGGCTTTCGCCACTTCtTTTTGGGTTT
TTTTCTTTCCTTCCTTTTCTTTTCCATTTCCAGGAGCCCGCGTGTCTCTGTGTTGCCCAGGCTATGCTGGCGTGGCTCTT
CACAGGCGCGATCCCGCTACTGACCACCACGGCAGCTTTGACATGCTCCTTCTCCAACCTGGGCCGGTTCACCGCTCCTT
AGTCAACCCGGTGTCCcGCAGCTCCCCGCGGGTCaCCATATTGATGGCGGCCTTAGCTTGTTaAAAAATGACACTCTTTT
TTCCTAGCTGAAACTGCTGGTTACTCTGTTAGACAAGAGGAAGTCTCCTTACTTTGTTGTGCATATTAGGtCACATTCCA
ACCTCCCAGGTTATCTCACTGAAGGTAACGCCCAGGCAGACTTGTTAGCTTTACCAGTGCAGCATGTTTTACCAAACAAA
ATAGAGCAAGCTAGCCTGAGTCGTGCCTTTTTCCATCAGAATGCTGGAGCTTTAGTAAGACTTTTTGAATCAACTCCAGC
TCAGGCCTCTAGTATCATCGCCACATATCCTGATTGTCAGCGTTGCACCCTTCCTAATGTGAACACAGGAGTCAACCCAA
GAGGTTTACAAATCCTAGAGATTTGGCAAACATATGTAACACATTTGCcTGAATTCGGCTGCTTGAAATTTGTGCTTGCT
TCCATTGACACATATTCAAGTGCTCTGTTTGCCTCAGCTCACACAGGAGAGACAGCAAAGGATGTCTGCCGTCACTTCGC
TGCTGCCtTTGCTATTTCAGGAATcCCCCAACAGATTAAGACAGACAATGGACCTGCGTACATTTCCCATAGAGTTGCAG
ATTTTTTCACCTTATGGGGTATCACCCACAAAAGAGGCATACCACACTCACCTACAGGGCAGTCCaTTATAGAGCGTGCC
CATGGCACCCTCAAACGCCTTCTGGTACAACAGAAGGGGGgaaGTTGGAGACATTTCCGCTGAAAGGCTAtGCAAAGCCC
TATACGTTTTTtAATTTCTTaAACTGTTCGATGAcCAAACTTGAATcCCCCCATGACTAGGCATTTTGCATCATCCACAT
CGCTTTCCTGCAAAGAAAAaCCACCAGTACTAATCCGTGACCCAGAATCTGGTAAAATCCTGGGCCCTTACGTTTTGATC
ACTTGGGGGAGGGGCTTTGCTTGTATCTCccaAAAAGAGGACCTCACTGGGTTCCTTCAAAGAATGTGAATcCCTTTCCA
AGAACCTCTACCGGCAACCGACACCACTGAGTCCAAAGGAGAGGAGGAAGAGGAGGAACCCCACCTGGACTGCAGTTGAT
GTTCTTTTGTCCTTTCTAGGAAACTGTGAACTTTGAGTTTTGTGTCAGTATAAAGGgTGTGAAAACTAGaGATATTACAG
AGTCCTTTTGGTGAAAaTTCAGGtTAAAAAGTTATTGAAaTTTAATTAgAcCAGGGCACAAGAAAAGGATAGTCCTCACC
TCCCTATTCtaaGaaGGCAAGTATTGAGGAAATCCGAAAaTAGCTGTATATGCAAACTGGAATGCAGACaAAACAATTAA
GTGAGTGCCTTATATTGGACTGATCATTTAAAAGGGGGATATGCTGAAAGGAATCTTTTTCTCTtCCTCAACATAGaTTG
TTCTGTTAAAATGTAtTTTTGTGTCAATTTTGATTACACAGGAAAAAATCAGTCTAAATCTTGGGATGTTTCTGCCTATC
ATCCCGTGTATAGGAATCAGACCTCTTGGTGCAATTATATTtCTAGCAGCTCTTCCaATTCCAGTAACGCCCCCCCTTTG
GCTGCCGCCGGGaACGTTCCTGGTATGTGGAGATCGGGCCCGGGCAGCAATTCTTTCACACATAAAGGGAGGTCCCTTTA
GtTTGGGACAACTGACTGTGCTGACACCTAATGCATCTGTGATTTTACAGCACAAGTATTCCGGCAAAATAAGGCGCAGC
TTAAGTGCATTTAATGAATACTGTGATGATAAATTGTCTTTGTGGTCTGTGACCcAGATGAACTGGGCCTCTTTGCtTTT
GCCAGGACTGGCTGCAAAAAAGGCCTTAAGTCAATTAAATAAGGCAGCCTGCTGGCTGGCAAAACAGACGAATGCCACCA
GCTCTGCTTTATCAAaTTTATTAACAGATGTTAACAGTATAAGGCATGCCAGTTTCCAAACCAGTCCGCTATCGATTTTT
TCCTCCTTGCTCAAGGCCATGGATGTGAGGATTTTGATGGAATGTGTTGTATGAATCTTTCTGATCACTCAGAATCTATC
CATAGAAGCATTCAGCTGCTGAAGGATAGTgGTGTTaAAACTAAAGGTAGAATCTGGATCTTGGCTCGATAACTTGTTTA
GTGGCTGGGGTTTGCCACCTTGGCTAAAAGATTTtCTTAGAATAGGAATGCATGGTATGAtTTTAATAATAATTATGTTA
CTTATGATACCTTGCTTGTTTCAATGTGTGCAGAGATTGATTGATAAGGCTGTTAAAGGAGTGGTTTTGGTTAATACAGA
AGGGGGAGATGTGGGAATACACAAGACCGAGAGTAAGACAGACTTAATAAGCATAACTAGTtCTGGTGACTAGGATGCTG
TGGCAAGGACAAACAGAACTTTGAGCTTATGAGAAGATgGGGATTAAACCTGCTTAAGGGAAAAGATTCAATCAACCTCC
TACGATAAAGATGTTATAAAATGCATGAGTTGCTTGTATGATCTTCTAACCTAATTATTGTAGTAGAAaTTGTTAACCTT
ACTGAAATGGTgATATAAGACTTGGAAAACCTGAGTAAAATCGAATTCTGATCATGAATCAGTCTtCCCGTCTCTCCATC
AATCGTCAATAGG
>SylAtr043#LTR/ERVL
NCAGGCTCCTGCGCTTGCCATGGGGCTCGCTGGCCTCNCTGTGCATTAGAGTCTAGGGCTCCTNAGTGGCTGCTTTTTGC
TTTCTCTGCTGCTGTGGATCCCTCNCTCTGGGACATTCTGATCCCAGACTGGCCATGGGCTGGGCTGGCACCTGGCCTGG
GCAGTGCTGCAGCTCCAGAGTGGGCTCCAGCCACAGGGACTGTGACCCGTGGGGAGTCCACGGGGGAACAGGCACATCTG
GGAGTGTTTCTGGCCATGGAAAAGTCCCCACCAGGCAGGTCCATCTGGCAGTGCCTGTGGCCATGGCTGTGTCAGTGCCA
CAGCAGGNACACCCCTGAAGGNATCAGGGCCCAAGGACAGCTCTGTGCTGCAGCAGGGACACCTGGAAGCAGCAGTGGCT
GTTCATGAGGCTGTGCTGGAGCCCCTGAAATCGTGTGGCCATGGATAAACCCACAGCAGAGCAGGACACCCTGCAGGGCC
TGCAGCCGTGGGGCAGGTTGGCTTTCTGGGGGCATGGTGGCTGTGGGTGAGGCCGTGCTGGGGCAGGTCTGTTCCTGAGG
GCACTGAGGCCGTGGACAGGGCTGTGCTGGAACAGCTGCCCCTGCACTGTGGCCGTGGATNAATCCGTGCAGCAGCAGGC
GTCTCCCTGGAGAGACTGTGGCTCGTGGANAAGGCTNCGCTTGGAGCAGGTANAGCCCTGAGGGACTGCAGTCCGTGGGT
AAATCCAAGCCGGAGCAGGGGCAAGGGGAGGAGTTCACTGCAACGTTAAACCCGATGACCTGGTCCAAAGGGACCGGGGG
TGGAGATTGTAATGGATATACCTTTAAATTGTTGTAACCCATGATTTGAGTTGCGTGTTATAGGAATTNCTATAACAGGA
ACCACCCGAACCAATGGAGGAGAAGCCTTACAAGAAGCAGCGCAAGTGCAGCAGTGACCCAACCCGAGCTGGCTTTGGTG
CCCAGTAACTCCACGCAGCACACCACCTCTCCCGCCCTGAGTGACCACCATAACAGATGGAGCCCAAAGTCATGGACTAA
ATGAACTCAACGGACATTTGTGGACATTTTACGGACGTTTTGCAGGGGCGGTCCACAGACTAAGGGAACGATATCTGTGT
ATTATATCAAAGGATGGGAAGGGGGGTGGTGGTT
>SylAtr044#LTR/ERV3
ATTATGACCCGCCCCCGAAGGCGAGGGTAACCCAGGTTCTTGTTAATAGATCCCTTGGGGCGGATTAGAGTGAAACGACA
CTGAATGATCGGTGTTTAAATATATATGCGTATGTAGGGTTTATTTTAGAACAATTTGGTTGCAATGGAAAGCAGGTATG
TAGCCATTTCGGTTATTATTATCTATAGTAATATAGCAATATAAAAGCATAAAAATATCACTTAAGAAAATGTATAAGGA
AAGAAAGAAAAAGAAAGGATAAGAGTAGAGAGAAAGATATCACCACCCGTGGATCCAGCGACGAGACTTGATTGTTGCAA
TTTNGGTGTCCGCTGGTCGAAGTGATGGTCGCAGTCTTGATCCGTCGGGGTGGGGGAAGCCCACGAAACACAAAGTTCAA
TGGGTTAATACACGTTCAGGTTCAGGTGGGAACGCCCAGGTACCTCCCCTGGCGGGGGAGTTTTACACTGTCTGTGCAAC
ATTGTGGGTCTGTTGCAACGCTGTGGATCATGTGCAGTCCTCTGGTGGAAGGCCTCAGAAATGAGTCNGGGGGCACTTTG
GGGGTCTTTGATGGTTTATGACACCTTCTAAGACATGACAGCTGCCTCTCACGTCAGCGTAGCTGAGCCAGTTATGCCCC
ATCAGAAGGGATGAATACCCTCAGGCCTANATGTGAATGTCCCGGTACTTCCCTGGGGGAAGGGGAGTTTTACACCTGAG
CGAGTTGTGTAAGGGAGGACATTGGCGTGATAAAAAGCACTATCCCACCTCGCAGGATCTGCTTCTTATCAGCCTCCTCC
TTATCTGGCTCAAAACCCAGCCTGTTGCTAAACAAAGGTCGGTTTTCGTGGTCATCCTCCGGTGGTGGGTGTTCACCCCC
TCTGCCCGGCTGTTCTTACGCGGATCAGAGGTTTCGCCACCACACACAAAAACCTCTCCTCCCTCACCTTTGGGGGGTGC
AAACCTGGCCTCAGCAAAGCACCTGCCGCTTCCGCAAATGGCCGATTGTTTGAGTCATTAACCNTTAACATTTCAGTCTC
TCA
>SylAtr045#LINE/CR1
TGAAGGGACAGGCATTGCTTGACCAACTCGATATTCTTCTNTGACAGGGNGACNCACTCANTNGGTGAGGGAAAGGCATT
GCACATTCCCTACCTGGGCGTNCAGNAAGGCCTTTGGCACCATTTCCCANAGNACNCTCTGGGANAAGCTGGCTGNTCAT
GGCTTGGTCAGGGTTTTGCNCNGCTCANTGGGTAAGGAGCTGGCTGGATGGCTGGGCCCAGAGAGCGGTGGTNAGTGGGG
CCACATCCAGCGGGCAGCCAGTCNNNNNNNNNNNNNNNNNNNNNNNNNNNNNNNNNNNNNNNNNNNNNNNNNNNNNNNNN
NNNNNNNNNNNNNNNNNNNNNNNNNNNNNNNNNNNNNNNNNNNNNNNNNNNNNNNNNNNNNNNNNNNNNNNNNNNNNNNN
NNNNNNNNNNNNNNNNNNNNNNNNNNNNNNNNNNNNNNNNNNNNNNNGGNCAANGCCAGTGGGATNAAGTNCNGATCCAT
NGNGNAATAGTGACACGTCCTGCCCTCCGGTCACAACAACCNTTCATGGGCTGGGGGAGCAGAGTGGCCGGAAAACCGCC
CGGTGGAAAAGGACCTGGGAGTCAACAGCGCAGTTGGATATGAGCCAGCAGCGTGCCCAGGTGNCCGNGAAGGCCGACGG
CATACCGGNTTGTATCAGGNNTAGCGTGGCCAGCAGGACCAGGGCAGGGATTGTCCCTCTGTACTCNGCGGGGCGCACCT
GGAGAGCTGCGTCCAGTTCTGGGCCNCTCACTGCGAGAAGAACCGTTGAGGGGCTGGAGCGNGTCCAGGGAAGGGCAGCA
AAGTGGTNAAGGGTCTGGAGCACNAGTCCTGCGNGAGGGCCTGAGGGAGCTGGAGATTGTTCAGCCTGGAGAAAAGGAGG
CTCGGGGGGGACCTCATCNCTGCCTACAGCTCCCTNAGGGGAGGCAGCCGGGGGGCGGGCTGGTCTCTTCTCCGGGNAAC
AGTGACAGGACGAGAGGAAATGGCCTCAAGCTGTGCCAGGGGAGGTTTAGGTTGGACANCAGGAAGAANTTCTTCACCGA
GAGGGTCGTCGAGCACTGGAACGGGCTGCCCAGGGAAGCGGTGGAGTCACCATCCCTGGAGGTGTCCAAGGAATGCCCGG
ATGTGGCGCTCAGCGGCATGGTGAATGGTGGACTTGGCAGTGCCGGGTTAANGGTTGGACTCGGTGATCTCGGAGGTCTT
TTCCAACCTAAATCATTCTGNGATTCTGTGGCTGTNTCCGATTAAGATATAAATGAGTATTTTANCC
>SylAtr046#LTR/Gypsy
CAGGAACTAGGTGACAGAAGCTTCTGTGGCTGTTGAGTTACAGGCGTGTCTGCAGGGAGGACTTTTCCAGCTCCTTTGGT
GGATACTGCACACAAGCCCAGCTCCCATCGCAGGGGTGAGTCGTGTTTCCCTGCTGACCCCACGGGCTGAGCCCTGGGTT
CGTGGGATCCGTTCTTCGGAAATGGAAATACTTTCCCCTAAGGTCCTCCAACAGGGAAGNACAAAGCTACANGACCCAAG
AAACCCCAGGAGTCGTCCGAACCCATCAGGCAAACGCNGAATGAANCGCAGCNGGGAGGACCAGGTGGGTTCATGTCCCT
GAGCCTTCTCCTGACACTCCCAGCCGGGGCCTTGCTCTGCACCTCTGGACACGCCGTGCCCGGCACAGCGGGAAGGGATC
CACGGCAGCCTCGCTGCCCCACTGCTGCTTTCACAGCCTGCAGGGCTGTTTCCCAGCCTGGCCTGGCTGCAGCTTCTCCC
CAGGCTCTGCAGGAAGGCATTGGGCATCAGCAGACAGGGAGCCCAAAGTGCACCAGGGGCCAGGCACGCCCTGAGATCCC
TGCAGTTTCCNGGGCTCTGGGTAGATCAGGANGGGGGCTGTTTGGAGAGGACGGCCCTGGCCAGCCCCAANAGCCTGTAG
GGTTTCCTGATCCTTATCCATGNCTTTGACAAGCATTGCCTCCTGAAGATGCCACCTCCCCGATGGGGAACGGTTCCATC
TGATCCAGCTGTGCCTTTTCCTTTCTCAAGAGATGGACCGAAAGGCTGCGCNGAAGGCGGCATTTCCCGGAGGAAGCAGT
GGCTCCGTGGCAGNCCCTGCTGCAGGAAGGGAGGCGATGNCGGGCACAGTCACAGGAGGTAATTGCTGTGCCAGGCTCAG
CCCTGCTGGGGCCGTGTGGCAGCAGCTCTTCCGCCTGGCAGCGCCTGCCCTCCAGGGATGTTGCCCAGGGCCTGGAAAGA
GTGTGGAGAGTGACCAGAGCCAGCCCAGAGCTCCCCAGGCCCCTCTGCAGCTTTGGCCCTGTCCACTGACATCTGCCTCC
CACGGACTGACCCNACCCCCTGGCAGTGCCCCGTTCCCTAAGGCAGAAGGGGATCCCAGCACTCCATGGAAATGCTTCTG
ATCTGTGCTCCCTTCTAGACCGGGNTGCTGGGAANGCTTCTCCAGCAGCTTGGCTGGAAGATAGTTTCGAGTCTGGAGCC
TCCTGCAGGTANGTTCTCAGCATGTTCCCGAGAAATATCATTGACAACCTGGCAGGAACCAGGTGACAGAANTTTCCGTG
ACTCTCGAGTTACGGGTGTGTCTGCAGGGAGGACTTTTCCAGCTCCTTTCCGGGNCGCTGCGCGCAAGCCCAGCTCCCAT
NGCAGGGGTGAGTCGTGTGTCCCNGCTGACCCCANNGGCTGAGCCCTGGNTTCGTGGGATCCGTTCCATGGAAAAACGGA
AANACTTTCTGTTAAGGTNNTCCAANAGGGAGGAACAAANCCACAGGANANCGNGAATCGNTNGATNNAANCGANATGTN
TGGANNAAGTCGTNANTGAACTGNANAGACGCCGNGGTGGGTTCATGCCCCTGNGCCATTTCCCCTAACACGATCTCGGG
GTTGCGGATCCGGAAGCCTTTCCCTGCTCCCTTCTGGAGCCCTGAGTGGTCCCACAGGATCACTGTCGGTGGCAGGAAGG
GAGCAATGGGGAGCGTGAGCCCGTGCTGTGCCCCACTGCTGAGCTGGCAGCACGGTGCACACGGCCAGGGCGTTCTGTGT
TTCCCCCAGAGCCGGGCCTGCGGGCACCTTGGTGCCCCTTGGCACAGCAGGAGGGACCTTGGGGCACCAGTGCCCTTTCC
CAGGGGCTGTCAACGAGCTCCAGAGGCCTCCAAGCCCAGGTGCCTGCAGCTTTGGCTGCTGCCGGGCCGTGCAAGGGCAG
GGGCTGGGGGAAGAGCTGCTGCCACACAGCCCCAGCGAGGGCTGAGCCTGGCACAGCAATTACCTTCTTTAACTGTGTCC
ATGTCTTTGACAAGCATTGCCTCCTGAAGATGCCCCATCCCAGATGGTGAACGGTTTTACCTGATCCAGCTGTGCCTTTA
CCTTTCACAAGGGATGGACCAAAAGTCTGTGCGGAAAGAGGAACTCCCCGGAGAAAGCAGTGGCTTGGTGGCAGCCCGTG
CTACAGGAAGGGAGGTGATGGCAGGCACGGGCACAGGTGNAGAGGCACAGAAGGTGATTGNTGTGCCAGGCTGAGCAGCC
CTTGCTGGG
>SylAtr047#LINE/CR1
AAGAGGNGNCAGGATCCAGAGNNCNGCTGAGGTGCTTGGATACTGCATGAATGCACCGGTCCAGATNAGATCCAAAGGTN
CCGGGGGAGCTGGTGGGNGAGCTTGCGGAAGAGCCCAGTGAGGAACTCTCNATCACTTACCGTCAGTCNTGGGTCNCTGG
TGAAGGTTCCAGAGGGCTGGAAGNNAGCAAATGTNACACCNATCTNCAAAAANGGCAGGAAGGAGGACCCAGGGAACTAC
TGGNNAATCAGCCTACCTCAGTCCCTGGNAAGATGATGGAAGGCAGTTCANNCTGTAGTGCCATCAANCAGCACCCACAT
GGATGGCNAGGGGATGATCAGGNNCAGCCAGCATGGGTTTAGTGAGGGTTAGGTCGTGTTTGACCAACTGATCTCCTTTT
ATAACCAAGCGATTACCTGGTAGGGTGCGGGGAGAGCNGTGGGTGTTGTCTATCTTGATTTCAGTAAGGCTTTGGCANCG
TCTCCCACAGNACNCTCCTGGAAAAGNTGGCNGCCCACGGCCTGGATAGGAGCACCTATGCTGGATAGGAACTGGCTNAN
NGGCCGGGCNCAGAGAGTGGCGGTGAATGGNGCTACATCCGGCTGGCGGCCTGTCACTGGTGGTGTCCTCAGGGNTCCGT
NCTGGGGCCAGTTCTGTTCAATATTTTTATCGACGACATGGATGAGGGTATTGAGTCTTCNTGAGTAAATTCGCAGACGA
CACCAAGCTGGGAGCTGTGTCGATCTNTTGGAAGGTAGGGAGGCTCTGCAGAGAGACCTGGAAAGGCCGGATGAATGGGC
GGCAGTCTAACGGGATGAAGTTTAACAAGTCCAAGTGCTGAATNCTGCGTTTGGGTCGCAGTAACCCCGTGCAGCGCTAC
AGGCTGGGGATGGAGTGGCTGGACAGTGCCCAGCGGAAAGGGACCTGGGGGTNCTGGTGACAGCAGCTGGAGGCCAATGG
CACCCTGGCCTGNATCAGCAACGGCGTGGCCAGCAGGACCAGGGAGGTGACTGTCCCCCTGTNCTTGGCACTGGTGAGGC
CACACNTCGAGCGCTGTGTCCAGTTCTGGGCCCCTCAGTTCAGGAAGGACATTGAGGGGCTGGAGCGTGTCCAGAGGAGG
CAACGGAGCTGGTGAAGGGTCTGGAGCACAAGCCCTATGAGGAGCAGCTGAGGGAGCTGGGGNTGTTCAGCCTGGAGAAA
AGGAGGCTCAGGGGAGACCTTACCGCTCTACAACTCCCTGAAAGGAGGTGTAGCCAGGTGGGGGTCGGNCTCTTCTCCCG
GGCAACAAGTGACAGGACGAGAGGAAACAGCCTCAAGCTGCGCCAGGGGAGGTTCAGGTTGGATATCAGGAAAAAGTTCT
TCACGGAAAGGGTGGTCGAGCACTGGAACGGGCTGCCCAGGGAAGTGGTGGAGTCACCATCCCTGGAGGTGTTCAAGAAA
GACTGGACGTGGCACTCGGTGCCATGGTCTGGTTGAGGTGTTAGGGCCGGGTTGGACTCGATGATCTTGGAGGTCTCTTC
CAACCCAGCGATTCTGTGATTCTGTGATTCGGCGCTGTCTGTCTGCCATCTAATTGCCTTNGCCCCTAGCTCNNNNNNNN
NNNNNNNNNN
>SylAtr048#LTR/ERVK
TTACAACATACACTGGGTAGAGCGAGTTGCAGTTTCCGTGTTCACCCCTTGGNTNGCTGCGNCTAAAGCCCTNGGTGANN
TAGATCACCTGGGGTGCTGGCTCGGTAAGCAGGCCAATGCCACATCCGCCGCCTTAAGTGATCTCTTAGAGGATGAGGAG
ACTACCAGACAAGCGACNCTCCAAAACCGNGCAGCGATNGATTATCTGCTGCTTGTCACATGGACACGGATGCGAGGANT
TTGAAGGAATGTGCTGTNTGAACCTNTCTTCACACTCAACATCCATCCATGCGAACATACAGAAACTAGAAGGACTAGTA
AAAGACATAAAAACAGAAGAGTCTCTGGACTGGATCGACAACCTCTTTGGACAATGGGGATTGACAGGGTGGGTGGCCTC
TTTGGTTAAAAGCGTTTTATGGATTTTCATTGTGATTGTTATCGTATTGCTTATGTTTTCATGCCTCCTACGCTGCTTTA
AAAGAACGGCTGGTGAGGCTTTTTTACTAAATATAAAAGGAGGAGTTGTGGGGGTGGGCGGAGCCCCGGCTGCTCTGCCC
TGGAGGGAGCCAAGCTGAGGAGTCAAGGAAGAATTTCGCAACTTCACCCAGAGCCCCTAAGACAAAAGACAAACCTCCTA
GCCACGGCGACCTGTCCGGAGACCCACAAGCCCCCTCGGGATTTTATGTAGATCTGTTACAATTGATTGGTTCTGTACCC
TTTTCCTCCCACCCTGGTGTCCCATAAAAACCCCTGGGTTTCCTCTGGTCGGCAGAGGTTCCTCGTCCCTGGATCCCTTT
CGCTGGTACCCTCTCAATAAAGTACCACCTGCGGAAATTCCATACGAGACCTCTCTCTCTCTCACCACGGCCGGCTAAAA
GAGGGGCTAACTCACAAGGGCATGAGCTGAGAGCACTGAGCTGAAATCACTGAAAGCTGAAATCACTGAGCTG
>SylAtr049#LTR/ERV2
GCTGTTTCTGCCACAGTGGAGGCTCTGGTATTCAGACATACAGCACGGCTTCCACTTTGCTTTCATGAGTGGGCCGGGCC
TNGTAACAGACGCATTGTACCAATATGGCGGACGGTTACAAAAGGCGTTTATTAAGTAAAAGGTTCAGGTTATATACTCT
CGGGTCTTCTACTACGTCAGACGGGATATTGCCACACTTCCTGGGTTAGNAGTTGGAGTGGAAAAGTACTGGCACATGTT
AGTAGAGGGTCTACATTCCTTTCAGGGGTAGCTTATCTTGAGAGGGGGNTGGGG
>SylAtr050#LINE/CR1
ACAGGACGAGAGGAAACGGCCTCAAGTTGCGCCAGGGGAGGTTTAGATTGGATATTAGGAAAAATTTCTTCACCGAAAGG
GTTGTCAAGCATTGGAACAGGCTGCCCAGGGAAGTGGTGGAGTCACCATCCCTGGAGGTGTTTAAAAGACGTGTAGATGT
GGCACTTGGGGACATGGTTTAGTGGTGGACTTGGCAGTGCTGGGTTAACGGTTGGACTCGATGATCTTAGAGGTCTTTTC
CAACCTNAATGATTCTATGATTC
>SylAtr051#LTR/Gypsy
AGGGAGTGGGAGAAGAGCAGCAGGAAGATGGGCCATGTTTGCAGGCAGCCCAGGCTGGCCCCTTGGCTGCTGCCTTGCTT
GGAGCCCTGAGAGCAGGAGCTGNAAGTGCTGAGCCCCTTGGAGAGCCTTGGCCCAGAGAGGCGTCCTCAATGGCTTGCAG
GAGNTGTGTTCCAGGAGCCCTGAGCTGGTTGGTGTCAGGGCTGGTGCTGAGGGCCCTCAGCAGATGTAGCCGCCCCTTCT
GCCGTAGCAGCCCAGGCCTCCCAGGCCGTAGCCAAATCCACGGCCATAGCCAAGGCCGTAGCCA
>SylAtr052#LTR/ERVK
AGGACATGGGACCNCTCCAACCNGGGNTGCCCTCNCCNTCGATGCTCCCCCGAGATTGGNNNCTNGCCGTCATNGATATN
AAGGACTGTTTCTTTCANATNCCNCTGCACCCNGAGGACGCNCCACGGTTTGCCTTCTCGGTTCCCACCATCAACCGGGA
AGCCCCAGCNAAGCGNTACCANTGGANAGTNCTGCCNCAAGGNATGAANGACAGCCCNACCATNTGCCAATGGTACGTGG
CCTCATTGCTGTCTCCAGTACGTGCCGAGGNAAAGGANGCCATCATCCATCACTACATGGATGATGTNCTAGTGTGTGCC
CC
>SylAtr053#LTR/ERVL
TGTGCTGGTTTTGGCTGGGGTAGAGTTAATTTTCTTCACAGTAGCTGGTATGGGGCTGTGTTTTGGATTTGTGCTGAAAA
CAGTGTTGATAACACAGGGATGTTTTNGTTATTGCTGAGCAGNGCTTACACAGAGCCAAGGCCTTTTCTGCTTCTCACAC
CGCCCCGCCGGCGAGGAGGCTGGGGGTGCACGAGGAGCTGGGAGGGGACACAGCCGGGACAGCTGACCCCAACTGACCAA
AGGGATATTCCAGACCATATGGCATCATGCTCAGCATATAAAGCTGGGGGAAGAAGGAGGAAGGG
>SylAtr054#LTR/ERVL
AGGGAGGGGGTAACTGCCTTCTCTGATAACGAGCCAGCTGTTAAAAACCGGGTGGGGCAGTGTTCCTTA
>SylAtr055#LINE/CR1
TAAAGACTGAGGCAAAGAAGGCATTAAGTACCTCAGCCTTTTCCTCATCCTTTGT
>SylAtr056#LTR/ERVL
CCAGAGCNGAGATTCCCCTGCAGCCCGTGGTGCAGACCATGGTGAGGCAGCTGTGCCCCTGCAGCCCATGGAG
>SylAtr057#LTR/ERVL
GAGAGAAAAGGCCAGANTGGAGACATGTAAAGGGACAATATGGAGATNTCAAAGTCAGTAAAGGAAGAGTGACTCTTAGG
TGGAAGAGATGACGAGNTGCCTTGGTTCTAGGCTGAAANTCTTTTGTGAGCTATGGTAACGGACTGTAATATGAATACTA
GAATATCCTTTAAATCGTGGACAATATGAATTGGGGAGATGATTT
GGGAATGCTTTGGGTTGGGAATCANGGAATTCTTTGGGAATCGTGGAATGTTTTGGGTGGGAATCGGGGAATGCTTTGGG
>SylAtr058#LTR/ERVL
TCATGGGTTGAAACAGTATCTCCCTGCCAGGACCTTAGAATTCTNTGGAAAGGACAGGGACCTATGCAGGGGCAGGTTTT
GGATTGACACGCAGTTCTGACCACTCAGAAAGCNGAAGGCGACTTTTGGTAATACCCATATAAAAGCTGAAGCTGGGTCC
GAGACTTCCTCTTTCCCTCCCGTCCGGCGAGCAGGTAACACGTGGGCGGCTGAGGGGAGCCCGGCTCAGGCCCTGGCTGC
CCCCGGGGTGGCCGGGGCCGGCCGGGACTCCGGAGCCGCTGCCCCAGAGGAGGCCGGGCTGGTTGGGCAGGTGTCCGGGG
CTCCGGAGCCGCTGCCCCAGAGGAGGCCGGGCTGCGGTCCGGCAGGGCCGGCCGCGTGTCTGGGGCCGCGGCGGGGATCG
GGGCNGGTCGTGGCAGGACCGTGCCCCGGCCCCCTGGCTGCCGGCACCCCTGGCCCGGGGGAGGATGGGATCCCCCCACC
CACCCTACGCTGGGCCTTACAGAGCAGCTGCGAGCGGCTCGCGCCATCAGATCGAGGGATGGAAGAAAAGGTATCCATCA
GCCTCCCCCCCGCATGGCTTTGAAACATTTGCGGCTGCCGCCGCAGAGATCACCTGACCACCGCAGGCCTGGGCAGGCTT
TAACTCTTTCCTGACACAGATTGAG
>SylAtr059#LTR/ERV2
TGTGGGGGTGGGCGGAGCCCCGGCTGCTCTGCCCTGGAGGGAGCCAAGCTGAGGAGTCAAGGAAGAATTTCGCAACTTCA
CCCAGAGCCCCTAAGACAAAGACAAACCTCCTAGCCACGGCGACCTGTCCGGAGACCCACAAGCCCCCTCGGGATTTTAT
GTAGATCTGTTACAATTGATTGGTTCTGTACCCTTTTCCTCCCACCCTGGTGTCCCATAAAAACCCCTGGGTTTCCTCTG
GTCGGCAGAGGTTCCTCGTCCCTGGATCCCTTTCGCTGGTACCCTCTCAATAAAGTACCACCTGCGGAAATTCCATACGA
GACCTCTCTCTCTCTCACCACGGCCGGCTAAAAGAGGGGCTAACTCACAAGGGCATGAGCTAAGAGCACTGAGCTGAAAT
CACTGAAAGCTGAAATCACTGAGCTGAAAAATCACTGCTCTGCCCGATGCTGAGAAGCCCCTCTGTCCAGCTGAGGAGCG
CCCTGACCCCCCAAGGAGCTGTTTCTAGCGAGACATCCTTTGGGGTGGCTGTGGCTCTCTGGGTCCCAAGCGGCGGACCC
CATCCACCAGCTGGNATA
>SylAtr060#LTR/Pao
TTTCGGGGCGTCTTCACTGAAGACTAAAGAGGCATGGGTAGTTGTAAAAGCAAAGTCCTTTATTGCATGGCTAAATCAGT
CTCATGAAGGCAGAGTTGTTANAGTCCGTGCCAGTATGCAGAAAGCCTCTAACATAAAGTCCCCAAGTCCCAAGCAGAAG
CAGCAGCCACAGCAGCAGTACAGCACCCATCTGTGNTCTGTGTCTNTAGCAGTCNCAGCAGCAGCAGCAACAGCAGCATC
TGTGATTTTCCTGAGCCTCTGTGTGTGTTCTCAAAGCAGTGCATTTTTATTCTATTTTTAGCCAATCAGGCTTAAACACG
AATTCTCTACGGTCTTGTTGGACCTATCCTAAGCTAANATTGATGTGTGAAAGTANTCGTAAATTCTTACACAAATTCTA
CGCATATAGCTCTATCTGTTCCATCTAGGAATTTTTAGCAAGGCTACATTATTTTCGTTATGNCTAGAATTTAACTAACT
TTGCAAAAGGCAATGCTACTGAACTTTAAACTAGGCTTTAGGGCTTTTTCTTACTAACTAATNCAGTCTCTTATTTGCTT
AAGGCACTTAAAAATCCTCTACTTATTTAAAACTAAACTTGCATTTCTACCTCATGTCTGCGTGGATTTATGTATTTAGT
TTCTCTGAAGGTTCTAATTCAGTCCTCACATTTCTGGGCACTCCTGGGCCTGTGTGGATGNGGCCCAGGGGGATTCGCGC
CCCAAC
>SylAtr061#LTR/ERV3
TGGAAAGATGGCTGGGGGTAAAATTAGAGGAAACTGAGAAGTTATATTCACATCCTAACAGAAGTTATAACGGTACGGAA
ATTATAGGGTAAAATGCAGTTGCTGCTCCCTGGATGGAATGCGGTCGGCATGCTCGAAACCTATTCCACGATGATTCCCC
ACACNCACAATCTGCAACCATAGCACCTGCTAAGGGGGATGGAACGGAGGGTGGAGCGGAGTGGAGACACCGTGGCCAGG
CTCTGCTGAAATCCTTGCAGGGAGGGGAACTCGATGGTACTTTGCAGCTGATAAACCGCATAGCACCTGTCAGCCAGGGG
AGACAGGAGATGTCCTGCTGCTGAGCCAGCAGCTGTGGCGAAATCGCTCTCCTCGGATGAACTTGGTTCATTATAACCTA
ATTGTAATATTAACGCACACCTCCATCCCAAAGTTACCCACCTCCAAGGTACGACCACCCCTCACTGGGCGTGCGCTCTG
NATTTTACTGACTGTATCTTTAAGANCGAAGTGAGAGAATTTTACACCAATCAGTAACAAAGGTATGCATGACTAGAGTC
ACTCAAGCTCCACCTAAACACAAAGAAATAGTATAAAAGTAAGTTGAGAATGGGGGAAAAGTTAGGGAAGACTCCATCGT
AACTGCTGGGATCAGTCGATGGGCTGAACCTGTCTTCTCCCCCGTAGGGACGCCTATTGGGTAAGAACCGTACTCTNTGC
GTGCTGAATATTTTATTGGGGATTAGAGCTTGTCTGTGTATCGCTTTGAATNCGTTTTTGCAGTCAGATACTATCACCGA
CAATCCTCGAACCTTAACCTGTCACAATTTTATATTAATAAAGTGTTATTCCATAAACTGTTGGTGTGAGTCCTTCANGG
GCGCTGGCAGTCGCTGGCAGCAGGTAACACACTCGAATAAAGTGGAAAACCCGCTGAGGGGTCTCCCTTATGCTGTTGGC
GCGTGTCCCTGAACAAGTCAGTCGAATCCAGCAGGACTGTTCAGTGAAGGGTCCCCATAACGGGACGCTGACAGACTGGT
CGGGCACAAGGGTCTCGGCTTTCCTGGGGCGCTGACAGACAAATCAAACACNAAGGGTCGAGGAAATCTCCCCTTTTCAC
AT
>SylAtr062#LTR/ERV3
TTAAGATCCGGTTATTAAAATTGTTAGAGAGATGCCTCTGCCCGAATTAAGGTGCAAACGAGACCGTATGCCGAAGTCAA
TAGTATGGATTTTATTTAACAGTAAATGNGAGAGAGAGAGAGAGAGGAATAGAAAAAGAGGTAGGGGGGGGGAGAGAAAG
AGTGACAGAGACAGATTAAGTAGAAAATATCACCACTCCGTGGATCCCGACGGCATCCCGTTGATCCTCTTCTGGTCTTC
TCGGTGGTGAGGGTCCCACAAAACACAGAGTCCAATGGATTAATATACGTTCGGGCCAGGTGGGAATGCCCAGGTACCTC
CCCTGGGGGGGCAAGTTTGACACTGTCTCTTGCAACAGACTCTGGATCTGTTGCATCACTTTGCATCATGTGCAGTCCTC
TGGTGCAAGGCCTCAGGAATGGGTCTGGGGGCATTGGATCTCTGATGGATTANGACACCTCCTCAGCTGCCTCTCACGGG
AATGTCCCNTGGATGTGGCCTTCCCGGGGTGGGGGGTTTCACAGCTGAGCCAGTTTGTGTGAGGGAGGATGGGTGTTCAC
TGCCTCTGACCAGAGGTTACGCCACAGCCCCAAAACTCTCCTCCTCCCCCCCTGGCTGNGGGNAGTGTGTGCAAACCTGG
CCTCAGCAGATGAGCCTGTGGGCTNTGGCCTCCCCCGCCCGAGCCCGGCCAGAGNTGATTTTCAGGACAGCTGCTGGGTT
TGGCTTTCTTGTGGATGCATTCTTCTCCCTTAGCNTTGTTTNCTTCTCCCCAGACCTGAGATAATTGGGCAATAGTGTCA
CCTTNNTCTTATCTNAAGTTCCCTCGGGCGGCCCAACTCGCAGTCCAAAGTCCAGTCAGGNGGCATATTCAGGGGGTGGG
CTTCGGTGGTCGCAGCTTCTTTGTACAGTTTTGCCACGATGGGCCAAANGTCCTTCNTAACAATGTTTAAGCCATTACCC
ATACCATTTCAGTCTCT
>SylAtr063#LTR/ERVL
TCTTTATCTCTTCCACGACCCATCCTCCCTCCGGGGGATATCTCCTGTTAATGGGCCATCAAGGCTCACCGCATGACTGA
ACAATTACATCATCCCATTGTGAGATGCTCCACCCAGGGGGAGGAGCCAAGCATTCCCACCTGGATAAAANCTGGGATTC
GGAACACCAGGACAGCCCGTTTCCCACTGGATTCCCAGAGGAAGACCGGACCCATCTCGCCACCACTGGACCCTTCTACA
GGATCATCTCTGCTCCAACAGGACCACATCTGTCACTCCAGGAGGACTTGACTGGACTGCTTCCAACACCCTGACCAACA
GGGTGTCAGGTTGTATTCTGACTCTGTCAGTGTTTCTAGGATTTTGTTTTGTTTGCTTGTTTTTT
>SylAtr064#LTR/ERVL
CCCCCTGCCCTGCCGGGACATCCTGCCACCCCAGCTACCAGCCCGGGACTTTCCACTGTTCCAGCTTGGTGCTCTGAGGA
TCCTACAGGGGCACCGAGACCAAACTGCCCTGGGTTTTTGTGAAGCAAAGCCCTCGAGGTTCTTGGTACTGTTTTTGTTA
TCAATGCTGTAGTTGTTGTTTTTGTTTGCTTTGTTATACATACTAGTAAAGAACTGCTATTCCTATTCCCAAATCTTTGC
CTGAAAGCCTTTAATTGCAAAATTATAATTGGAAAAAGGGGGAGGGGGTGGTTTACATTCTCCATTCCAAGGGAAGCTCC
AGCTTTCCCTGGCAGACACCTGTCTTCCCAAACCAAGACA
>SylAtr065#LINE/CR1
NGAATGAGACAAGGTCAATTNAATGTTCCTGTTTACCCTTCCTCATAACGTAAGAACGAGGCGACATCCATTAAATTNAA
AGGNAACGAATTCAAAACCGATAAAAAGAAATACTTTTTCTACACAGCGCATAATTAACCCGTGGAACTCGCTGCCACGA
GGTATCACTGAGGCCAAGAGCTTAGCAGGATTCAAAAAGGATTANACGTTTATATGGATAATGAGAACATCCACGNTACG
TTAGACAGGATAAAAACGNTTGANGGTGGAGATNTATAAACCCTCATGCTTCAGGGCATAAGCCAGCCNCTAACTGTCTG
GGATTAGGGAGAAACTTCCCCTATGGGCAGGTTATTCCGTAATTGTCCACCATGGGGTTTCTTGCACCTTCCTCTGAAGC
ATCTGGT
>SylAtr066#DNA/hAT
TTGCNTCGTGTGGCAACAGTGTTCATCGTGTCCAGGGAGGTTACAGCCGCCGGCAGGGAAACAGACGAGACAAGTCTCTT
TGTTAAGCACGAGAGTCCATTTTATTTCCTCCCCCCACCCCGAGCCGGGGNGGGAGGAGAAGGCGAAGAGAGAGAGGGCG
AGAGGCGAGAGAGAGAACCCCANCCCCGTCTCCCCTTAAGTAGAGGGTCTGGGGGCGGGGCAAAGGGCAGGTAAGGGCAT
TGACCTGAAGCCAATGGAGACACACCGAGGGGGAAGGAACCACAAGGCCAAGGTCATTGAGGAGGGGGCAGAACCGACCA
AACCACTGTGCACAGAGCACACTGGAAGCATCCCCTCAGGCAGGAGGGGTAGCTGGGGTCTGTCTTGCCAAGGCCAGACC
CCGGGTATTACACTGTAGTGGCTGAAGGGACTCCAC
>SylAtr067#LINE/CR1
TTGAGAGGTGACTTGATTACAGCGCGTAAGTACTTTCATAGGGAAAAGATNCTGGATACNAAAGGCTGTTTCATTAGTCT
GAGAAGCGTAACGAGANCCAGTGGCTGGAAGCTGAAGCCAGACAAATTCAAATTAGAAATAAGGCGCACATTTTTAACAG
TGAGGGCGATTAACCACTGGAACAAACTACTCACAAAGTGGTGGATTCTCTCCTCCTGATGTCTTCAAATCAAGACTGGA
TGCCTTCCTGGAAGATANGCTTTAGTCAAAAAAGTTGTGCTTCAGTCAAACACGGTTACNGGGCTCGATACAGAGGTAAT
TGGGAAAATGTAATGGCCTGTGNTATGCAGGAGGTCAGACTAGATGATCATAATGATCCCTTCTGGCCTTCAGCTCTGTG
AATCTTNN
>SylAtr068#LTR/ERVK 
TATGTGGCAGTACACAAGTCTGAGAGTAAGACAGACTTAATTAGCATAACTAGTCTGGTGACTAGAATGCTGTGGCAAGG
ACAAACAGAACTTTGAGTTTACGAGAAGATGGGATTAAAACCTGTTTAAGAGAAAAGATTCAATCAACCCCCTATGATAA
AGATGTTGTATAATGCATGAGTTGCTTGCATGATCTTCTAACCTAATTATTGTAGTAGAAATTATTAACCTCACTGAAAT
GGTATATAAGACTTGGAAAACCTGAGTAAAATTGAATTCTGATCATGAATCAGTCTTCCCGTCTCTCCATCAATCGCCGA
TAATTGGTGCTCCATGTGACTGGAGAAGAACCAGGTATCTAACGGCAATCAGTGACGCCCCTGGAACTGATCATGACAGT
GAAAGAACCGCATTTGGGCCTAAAATCTCTGTACACTGTGACGTGACAGGTGAGCCAGGGGAACTAAAAATACGGGACAG
GGAATGTCCAGTGAGAGAGACATCTATGAAACCATGCTATACTTCCTAAGCAAGCACAGATACCCCATCCCTAAGAGAGA
CCTTAGGTCACTTCTACGATGGGTGTCACGCATATTTCCCAATACCATGCTTCCTCTATTTTTGCTCTCTGCTACTGGGA
CAAGGTCGGTGTAAAACTTTATGATCTGGCTATGTTGCCTGGGCATGAGCCAGAGCTTCGCCTGCTCCCTGATGAAGGGC
AGTCATGGACGTGATTAAAAAAGAGGGGGGAGGCGAGGTAACCTGTGAGGCAACCACAGAGATGATCCCTGCAGCTGTGG
TTAACCCTGATCGGCCCAGGTCCCACTCTCCCTCTCCCGTCTGCACCCCCTCCCTGACAAAAGCCAGGGACTGAGCACGG
ATGCCACCTGTAGCCTTGCCACTATCCCACCAGCAACCCCAGAGCCACCAAATGTTAATTGATTATGCGGACAGTGATTC
TAGTAGCATGGAGAGCCTTTCGATCCCGGCCCCGAAAAAGATCCTGACCTATTCTCTCCAAATATGCATAACAATTGGTT
ATGGATAAAAAAGAAAGCCCTTAAGGACAGAGACTTTGAAACTGTGGCAGAAATCTTTGTAGCCCCCATGCAACTTGGCC
CGAGGAGGGGTAATCCCCGATGGGAGCCCTTAGGCCACTTGGAAATTAAGGAACTATGCTGTATAGTGACAGAATACGGT
TTGGGATCCCCTTACTTCAGTAATTTACTAAAAGCAACCTTCACTACCCACCTGATGACTCCTCATGACGTTAAGTTTTT
GGCAAACCTTTTGCTCACCCCAACCCAATATACAATATTCATGGCACAATGGAAAAAAGACTGCCAAAAGGCGGAAAAAG
CAAAAACACCGAATGTATGCCCTCACTGCCAGAAGGGTCCTCACTTTGCTAATTACTGTGGCTCTAAATTTCACAAAAAT
GGGCAGCCTTTGCAGGGAAACTCATCTTGCAGCACGGGATGGCGACGCGTGAAGACACAAGTTCCACAGCCTTCCCAGAC
ACAGCTGCCAGAACCAACCTTCAGTTTCCAGCCAGCCCAGCCCCCACCACTCGGACCATCACAGAACTATGGGCAGCCAC
TCCAGGAAGCACCAGGTTGGGCCTATCAACCACTAACACAGTAACGTTAACCAACAGCTCTGTATTTTGTCTCCCCACAG
GGATTTGTGGTCCTTTGCCGCAGGGCTACCATGCTTTGCTCTTAGGTAGATTTTCTACCTCAGTAAGAGGTCTATTTGTT
TTGCCAGGAGTCATTGACTCTGATGCAGTTGGGCAAATAAAAATTATGGCTTGGACTCCACAGCCCTCCTGCGTGATCCC
TGCAGGCAGCAAAATTACTCAGCTTGTACTTTTCCCGACAGCCCCCTTGTCCACACCCCTGATAGCTACACAGAGAGGGG
GTGAAGGCTGTTGCATGACTTGGGGAAAATAAATGAGGCAATTGAGGGGATGGGGCCCCTACAACTGGGGCTCCCTTCTT
CTTCTATGATCCCTAGAAATTGGCATCTAATAGTGATTGGTTTAAAGGATTGCTTTTTTGATATACTGCCACATCCAGAT
GATGCACCCAAATTTAGCTTTTCTGTGCCAAGCATTAATATGCAGGCACCACCTGATCAATATCATTGGTTAGTACTACT
TCAAGGATTGCGAGACAGCCCGACCATATGCCAATGGTATGTGGCAAAAATTCTGAGTCCAGTACGAAAAAAAATGCCTG
ATGTTCCGTTGTATCATTTTATGGATGATATCCTCATCTCTGCAGAAACTGTGGTTTGTGTGGAGGAAGCAATGCTAGCG
GTCTGCCGGGCTGTTACATCAATCGGCCTGACCATTGCTTCTGAAAAAGTTCAAAAGACATCTCCCTGGAAATATTTGGG
CTGGCGAATAAGCATGCATTCTATTTCGGCACAACCCTTGCAAATTTCAACTGAAATCAAAACTTTACATGATGCACAGA
AACTGCTGGGAACGATAAATTGGGTTTTTCCCCTGCTTGGGATTTCAAACGCAGATTTAGAGCCATTGTTTTCCCACCTG
GGGGGAGAGCCCGACCTTTTATCACCTAGGCATTTAAACAAAGAAGCACAGATTCCGCTTCAGAAAGAGGCTGATGCTAT
CTCTCAGAGACAATCAGCCCATTGGGCTCCTGAATTACCATTGTGGTTAATCATTCTGAAGTCCAGCAAGCAATCCCATG
CTTTAATATTTCAGTGGGACTCAGAAAAAGCAGACCCTTTACTAATCATTGAATGAGTCATTTTGCCTAATAATATGCCC
AAGACTATTTCCATGCAGGATGAACTTATGGCCATGTTAATTATCAAGGCTCGTCAAAGGCTGACCTCCTTGGCTGGGAA
AGATTTTGATTGTATCTTTCTGCCTCTCACTATGTTTTATTTGAATTGGTTGCTACAGATGTCTGAAAAATTGCAAATTG
CTTTAGCAGATTACCCAGGACAGATATCTATCCATCCACCTAAACGCAAATTGTTAAGTTCTTGTTTTAACTTACTCCCT
AAGCCAAAGAGAAGTGAGACTCCTTTGCGAGCTATGACAGTATTCACAGATGGTTCTGGGAAAACCCATAAATCAGTGAT
TTTATGGAAAGATTCTGAAACTGGAACCTGGCGATCTGATATTGCTGTTGTTGAAGGGTCTCCACAAATAGTGGAATTAG
CCGCTGTGGTCAGAGTGTTTCAGAAGTTCAGTACACCTTTTAATCTGGTTACTGACTCCACATATGTTTCAGGTATTGTT
CAAAGAGCAGAAAATTCTGTTTTGAAAAATGTTAAAAATTGCACTCTTTTTTCCTGGTTGAAACTGCTGGTTACTCTGTT
AGACAAGAGGATGGCTCCTTACTTTGTTATGCATATTAGGTCAGATTCCAACCTCCCAGGTTATCTCACTGAAGGTAACA
CCCAAGTAGACTTGCTAGCATTATCAGTGCAGCATTTTTTACGAAACAAAATAGAGCAAGCAAGACTGAGTCATGCTTTC
TTTCATCAAAATACTGGAGCCTTAATAAGACTTTTTGATTTAACTTCAGCTCAGGCCTCTAGTATCATCCCTACATGTCC
CAACTGCCAGCATTGCACCTTTCCTAATGTAAACACAGGAGTCAACCCAAGAGGTTTACAAAGCCTACAGATTTGGCAAA
CAGATGTAACACACTTTCCTGAATTCAGCCGCTTGAAATTTGTGCATGCTTCCATTGACACATATTCAGGTGCTCTGTTT
GCCTCAGCTCACACAGGAGAGACAGCGAAGGACATCTGTCATCGCTTTTCTGCTGCCTTTGCCTCACTAGGAGTCCCTCA
ACAGATTAAGAGAGACAATGGACCTGCATACGTTTCCAGTAGAGTTGCAGGTTTTTTCTCCTTATGGGGTATCACCCACA
AAAAAAACATACCACACTCACCCACAGGACAGTCCATTATAGAGCATGCCCATGGCCTCAAACGCCTTCTGGTACAACAA
AAGGGGGGAGCTGGAGACACCTCCGCTGAAAGGCTATGCAAAGTCCTATACGTTTTTAATTTCTTAAACTGTTCAATGAC
AAACTTGTATACTCCCATGACTAGGCATTTTGCATCATCCCCATCACTTTCCTGCAAGGAAAAACCACCAGTACTAATTC
GTGACCCAGAATCTGGTAAAATCCTGGGCCCTTACCCCTTGATCATTTGGGGAAAGGGTTTTGCTTGTATCTCCTCAGAA
AGAGGACGTCGCTGGATTCCTGCAAAGAATGTGAAGCCTTTCAGAGAACCTCTACCGGCAGCCAACACCACCGAGTCCAC
AGGAGAGGAGGAAGAGGAGGAACCCCACCCAGACTGCAGCTGATGTTCTTTCGTCCTGTCTAGGAAACTGTGAACTTTGA
GTTTTGTGTCAGTATAAAGGGTGTGAAAACTGGAGATATTACAGAGTCCTTTTGGTGTAATTCAGGTACACAGCCATTGA
AATTTTAATTATACCAGGGCACAAGAAAAGGATAGTCCTCCCCTCCCTACTCTCAGGAGGCAAATACTGAGGAAATCCAA
ACATAGCCATATTTGCAAACTAGAATGCAGACAAAACAATTAAGTGAGTACCTTATATTTGACTGATCTTTAAAAAAAAA
AAAATACGCTAAAAGGAATCTTTTTCTCTCCACAACATATATCAAAACAAACAAGCAAAAAACGATGGGATTGAATCAGA
TGCAATACTTATTTATGAATCTTTCTGATCACTCAGAATATATCCATAAAAGCATTCAGATGCTGAAGGATAGTGTGTTC
AAACTAAAAGTAGAATCTGGATCCTGGCTAGATAACTTGTTTAGTGGCTGGGGTTTGACACCTTGGCTAAAAGATTTTCT
TAGAATAGGAATGCATGTTATGATTTTGATAGTAATTATGTTAGTTATGATACCTTGTTTGCTTCAATGTGTGCAGAGAT
TGATTGATAAGGCTGTTAAAGGAGTGTTTTTGGTTAATACAGAAGGGGAAGATGTGGGAGTACACAAGTCTGAGAGTAAG
ACAGACTTAATTAGCATAACTAGTCTGGTGACTAGAATGCCGTAGCAAGGACAAACAGAACTTTGAGTTTACGAGAAGAT
GGGATTAAAACCTGTTTAAGAGAAAAGATTCAATCAACCCCCTACGATAAAGATGTTGTATAATGCATGAGTTGCTTGCA
TGATCTTCTAACCTAATTATTGCATTATTTTATTTT
>SylAtr069#LTR/ERV1
AATCAGGACTGCAGAAAAGAGGTGGACGCACGCTTCNAGAGTGAAGAAGGTTGAGCCTCAAAGCACTGCCCGGAAATGGA
GGGTGNCCTCGTCTCCNGGGGACTTGAAGATCAGATTAAAGCGTCACCACAAATGAACAGAGGAGANCAGATAAGTTGTA
TAAAGCCAGANTGCGNATGTTTCCCNTNTATTNACTTCAAGTGCGTNTACTGTAANNAGATTTGGGTTGCNCATTGTAAA
GGGGGATTTAGACCGAGTGGGCTGTGTACTAANTGTTTGGAAGAAGAGCAGANNCNGACNAGCCGTTTCCTAGTAATTGC
CACTAACTTGGGTCTACTGGAGTTAGATTCTCCAGAGTGGTATCTAATATATAAAANGGGAATAAGGGGAAAATTGGACG
CAGAGGCANAAGTNCTCGGCGTTGAGTGCCGAAGGNCGANCAAGGTACCCTGCNACGCAGATACGGTCAGGCTGTCCCGG
TGGGGCGCCTTTAAGAGGAGATNTGCGGCTCGGACCAACGGGACCCCGGAAGNATACNCCTGCTGCCGAGAAGATGGNTT
ACCCCGCCGCGGACTGCAACCCGGTGGGCGNAGGCAAAGGCAGAGGAGTGTNCCGGTGGGGAGTCCTNATAGTCCTGAGC
CTAGCCCTGAGCCAAGCGGGGGGANTCCACCCCGAGAACCCGCAGAGGCTGACCCTCATGAAGGAGTGTGAACCATGCCT
AGAGGTTACACAAAAGGGACAAGCAAGGAACCTGAAGTATCAACCNCACTATGATTGTCCAGGGGATAGGAGAAAGGGAT
ATTGTTTCTTTAATGGCACTCAATNTAAAATTTGTGAATCAGAAAAAGGGGCGGTNTGCCATGACCCGAGGGCAATTACT
AAAGACGGGCAGTCAAAAGCACANGGAATNCACAAACGGGANACAGGAGAAATACCAACTATCCCCGTTTGTGACCAATG
TAACCGNACTGTGTGGATAGGAGGGAGAAAGGAATCNATTTTTNTGGCGTACTATCAAATCAATAGACTGTGTTATGATA
GAAACAAATTGGAAATGTGTACNATGGATGGAAAGACGTATTGGGTAGGAAAGAACCTAAAAACATGAGGGAAAAACACT
CTCGAGAAATGAACCCATAATATTGGATCTCCTNAANCAAGATGATGATAGAGCGTGCTCGCAATTTGATAAGACCTTTT
TGTTTTTCAAGAAACGAGGAAGGACTAGACCCTGAAAGTAAAGTGCAAATGTACACAAGAATTAAGGAGGCAGGAATCAG
AGGCAAAAAAAAAAAGAATNGAACAGGAAAGACTAAAGACATTAAGTGAACANTATGAGCAGCTGGAAAAACAATATAGN
GATTNGGGATTACCCGCTCCAAATAAGAACCTATTTATAGATCTGATGCAGGAAATTGCCACNGAATTAGGTCTGTCTAA
TTGCTGGATTTGTGGGGGATTGAANTCAGCNGAAAAGTGGCCNTGGAAAGGTGAGGGTTTAACTCCGGAGCAACTCCTAA
AATGGGACAATACTCAAATATCAAAAACTATTCAGAGACCTGAAGGGTGGATTCTNGACNAAAGGATAATTGGAACNNTT
TGTATCAGCAGGGAAGGTAGGGAATACACTGAGGTNGTAGGATACACCCCCTGCATATCCACCCTAGCTGTAAATTCAGA
TAACAAGNCAAAAGTNTGGCAGCCTGAACCCCCAGCTGGGTTTTGGAGCCAAGAGAAAAAGGACAATTGCGANTGGTTTG
AGNAAATTGGATTNTGTTGGCATAAGGGTCCTGGAGCTAACCCTTACCAGTCCTTAGAAAATTTAGAGAGTACTGGGAAG
AGCCTGAAAAGGCAAACATGAAGTGGAAAGCTCCCGGTGGNATNTACTGGATATGTGGGAAAAAGGCNTACAGTGAACTA
CCTCGAAAGTGGAAGGGATCATGCACTCTAGGAATGATCAGGCCCTCCTTCTTCACGCTACCCAGGACAGAGAGTAATCT
GCTGGGGGCCCCACTGTATGAAACCTTGNANAGAGAAAAAAGAGANCTAAAAAAAGAACTGCCTATGGCAGGAGGAAATC
ANAAATGGGGAGANGAGGAGTGGCCNGCNGAACAAATAATAATAGAATATTACGGCCCNGCAACCTGGGCACAAGATGGG
AGTTGGGGATATCGGACCCCAATCTATTTNCTAAACAGACTGATNAGACTNCAGGCAGTGGTAGAAATNGTNTCCAACCA
CACCTCTGANGCTTTGGAACTGCTGGCCAAACAGCACTCCCAAATGAGGGCNTTTGTGTATCAAAATCGGNTAGCACTNG
ATTACTTATTGGCNGAAGAAGGGGGAGTNTGTGGAAAGTTCAATGAATCTGAATGTTGCGTNGAAATTGATGATTATGGG
GAAACGATNAGAGGATTGGCAGCGGAAATTAAAAAGGTAGCCCATGTGCCGGTCCAGAAATGGAATTCTATACTTCAGGC
CTCATGGTGGGACNAGCTGTTTGGGCAAGGTGCCTGGTGGAAAAAAGGTAGTNTTTTTTATCTTATGCTCAATAGCCGGN
ATCATGTTCCTACCTTGTCTNATCCCATGCTTTATTCGNCTGATNCACTCAGTGGTNCAAGGCATGCAAATNGCAGCCNT
GCCCACNGACCCCGAANTGGCTGCAGGAAAAACTGGACAGCCAAAACATCAAAATTAATGAAATTAAAAAAAAGAAACAG
AGCGGCAGAAGCNTTGGCAAAATTTGAAAATAAAGTAAAGGAAAAAAATNTATCCTTCCAGAAATACTGTGAGATAACAC
AGGAAGANTGGGACGANTACGANGAGGATAATTGTAAATAAAAAACTAAGATTTATAAAACACGAATTTATTGGGTAAAT
AAAAAGGTGGGGGAC
>SylAtr070#LTR/ERVK 
NgNgNtNNgNtNggNNNNggNNNNNNgNNNNNNNNgNNNNtNNNNNgNaNNgNNNaNNaNNNNaNNcccCCAAAGATAAG
cTATCACcACAAGaATGTAAGCCccTACTAACATGTGCCAGTACTTTTccATTcTccCTTCTAACCCAGGAAATGTAGCA
AtACCCCTCTGACgTAGTAAAGACCCCAGAGTATaTAAAcTGCATNTTTgAGATAaTAAAaGCcTTTtGTAACCgTCtaC
CANAtTGGtGtaaGCgTGTTaCTaggCCCGGCGGtACCaGcAGaATGTaCACGCtGTGCTGTCgGttCTGAAGACCAaGC
CgCCACNGTTGCaGAAAaGAAACAGCAACAAGTGGTGCcgAAACCCgGGAgAACCTtGGCGGACGGGATTTTCgCTTGGA
AGgAGACAGCgGCAGTAGCgGCtGGCCCGAtCTACTGCGAAGGAGgAcAGGGGGAcGCCCCANGaACCcGcgAACGGCAT
GGAAGcCTTAGCGAAGGTtGTAAGTCTgATgGAGGTCCACTGGGGGATACGGTGCGACCAAAgGGATTTATTTCTTGCTA
TTGCAAGGCTTTtGGATTTggGCGCGATAAAGCgCCCCGTAGATATAcTAaAaTCAgAaGgTTGGgAGAGaTATACtGCT
GCtCTGGCTGAAGATACAAAAGCCACCGgCAGcGGAAAAGTtTTAAAAgCATgGGGAAAAGTTGAGAAAGCGTTGCGGAA
AGCAATAGAAGAACAAGAAACTTGGAacGCTGCAAAAACaTGTTTATtTGCCGTTACGCAGCAAAagGGGGGGGgCTaCg
gGACCgtgGGACCccCcGGAGAcACGCgGGgAgNgaNggNggGGgGCTAcgGtgCCGCGgAAcCCcCcgGGGACaCGCGG
GAAGCgGGcGCgTTACaCCCTTCCcCGAGCGCATGCCtGAACCCcCcGGAGCccACAGGAGACCCcCAGACCCtCCcgCg
GGAACCCCCGGATCNGAAACCcCCCgAAAAAaCCGTGGTTTTCCcGAcCgTTCCTCCCcGCCGCGTCCaGGGTCCGAgTG
cAtcCGGCAgCGGCACCTCgCCGgGTTCAGcGGCGCtCccGCCGAgcGCGCtgGGCAgCgaCtcCCCCNgCAGAGCCCGA
gAcCgcgGtTTCTCCGACCGCtGAGcCaCtGCGGCAGGCggAgGAgcGCgCGCgGTtTTTCTGGGGAgagCTCGCGCGgG
AaGCGagGGACGCCgAGAAAANaGCcgGCGCCGggGCaCAAGCGGCAGCCCCAccgcCgCCaCCGCCgCCATATGGCCAA
GATGGCgCcGACcGTCcAGAGCGGGGGCgGGGcGGCCGACCGCATGGCGCNCaAAACCCgGAAGcGCGAAcCCCcGCGAc
CACGCGTgCGCgGCAGACCAGTAGAAGTCCGGACCTGCCGGTCTCCACAGCGCACGCGCGGGAGAGCgAGggGGGCgGAt
ACGcGATCGGAAACcGCTCCcAATGccAcCaTACAAGGGNgaAACCCCTCCTtggggGGGACgGGGCGAGCCCAGGGGGT
GGGAATgGGACtGCCCCCAAGAGGCGCGCCGGCGCCACCCCCGGGAGGAGGGGAGGGGCCGGGaGCgGGAGGCGGAACGG
GGCCGAaCCCGAgGGGACGACCaAACCCACCCGCGGAAGGCGGAACGGGGGCGGAGCCcgACAAAAAGGCATAGCAAACc
GGAAGtCTAccAcCAGTctgCTTCCGACACGGAaGGGAGCCACAGCTCCgCggcTAGtTaTAcAGAGAGCTCCGAGTCcG
ATACaGAAAcGGAGATAACAGAATTtATGAGGTTTcCAGtGAAACCGAGCAAAGCTTTTaACAATGTAAGGGAACAAACT
CAGTACAAACTcACCGATTGgGGAAAAATAAAaGTAGCtTGCGCCGAATGGgaACCcGCTGCTGCGATACATGCATTcCC
TGTAAGAGTTACCGGTGCAcGGCAGAActTAAGGCGGACCTACACCCCgcTGAGCACAAAgGAGGTACAAGCAGTGGTGA
AAGCGGTTCAGGAAAAGGGGATTAATTCAGCcNTTGTGTCCACACTGNTgGATGGtCTTTTTAGCAATGATGATATGCTg
CCTTTcGATATtTCACaGGTAACCCgTAtGCTTTTTGACgGgGCAGGGcTGATTGTATTTCAGCAGGAATGGTCCGATCA
tTGCACAGCTGCaCTAGCtCAAGCtTCAGGGCAGGGACAGCCTCTCCAcGGCTCcACCCTGTCCAGACTGCTAGGCAAgC
ATGATGATGTGGcTACACCgCAgGACCAGGCAaCaCaCCTCtCAGCAGAGGAgGTGAAAGCAACAACCAGAGCAgCTAGa
GAGGCCATAAGAGCGGCTTCTCgGGTAGTGGACAAgTCAACACCATGGTCCACTATtAAgCAGGgGgAAAGtGAAGGCTT
CACACACTTcGTAGAtCGTTTGCAAGCTGCAATTGACTCATCTACCCTGCCTGtAGCTGCaAGaGGACCTGTgGTGACTG
ATTGTCTGAAACAACAGTGTAACACtgTCACCAAAGAtATCCTGCGCTCTCTGCCAGCAGGGGCCAGCTTGGCTGACATG
ATCAAACATGTGGTAAagGAAgAACAgCTAATACCTATgCAGGCaGcGGTTCATACCATAACCAATGCCATGGCATGCTT
GAGGTGTGGCCAAgCAGGTCATGTaGCAGCAAGCTGTCCCCAGCCAGCACAGcaGCCCGTGGCAGCACCCTCGACCCAAC
AGCGCCAGAGACCgACCTGcTGGAAcTGTGgGAGaAaGGGcCAcgTGGCCAAGGAATGcAGATCCAGGcCCCGGGGAAAC
GGAAGGGGGAGGGGGcgTGcGGGCCATACTCAGCCTCCTCCCACTGCGAGATGGCCCAtCCtTCCcAAcACCCAGTGGGG
CAGGGGACCTTCATACCCCATATATATACAGGAACCAGTcAGTATTTCATCCCCGCCAGCCATTCAGTGGCAGaACtGcG
CAGCACCACCAGCagCAATTAtGCACCCTTCACCgCCACAAACTGcGCCAGTGTCACAGGGTCAGCAGgGGACgTCCCAG
AGCGGAACCCCTGgGTGGCCCTGGTCATGAAAGTAGGGAAGGAGCCCtTGAGggTGTGGGGgACATGTCAACTCTAcGgC
AGTCAgGACCCTCACGTTTTaGgGCTTCaGTTTTTGGCAGACACTggATCAGACtGCACCATTTTTCCCCAATCACAtTG
GCCCAGACATTGGCAAATaAAAGAAGTCcCTCCgGTGAACGGGGTGgGGGGACAATCCAGGgCATGGAAAAGCACcCAAT
TGGTGGCTATAAcACTtCACACAAAAAAGGGaCCAGAACAAACAGTTGCaATTTACCCTTACATTTTGCAAgATTCTCCA
CcCTtAatAggaAgGgATgTCCTggctaTGCtCgGagTCAagAtCAcaAANttaTaATgagggccactgccttACAcCCt
CtGcTGccaatcaaattGAtTTgGaaNtCAtcagaccctgtatgNgtcgagcagtggcccctgtcagagcCTNGaGtgGC
agcAttATtagAACtGgTtgaANGggaaCtGcAaaaGGGTcacataaACCCACAAGAGCCcgACAAGTTCcTACAGTTCA
CCTGGGCACCCgCAGGtTGCAAaACACCTCTcTTTGTACATGGAAACTCctAccGAAACAGCTATAAAATCCCTAGATTT
CGAAAATGCATATACTATAACATGACAGTCTTGCAGCCCAATCATCCTAGTTGGACaGTGGGTAAAGCaTGGACAGTGGT
CCTTCAAGGGTCgAAAaAGTGGGTGAATGTGCaAATTACCAGGCTCCAACCcTCAGCATCCCGAGCGGTTGGACCCAACA
AGgTgATTAAAAGCACGCAGACAAAGAGAAACaTgACCTACCCCAAAGCctTACCCACAAGCgTCACCAaAATCCCAAcT
AGCGATGCAaAAGCCcTTCAGATAGACCGTTTAGCCAGGTCAGACCCgGACCCAATCCTTCGTATGTTAGAAGCTACCTT
CCTATCCCTGAACGAATCTAACCCTAACCTAACCAATTCCTGTTGGCTTTGTTATGATGTCCAACCCCCTTTCTATGAAG
GAgTTGCTTTAAACAcCCCATTCAGTTACTCCACAGCTGATGCACCTCACCAGTGCaGATGggACACAcCCCGCAGAGGT
ATTACCCTGAGTCAAGTCACAGgtCGAGGCAAATGcTTtGGTAATGCAACCCTaGCTGAGcGAAAAGGGAATGTcTGCAC
CAGAGTTGTAaAGCCcAgCAGAAAaAAcAATAAGTGGGTAgTTCCatCTGCGTCtGCaATGTGGGTTTGTCAGAGATCtG
GAGTAAGTCCcTGTGTATTTCTTCCCAAGTTCaAtGATTCTAACGACTTCTGTGTCCAAGTTCTGATTGTTCCTaGgGTC
CTGTAcCACTCAGATGAAGAAgTGTACAgCCTTTTCGAAgAATCcAacAgaCTCCACAAAAGAGAGATAaTGACAAGTgT
AACTATCgCAATGCTgCTcGGCCTAGGAGCAgCCgGAACGGCCACAGGTGTTTCgGCCCTAGCAACgcAACATCAAGGTC
TGTCTCAGCTACAaaTGACcATAGAcGAGGACTTGCAGAGGATTGAGAAgTCcATTTCCTACTTaGAGAAGTCAgTcTCc
TCgCTCTCAGAAgTGGTCCTGCAGAACAGGCGAGGACTGGACCTCCTGTTCATGCAGCAAGGAGGtCTGTGTGcCGCCTT
GAAAGAGGAATGCTGctTCTATGCGGAcCACACcGGAGTCGTCAGAGACTCCATGGCAGAACTCCGAAACAGACTGGCTC
AGAGACAGAAAGATAGGGAAGCTCAGCAAGGCTGGTTCGAATCCtggtttaaccaatccccaTGGTTAACCaCTTTAATt
TCCAcTTTGGTAGGCCCATTGGCAATGCTACTTTTAGCTGcTACCTTCGGACCAtGCCTgCTGAACAAGATAGTCTCATT
TgTCAAAGCTCGCCTAGAaCaGACTAACaTTCTGTTCATAGGCCAACATGAAATGCTGTGAATTaaTCAagGAACAtTGC
CAGTCACAAGATTTtCCAAACTTGCCTGGCaAAAAccTcACTCAGGTTTCcAAACTCCTTcTTCCCTTaTTAAATCcTAa
CCTTCTACCTCATTTAGTGTcTATatacATaTATATATATATAACTACCTcGTTCTTTTGTAAAAGagGGGGGGGgAGAT
GTGGTTGGATAGGgAtAGGcgGCTCgGAAGAtctCGGtTGTAAcGGGAagAGcAgAgaACAcTCCAAcCCCCCAAAGATA
AGCTATCACCACAAGAATGTAAgCcCcTaCTAACATGTGCCAGTACTTTTCCATTCTCCCTTCTAACCCAGGAAaTgTAG
CAAtACCCCTCTGACGTAGTaAAGACCCCAGAGTATaTAAAcTGCATNTTTgAGATAaTAAAaGCcTTTtGTAACcGTCt
aCCANAtTGGtGtAaGCgTGTTaCTAgGCCCGGCGGtACCAGcAGaATGTaCAcGCCGTGCTGTcGGttCTGAAGACCAa
GCCgCCACNGTTGCaGAAAAGAAaCAGcaaca
>SylAtr071#LTR/ERVK 
TGTTCTTCTTTGTTCTTCCTCTTTCCCCCGCTCTTTCCCCCTCTTGCACCCCTGGAATCATTTGAGAATAAAACATCTTG
GACCAACCCTGGGGGTAAGAGCCTCTTTTGAATCTTTTGTCTTGTCCCTGAGATATTCCCCCAAAGCCTCCCAAGGAACT
GAACTAACCAAGGACCCCTGGGGGGCTGGAGGGGTATATTTCATTTGGCGCTCAGTGTAGGTTTTTATGAAATATTAAAA
GCCCATGCAATAGCTGGAGCCCTTCTCCAGGGGTCTCAAAAGCTTTTTGAGCAGTTCAACTACCCTACCACCTATTAGTT
GCTTTTTACATGGCTCTGGGTGGTGGGGGAGGGTTGGTAGCTTGCTTTACGCCAGAAGCAAGTCGGCTCGGGACAGGGAC
CTCTGACGCTGCTGCACAACAACCCATGGTCCACAGGAGACAGGTAAAATCCCCTGGTGTTGGGAGGGGAGGTTGCCAGT
GGATCATGAAATCAGCAGGGCTGCTGGGTGCGCTGGGACCCAGCAGACCTGGTTTGCGTAAACGTGGGGGGGGGTTTTGC
TAGCCGGAGCTCCGCAGCGAACGAAGCCGCCCCGGCTGGCAGAGCCCAAGTTTCGGGGGTTTACACGGCACAGGTCGGGT
CCCAGAAGCCAGGCTACAGCGGCTGGACCCCCCCCCCCCCCCCCCCCCCCCCAGTGAAATATGGGGTTAGAAACTAGAGG
ATATTAAAACTCAAATACTAAATAAAGGATAGGCATTCAGATGGTGTGTAACAGCAGGGGGTAGAGTGCAGGTGTCTGAT
AAGGATAAAAGACAAGAAGGCAAGATTACCAAGGACACTGAAACTGGCAAGCGCCTCAAGCACCAAGGACTAGATAACCC
TGGCTTCAAAGCTTGAAATATGACCAGAGGATTAGTGGGCATGCGCAAGACAGCAAGGTCAGAAGTTCATCTCCGAGGAA
GACTATCCTTCTTCATCTCTGAGACCCCCAGGACAACCACCAGAGACACCTGCGCAGGCGTAAAGAACTGATAAGACAAT
TAACATACGAAGCGGAGAGAGGAGGAGTCAAGGAATGAATATGCATAGGTGTATTGTGAAATTTGATGCATATGTAACAT
TCTAGGGGATAAAAGAGAATGGAAGTGAGTGAAGGGCGCGGGTGCCTTTGGGGAACTACCCTGCATCCCGCCCAGCGCTG
AATAAATTACATACCTACTTTAAAACTCACTTTGTCTCTGAGTTTTAGAGTTTTTCCGCGTGTCACCAGTGCCCCTCGGA
GCCAGCGAGAAGCGGTAGACGTGATGCTCTCTCAGCCTCGTGGTTTCCCTGTCTGTCCCCGCTTGCTCCACTGAGACTGA
GTATCTGGAGTGAGACATTAATTTTGAAGAATAAAGGACTTTAGTTAAACTAGATATTGCTGACGTAGACTTCCCTTTGC
TAACTAGATATTGTTGAGGCAGACTTCCCTTTGTTAACAGAAGCTGGATTTAAGGAACTGATAAATCAGGAGGCCTGTCA
ACTTAATCAATAGACTCCAAGAATACAATGTGATCATAAATCAGAGAGTCTTGAGAAAACAGGATCCAGGTGTCACCAAC
ACTAAAAGGTTAAAAAGTCAAAGCGAGGAAGACCCATCTTACTTGATCATCTTGAGACCCCATCCCATAAGAAGGACCAC
CGACCCATTTCAAAGAACAAACTACGCATGCTTAATTGCTTTTTGGCTAATTACCACACAAAGTGGGGAATGGGATGGAC
CACAGTTATGAATATGCATTTATGTTTTGGGTATTCAACACTCCTGTACATAAAAAGACCCTGTGAGCATCTGTAAATTG
CGCGTGTGTATTTGGGAGCTATCCCGCACGCTGCCCGGCGTCGTAATAAACATACACTTTCTAACTTCGAACTGTTAGAG
AGTCTTTGTCCGTCATAGTTGGATATTGGTATTAGATCAATATCCATATTTTTTAACAAATCAGGAGAAGTTTGTGCTGT
GTTTTTTTAGCATCAGGAGGTAGATTTTGGACAAATAACTCTTAAAACATCAGAAACATGGGGGTACGGCTATCTGTCCA
TCAAAAGAGTGTATTACAACAGCTTAAAATATTTTAATTTAAGTTAGAATCCCTAAAAAGCGACTAACAAATTTCATCTG
CTGGCTGTCAGCTGAAATCCCAGATTCTGCCTTGCAAGATTTGAATTCCGTTTCATTATGGGATAAAATTGGACATTTAT
TAACTTTAAAAATCGAAAATGGTGATAAAAAGCTTCACTATTTATTCCAATATTTTTACAAGCTTGCAAACAGCTGTTAG
AAGTGGAAAAAAGCAGATAGACACAGATCAATTCTCCAAATACCCCTTCCGTTTTTCCTGATTCTTCCGTTCCCGAACTG
GAGAGGCTGAGCGAGTCTCCCCAGCAGAAACAGGACTCGGGACTCCTGAGTCCCCCACAGTACCACGTGGTGGGGGGAAT
GGCGGACACCATGTGCTTGCTTCTTGTCCCCACGACCCCTTCTCGTCCCTAATCCCCGCCCCTACTCCATATCCCTTCCT
CAATCCATTCATGCCTTTGGCTGTCCTGCCCCATCCTTCCTCCCAGTGCCTCTCTCTCTCTCCGAGCTGCCGCGGGAGCG
GGGACGGGGGAGGGCCCCTTGCAGCCTGCAGCCCCGGTGGGGATGGGAGTGGGCAGTGTTCAGCCCACAGCCGCGGCGGG
GGGGGGGGGGGGGGGGGCGATTTCCTCGCAGCAAGGGAACATGGGCAGCCTCCCCCAAGACCCCGGGAGAGGGGGAGCTG
CCTCTTGCCAGACCCCAGGGGGTGGGGGAGGGAATACCTCCTGTCTCCTTGGGCAATGGAAGAGCAGCAGAAAATTTAGT
AACTCAGAAAAATGTTGATGAAGGCATACCCTCTGTGGCACCTGTAGTTTATCTTGGTAAGAGAAATGGAGGAGAACTTA
TCAGCCATTATCCTATCAAGAGAAAAAGGAGCTTTGCAAAATACAGAGAGAATTTGGAAGATCCAGTGAAATTTTTAAAG
GTATGTTGATGGCAACTTTTAATTCAAATTAGATGGTACCCACTGACATCAAAGACCTATTCAGATGCCTGTTATCACCC
TCAAAATTTGTTCTGTGGGAAACCAGATGGAAAAGAGCTTTAACAACAGTATTACAGGAGATTCACCAAACTCCTGGCAA
AGCAAACGACAGTGATGATAATGATATTACACATGATCATTTGTGTGGTGTAGGGGATTGGCACTGTCCAGACAAGCAAA
CTTGAGTGTTATCCAAGCCAGTCTTAGATAAGATCTGTAATGTTGCAGAAAAATGTTTTATCAGCTACCAACAATAGAAG
TTAAGGGCAGTTATGTTAACATTAAACAGTTTCCTTCAGAGAATTTCTTGCAGTTTGTGGACCGACTCAGAACACAAGTG
GAAAGACAAGTGCAAGATTCGGTGGTGCAGGCAGAATTGATCAAGGAGATGGCTCAGAGGAATGCTAACGAGACCTGTCG
CAGAATTATTCTCAGCCTTCCCCTCGACCCATCGCCTAGTCTTGCACATATGATTGAAGCCTGTACCAGGAAAGCAGAAT
TGTTCAGTGCACCTGAAAGGAATCCAGGACTGGCACACCCACAGCATGCGGCAGCTGCGGTACCAGGACCAAAGAGGCAA
CCAATGTCACCAGACCAGCTGCAGCACATCACCTGCCTCCACTGCAAAAAGCCAGGACATTTCACCAGAGCCTGCCCACA
AAACCAGAAACAGAAGAAGTTCAACAAACAAAAAAACTGAGCTTACAGCACGTACCCGCTGTTGACACAAATACACGCAA
AGATATAAATATAGCGGGACCCACACTGGCGAATGCCTCTCTCTTAACAAAAAAGGGAGAGGATGGGACACACTGTGTGG
GGGGGCAGAAAAATAAAAATGTCAGACGTTCAATTAACAAGGTTTAGCAGCTGCAAGGCCGATTTAGGCTTGTGACTACC
AAAGGTTTTCATTTCAGGTCTACTGATAAGACAGTCATTACAGTGGACCTGTCAAACATCTCACAGGACCAGACGGTTTA
CGACATGGGACTGGACAGTGAGTATTTTGTTATTGGGGACACAGCACACACACCTTTGGAGACTGAGGTAGCTCCCATGA
CCATTAAGGGATAGATAACAAGCCTTATGCTGTTGGCACACTGCATGCATCCACCATTTTACCTGGCAGAGGGGTAAATT
CTTTCCCAGGCCAATCCTGTTCCAGCAGAGATCACAGCAGATGGAAAATCACTGCAAGTCTACTGGGTGGAGGTGGTGGG
AGAGAATAAACCCTCTATGGCATGCAACCTAGCCTGTGGGTCAGACCGCCTCCATGTGGAGAGGGTTCTGGACACCACAG
CAGATGTCATGATTATACCTAAGACCATGTGGCCATCACATTGGGAATTGCAACCCATAGCGGGTAAACTTCAGAGCATA
GGAGGAATCACATTGGCAAAAATTTCAAAAAACACCGTGCAAACTGAGGGACCCAATGGAAAATTGGCAAGTGTCTGTCC
ATTCGTTGCAGAATATAAGGCCCCCCTGTGGGGGAGAGACACCATGTCCCAGTGGGGAGTCCAGTTGGTCATTCCTAAGA
CACCCCAGGATTTTTACAAATAGCCACTGTGGAGCGCCCTACCCAAAAGTTAACATGGTTAGATAATACACCAAAATGGG
TAGCACAGTGGCCATTGAGTAAAGAGAAGCTCAAGGCGCTTGAGGAGCTCATGGAGGAGCAATTGGCTCAAGGGCACCTA
GAAGAGACAACAAGCCCTTGGAATTCCCCAGTCTTCATTGTAAAGAAACTGGGGAAGGACAAGGGGAGGTTGCTTCATGA
TCTCCGTGAAATAAACAAAATTGTAGAGGACATGGGACCACTCCAACCAGGGATGCCTACTCCAACAATGCTCCCTTGAG
ACTGGCAATTGGCTGTCCTAGATATCAAGGACTGCTTCTTCCAAATACCGTTGCACCCAGAAGATGCCCCACAGTTTGCA
TTCTCGGTTCCCACCAACAAGCGATAAGCCCCAGTGAAGCACTGTCACTGGAGAGTTTTTGCCCCAAGGCCTTAAGGTGA
GCCCTTTCATATGCCAACAGTACGTAGCCTCATTGCTATCTTCGGTATGTGCCAAGAGAAAGGATGCCATCATCCTTCAC
TATATGGATGATGTATTAGTGTGTGGCCCCGATAACACTATACTCAAACACACACTTGACCTAGTGGTTAAGGTTTTAAC
CTCTGCTGGATTTCAGTTGCAGGAAGACAAAGTTCAAAGGATACCACCTTGGAAGTACCTGGGTTTGGCGATCACTGTGT
GGACCACTGTTCTGCAGAAACTGGAAATTGAGTGCAATCCCAAAACCCTGGTGGATCTCCACTCCTTGTGTGGGTCTTTG
AATTGGGTAAGACCCTGTCTAGGCCTCACAAATGAGGATCTAGCCCCCCTCTTTAACTTATTGAAGGGGGAGAGGGATCT
GGTTTCTCCCAGGGAACTGACCCCAGAGGCAAAGATGGCATTCGAAAAGGTACAGAAGGCCTTGTCAGAGAGGCAGGCTC
ATTGGTGTGAGCCAAACATGCCTTTCCATTATATTGTTCTAGGAAAGCTGCCACATTTGCATGGTTTGATTTTCCAATGG
ATCGAGGGACAGAGAGATTCACTCTTGATTACAGAGTGCATCTCCTCTCTCACCAAAGATCTAAGACTATCACTGAGCCA
CAGGAGTTGATAGCTCAGCTGATTCGGAAGGCCAGGGTGAGATTGTGTGAATTGGCTGGTTGTGACTTTACATGTATTCA
CCTTCTGGTCAAACTTTCTGAGGAGAAAAGGAACTCTCCTGAGAGACAGACCAAAGAGACGTTTGAGCATTTGCTCCAGA
GCAATGCCAGTCTCCAGTTATCTCTGGATAGCTACAGGGGACAAATATGCATCCAAGGAGTTCCTGGAATTTGTCTAGCA
GTGGGGAGTGAAACATAAAACTGGCATCCCTCATTCCCCCACAGCTCATGCTATGGTTGAGCGTGCACACCAGACACTCA
GGCAGGTCTTGGCTGGACAGAGCAGTTCAACTGTGTGGATGTCTCTGCAGCAGAAGCTCTGCAAAGCCATGTTTACCATC
AATTTTCTGAACTGTTCATTTGAAAGCATGAGTCCACCAGTGGTACATCATTTTAACAGTGGCAATCAATTCAAATTGTC
TCAGCATCCACCGGTCTTGATTAGGGATCCTGAAACTTGGGAAACCAAAGGTCCCTATGAGCTCATGACCTGGGGTCATG
GCTATGCATGTGTGGCTACTCCCTCAGGCCCTCAGTGGATTCCTCAGAAGTGGGTGAATCCTTTTGTCCCCAAAAATCCA
GCTCAGGCAGAAGGGGATGAGAGGCAAGTAGCTGTTGCTTCAAAGAGAAGGCGCCGCCAGATGGAGGAAAAAGAATCTTC
CTAGGTGTGGATTCCTTCCGGCAGAAATAGAAACTTTTAACATGTTTTAAAAATGTTTGGTTTTCCCTTTTTGAGAAAAC
CCACATTCCGTGTCAAAATGAACCTAATGTTTTACTCGTAACTTTGTTAAACAAAAAAGGGGGAATTGTTGCATTTCTCT
GGGGAATGGTTTTTCCCCAGGACCCCTGAAGCCTGTAACCATGTAGTTTTACCCTTCCTTCCTTTCTTGACCTAATTGGC
TGAGGTCCAGCTATCTTCCCCTGAGCAGGCTAGATAAGCCTGTTCTTCCTTGTTCTTCCTCTTTCCCCCGCTCTTTCCCC
CTCTTGCACCCCTGGAACCATTTGAGAATAAAACATCTTGGACCAACCCTGGGGGTAAGAGCCTCTTTTGAATCTTTTGT
CTTGTCCCTGAGATATTCCCCCAAAGCCTCCCAAGGA
>SylAtr072#LTR/ERV1
CCTACAATAATAGGTGGCCTTGGCTCCCGGTCTTCACCCCACTCCCACCGACGANCCGAAATTCGAAGCAAAGGCAGGGG
AAAGACCGGTCGACCCTATAAACTCTGTGCACAGGAGTCCGGACGAAGACGCAGGAGCGCGTGAGTACTGCCCGTTGAGC
AGGGGAATCCGTTCGGTCGGGGTCGGGAATCCCGGAGTGCGACGTGTGATGTGTGCGTGAGAGGGGGACCGGCAGCTCGG
ATTCCCCAAGCGAGTGCGGACCCTCAGTAGCGCGTTTCCCATCGCCCGCGAGGGNGCGGGCCGCGAACCAGGGGAAGCGA
GTGAATACGCGTGAAAAGAAGGCACTCCGGAAGATGGGACAGGGGAAAAGCAAGCCCCCTCCACCCATAAAGCCCCCTCC
AGTACCTAGGAACTCCCCGCTGGGATTCATGCTGGAGAATTGGGAACATTACCCCGGGATAAGGGAGAAAGATAAGTCTA
AAATGATACACTATTGTGTGGAGGTTTGGGGNGGGCAGAAAATATCAAAAGGTGTGTGTTGGCCNATGTNTGGGTCATCT
GANGATTGGGTACGGCAGTTATTGAACTTTTGGGTGAACTCCAAAACCCCTTTCAGTCAGGAGGAGAGTGACTATGCGGC
AGTTTGGCTGACGACACCAGGGGTCGCTATTTTCAAACTTTCAGAGGAAAAAGGATCTAAGGAACATAAGGCNCGAAAAG
AGGAAGAAGTTCCCGTGGGACCCCCACCTTATATACCCCCGTCACCACCGGCTCCCCCTCCGCCTCACCCCGAGCAAAGT
GAGCAGGAGGAACTGGAGCAGGGACCGCAAACGCGTAGTAACACCAGGTCAAAAACCAAACTCTTTCCCCTAAGGGAGGT
CCCGATGGGTGGGGCAGCCGGAGGAATGGGGTTTGTCAATACACCTTTAACAGCGTCAGAAGTCGGAAGTTTTAAGAAAG
AGCTGGGGAACCTAGTTGAAGACCCAGTGGGAGTTGCCGACCAGANTGGACCAGTTTCTGGGCCCAAACATNTATACATG
GGGAGAACTAAACTCCATCTTGAATATACTATTCAATCCAGACGAGGTTCGGCTGGTCAGGGCGGCAGGGATGCGCATCT
GGGACGCCCAGCATGTCCAGGGGCCCTTAGCCGATACCAAATGGCCCTTACAGAATCCTCTCTGGAATCATCAAGACCAA
AACCATAGGAGAAATATGGAAGATTATAGAAACCTAATGATAAGAGGTATTAGAGAATCAGTTCCTCGGAGTAGCAACAC
CAANNNAGCTTTCAATGACAGGACCCAAGAGAAAGATGAAACCCCCGCGGCCTGGCTGGGCAGGCTCAGACGGAATCTCC
AGCNATATTCNAGTTTGGATCCNGATAGCCCGGNGGGACAGGCATTACTAAAANCACAGTTTGTCGCAAAATCCTGGCCA
GATATCGGAAGAAAACTTGAAAAGATGGAAGACTGGCAAGACCGAGAANTAGATGAATTATTAAGGGAAGCNCNGAGAGT
ATACGTTAGGAGGGAAGAAGAAAGNACAAGAGACAAGCCAGGATNATGGTGGCCGCGGCCAGGGAAAGTGTAAAGGATCT
CGGAAAGGAANCTAAGGGNGAGAGAACCCGGAGACCACCCCCGGGGTACTCNTCAGAGACCAGGAGAGACCCGAGCCTGT
TTTTATTGTGGAGAAANGGGACACTTTAAGAAAGACTGCAGAAAAGTCATGGGATACAGGAGGCATTGGAAAAATTATTG
AGGAGGAGNTCAAGGAGGATTAGGGGTGTCAGGGGCTCTACGCGTTAGGGGACCCCAGAAACATCAAGAAGGGCCCNTGG
TAAANTTNGAAGTAGGTCCCCAACATGAAGAGTTTGAGTTTCTAGTGGATACNGGNGCAGANAGATCACGTATTAACCGN
CTTCCGGGTGNAATTGCGATCANAAGAAANACCTGTGAAGTCGTAGGAGCAGAAGGGGAGCCNTTCAAGGCNNCGGTNAT
NAAAGACGTANNAATTGAAGCAGANTCCAAACTGGATGGGGNACTTTTCGATAGATCTACCCGAAGCAGANNGTAACCTG
TTGGGANGAGACCTGNNAGTTGAGTTGGGAATAAATTCTAGAAGTAAGGGAAAATGATACTAAAAATNATGACTCTGTCC
TNTTAGAGTAGAGGATGAGAAGAAATNAANCCNGAAGTCTGGTATACGCCGGGGAGNGNAAATATGGANANTTAAAGATA
CCCCCCTTTATAGTCAAAATTAAAAACCCGAGATCCCGATAAGAGTNAAGCAGTACCCTATATCCTTGGAAGGGAGGAAA
GGATTAAAGCCCGAANTAGAAANATTCNTAAACAGAGGATTGTTAGAACCNTGNATGTCACCCATTTAACACTCCTATTC
TGCCAGTAAAGAAGCCNGATGGNACGTACAGGCTAGTACAGGACTTAAGGGNCGTNAACAAGANAACTAGATTTCCGTAC
CCGGTGGTGGCNAATCCNTATACCCTGCTGAGCANACTGGGACCCGANAATTCNTGGTTTACTGTANTNGATCTAAAGGA
TGCCTTTTGGGCCTGCCCTCTNGACGAAGCAGGCAGAGATTACTTTGCNTTTGAGTGGGAGGACCCCGAAAGCGGGAGAA
AGCANCAACTCAGATGGCGAGTTCTTCCCCAGGGGTTCACGAANTCACCCAACCTATTCGGGCAAGCCCTAGAACAGCTC
TGCAAGAGTTCAGCCCCACCAGAAANAACGTTANTCCAGTATGTGGATGACCTCCTAATNGCGGGGAAAGAGGAGGACGA
AGTCAGAAAGGNAAGCATTAANCTNTTAAATTTTTTGGGANTGAAAGGACTCAAAGTGTCAAAAACGAAANTNCAGTTTG
TAGAANNAGAGGTNANNTACCTGGGNCATTANATCAGTAAGGGTGNAAAAAAGTTAGACCCTGAGAGAATNNCAGGNATA
CTATCNNTNCCAGCTCCGANGACAAAGAAGCAGATCAGACAATTGCTGGGACTANTNGGNTACTGCAGGCNATGGATTGA
GAANTATAGTNNCAAGGTAAAGTTTCTNTATGAGAAACTTAGTACAGACGGACCTGTAAAATGGACNGANGAAGATGAAG
AACAATTGCAGAGGCTAAAGGAAGATTTCGTCAACGCTCCTGTCCTGAGNCTACCAGACCTNAAAAAGANTTTCANCTGT
TCGTNAACGCAGAAGGTGGNACAGCTTATGGGGTNCTAACCCAAGANTGGGCAGGGAAAAAGAAGCCGGTNGGATACTTT
TCCAAACTACTGGACCCAGTNAGCNGGGGATGGCCCGCNTGCTTNCAGGCAGTAGCGGCACGTGCNCTNCTGGTAGAGGA
AGCNAAAAAANTCACTTTCGGAAGNAAANTNANNGTACACACNCCCCATAATGTCAGGANTGTGTTGNANCAAAAGGCNG
AGNAATGGCTAACNGATNCTAGANTCTTAAAGTATGAAAGTATTTTACTGGCCNCCAGTCTGACTTTAGAAACTACCAGC
CTGCAAAATCCTGCCCAGTTCCTGTNNGGGGAACCAGGTGACACAAACTTAGCGCACGATTGCCTNGAAATCATAGANNT
ACAAACAAAAGTNAGGCCAGACTTAGAGGAAGAAGAATTAGAAGAGGGAGAAAGGCTGTTTGTNGATGGATCATCCAGGG
TGGTAGAAGGAAAAGGAAATCAGGATATGCCGTAGTNGACGGGAAAACCNTTAAAGTGATAGAANCAGGACCCCCGAGCC
ACCTGGTCGGCCCAGGNCTGTGAANTNTATGCCGTANCGCGGGCNCTAGACATATTAGAAGGGAAGGAAGGAACAATNTA
CACAGACTCNAGATATGCNTTTGGAGTAGTACACGCNTTTGGAAANATCTGGGAAGAGAGAGGGCTGCTAAACTCACAAG
GGAAAGATTTGATACATCAAGAANTAATAAAGNNGNTGTTAGAAGCTCTACGTAAGCCNNAAGAGGTAGCNGTCGTGCAC
GTCAAAGGACACCAAAGGGGAGCTCGGAATTGGAAGAGGGAANCAAGCTGGCNGATCGAGAGGCCAAACAGGCAGCATNA
AAGAGNTAACTGTAACCCAGAAAGAACAAGAGGAGCCCAGACAGGATTCCTCGGCCCTATTGTTTACGACACAAGAAGAA
CAGAAATTGANCCGGATGGGTATTTCAAGGAANGCAGAAGGGAAGTGGCACTTACCAGATGGGAGAGAGNTNCTANCTAA
ANCAATAGCTACTCGAGAAATNCTGACGAGANTNCATAANCAAACNCACTGGGGAACCCAGGCNTTGGTAGATCATTTTG
CCANNAAACACNTGTGTATCGGAATNTATGACTTGGCTAAGCAGTTACCGAAGGATGCCTNACTTGTCAGAAAGTNAACA
AATCAGTAANAAGAAAANCGNCATCGGGGGGGAGACCNNTAGCATACCAGACCATTTTCAAAAATNCAAATAGACTTTAC
NGAGTTGCCTAAAGTACGGGGATATAAATATCTATTGGTTATAGTNGACCACTTAACGCATTGGGCGGAAGCCTTCCCTA
CCAAGAGCAACAGCNCAAGCGGTANCNAAAACGCTATTGGAANAAATNATNCCCNGGTATGGGGTNACTAAGGCCATCGA
TTCAGACAGGGGNCCNCACTTTGTNNCAAAAATNGTGCAGGAGATNGCTAGGCTTTGGGAATNAAGTGGGANTTACATAC
CCCNTGGCGTCCTCAAAGTTCAGGACGGGTNGAGAGAATGAATCAGACATTAAAGANGCAATTAACNAAATTAATGNCAG
AAACCAAAATGCCNTGGNTAAAGTGCCTTCCCCTGGCNCTATTAAATNTNAGGACNCAACCNNGGNCAGANATAGGAATA
TCTCCTTTTGAGATGTTNTATGGAATGCCCTATGATACTGGAATNCCGCAGGATCACCCCGGAATTACAGACGAAACCAT
TCAGACATATATTATAATTGACGAGATACAGGCAGGAACTGCGGAGAAAAGGACANTTANTCCAGCGTCCCCCTCTNGAT
NTTGCNNTACACNAAATAAAGCCNGGAGATTGGGTNCTNATAAAAACNTGGAAAGAAGCCNCTCTGNCACCTCGNTGGGA
AGGTCCNTNCCTGGTNCTNCTGACCACCGANACNGCGGTNCGGACCGCAGAGAGAGGGTGGACTCACGCCAGCCGNATAA
AAGGGCCTATACCCAAGGACGAGTGGGAGGTCAAGAGCCCAGCCGGAGACTTGAAACTTAGACTGGCTCGTAAAGGGGGG
GGGAACCCCACTTGAGAAAGACACCGATTGAATCTGACCGATTCTGGTCCTCTTGACTTCTACATCTTTTAAATACAGAC
ATTGGGGAAACATACAAAGGATACATATATATTGTTTAACCTTATGGAATAAAAGAGAAGTGGTTAATGGATAGGGAACA
TAAGCATAGAACCTTTAGAATAAAATATTTACCTGGGGCTAGAAGGGATGATAAGGGGAATGTATATGCACAAGATGTGC
AAATAAAGTGTACGGATTTATATTGTAGGGGAACCTGTTATCCATTTGTATGCTATCAATGCTTAGTGTGTAAAGACAGG
TGGTGGACCCATTGTAATAACGGGTACCCACCAAAAGGAGTTTGTTACTCCTGTTGGTCTCTCCAACGAGAAATAACTAA
TTGGACATTGGCCCAGAGGGTGGCCACTGGAAACTTAATATTAGGATCTAATGAATGGTGGAATATTTTTGCAGAAGGGG
TTAATCCGGACCTTTACTGTTATCATTCAAACGAACCAGTGCCTTTCGTGGCGCACATTATAGCAGGACTGTGCCGCAAA
AGGGCAAAGAGCATCAANTGTAACGTTCCAGAGGTCAAAGACCATAATTGGAACACTTACATTCAAAAGACAACCCGAAG
GGGGCAAAACTCCCCTCCTGA
>SylAtr073#LTR/ERV2
AGAGTCGCACCAGAAATTGAGACCGAGGCAGTAACAACTGCTTCTGACCACCGCTCAATCCTCACCTGGCACGCTTCNTC
TTCACTGCTGAGATCCCCCTTTACCTCCTAAAAAGAAAGACAAAGAACAATGCTGTAACACGGTCACCGTTTACACTGCC
CCAGCAGAGGCAAACTGGGACGGACTTAAGTTCACACCCACCTGGCCACTGGAATCCAGGACCGGGACATCTCGCAAGTG
GACCACCTAAAAATAAAAGAAAAAAAAAAAAAAATCCAATNGATATTAGAGTCGGACCAGAAATTGAGACCTGACAAACA
TCAGCTGCTTCCGTCCACCGGTCAATGCTCACCTTGCACACTTCACCTTCACTGCCAACATCCCGCTTCACCTCCTAAAA
AGAAAGACAAAGAAGAAGGCTGTAACACGGTCACCGTTTACACTGCCCCTGCACAAACAAAGACAGAGCGACTTAAACTT
TCACCTACCCGGACACTGGCAGCCTGAGCCGCGACATCTCACGAGCAGACCACCTAAAATACGAAAAAAGTCAACACTGG
ACGCCTAGAGTTGAACCAGAAATGGAGACCTGAGCAATAACAACTGCTTCGGTCCACAAGTCACCGCTCACCTCGCTCGC
TTCACCTGGACTGCCGATAGCCAGCTTTACCTCCTAAAAATAAAGACAAAGGTCAGTGCTGTAACATGGCCACCATTTAC
ACCGCACCCGCAAAGAACAACTGGGACCGACCTTCTCGGGGAAACTAGCTCCGCTGCTACGGGGGTGCTCTGCCTCAGGT
TTCATCTGTCTCCATCTGAAAGAAAGGTAGGACAAAAGTCAGAGTGCTGCNGGATAACTTGACACCTCCAGACATCCTGT
GGCAACCTAGGCATACCCTCCACAGGCCTACAAGACAAATTTCAAGTCCCCGGGCCTTGTCCTGTTACCCCTACACCCGG
CTAAGCAGCAGGGCAGAGCAGTTCCGGGCCAAACGCACACCGACACCCGTGACACGGGACACAAAGAACGAGGGGACGCG
ACGTGGACAGAAAACACTCGGCGAGAGGAATGATCCCGAGGACCGAGAGAACTCGGGAATGAGATGACCGAGGTAAGACC
GATGGAGAGCCGTCCGGACTCAAAGAACCCTGCGGGAAGAAGATGCTAAAGGGAAGACCGATTCCAAGAACTGCAAAGAC
GGATGCTCGAGAATACTCCGGTCAGAACCTTCTACATNGCTTTGCATTNTTACAAGGCCTAAACCGCCAGAATGGATGAG
GGCGGTGCACAGCTGTCGCTACAGCTCAGAACAAGACCTGGAAAGACATCGGACCGGATGCTTCTGAANAGAGATACAAT
TCACGTGCCTGCCTGAGCTCCCGAGTCGATGGTTCGATGCTGTCGGCACCGGGCCGAGGAATGGAGGGACCCGAGATGCT
CAGAA
>SylAtr074#LTR/ERV1
CATGAGGGANCTGTACTGTACCCTTCTGAGCACAGGACGTGGGCACGAGAAATTGAAGGAAAATGGCAAACTGTTAATCT
AGAGCCCTGCACTGCGAGGAGACAACNAGGATNCATNTGTGAGGGGACATTAGAAGGTGTCAAAGACACTTGCTTNGATA
CAGANCAAAATATTTGTCACTTTGAAACGCATCCAGGCGAACAGAAAACTNCACTGGTGTATACAGGACAAGGTTGTGTC
TGTCTAAGGACNGCGTGCCCCGTTATAAGAATAGACAGCCAAATTGTAAGGGAGACCAAATTCAATTTGTGTGTTTGCAA
TTTTGTCAGAATTAAGGGATGTGATTTTTCCTATCGAGCACCTGTAGTATCACAACAATTAGTCAAGNCTGACAACACAC
TGTACAGAAGATACCGCCCGCGCCCATNGGGATGAATCTGACTCTAGTTGCTCAATTGATGAANCATCNNGANCTGAGAG
AAATCTTAAAGGAAATCAGAGAACGGAGAGCAAAAAGACNTTAATTACNATTCACCATGATACAGAGACCATCAAAGGAG
TTTTTAAAAGGTTTGAAGAACATNCGTCTCATCATCGGTGGGACGCTCTCTTTGGGTGGTCNCCAACAGCAACTGGTATA
CTAAACACCTTAGTCCACCCCATAGTTGTGTTGCTTATTTTAGTTAGTATAAGTTTNATTCTGTCTTTTGCAATACTTGT
TTGGAATTGGAGGATGCTACGACGAGTAGCAGCCTTAACCTCNCTATCAAAAGCACATGGCTTAGTCTTGAGAGACACCA
GCTGTGCGGCTTGGATAGATGAAGAAGACTCTCTATATTGAGTAAAGGAATTTACTCGCTTTAAAGAAGAAGTGGGGAAT
GAGATATTAATTTTGAAGAATTAAGGACTTTAGTTAAACTAGATATGGACTTGCTGACGTAGACTTCCCTTTACATTTTG
AAGA
>SylAtr075#LINE/CR1
AGTCGTGGCGGTCAAGTGNAGTCATCCCCGGTAANTGGAAAAANGGAAACATGATACTGNTCTTAAAAAAGGGTGGAAAG
GAAGACCCTGGGAACTACAAATCAGTGAGCCTCACTTCTGTGCCTGGGAAGATCATGGAGCAGATCCTCCTGGAAGCNAT
GTTAAAGCACATGCGAGACAGGAAGGTGATCCGTGACAGCCAGCNTAGCTTCACCAAGGGCAAGTCGTGCCTGACCATCC
GGCGGCCTTCTACGGTGGAGTGACTGCATCAGTGGACAAGGGAAGGCCTACGGATGTCATCTATCTGGACTTCTGTAAGG
CCTTTGACACGGTCCCCACAACATCCTTATCTCCGAACTGGAGAGATATGGGTTTCGGAGGACTGTTCGGTGGATAAGGA
ANTGGCCGGATGGTCACANCCAAGAGGTANGGNCAACGGCTCAAGTCCCAATGGAACTAGTGGNAAGTGCTGACCACTAG
AGGTCCTACTGGGNCAANNGNTACTTNATNTCTTCNTCAGTGGCAATAGNNNNNNNNNNNNNNNNNNNNNNNNNNNNNNN
NNNNNNNNNNNNNNNNNNNNNNNNNNNNNNNNNNNNNNNNNNNNNNNNNNNNNNNNNNNNNNNNNNNNNNNNNNNNNNNN
NNNNNNNNNNNNNNNNNNNNNNNNNNNNNNNNNNNNNNNNNNNNNNNNNNNNNNNNNNNNNNNNNNNNNNNNNNNNNNNN
NNNNNNNNNNNNNNNNNNNNNNNNNAGCAGCCCTTGGCCCAGAAGGACCTGGGGGTGCTGNNGGNTGAGAGGCTGGACAT
GNCNCAGCCACGGCACTGACAGCCCAGAGAGCCAAACGCGTCCTGGGCTGCATCCANGGCAGCGTGGGCAGCAGGNCCNT
CTGGGAGAGGGGGAACTTGNGCCCCTCTGCTCTGCTCTGCTGAGAGCCCATCCCTGCAGNGCTGCATCGGCTGGAACNGG
GNTNCCGCTCAGGAAGGACGCGGACNTGCTGGAGCGTCCGGAGGAGGCACATCAAGNTGATNANGAGGNTGGAGAACCTN
CCCTGTGAGGGATACTTGAATGANTTGGGCTNTTCNNCCCGNAAAAGAGGCACTTCAGGATGACCTCGNCGNAAGTACTC
CAGTATCTAAAGGTAAGCCTACAGGAAAGNTTAAGAGGGGCTTTTACAATGGACATGCAGTCGAGGGATAAGGCAGGGAA
TCTTAAACTAANCAAGGGTAGNTTCAGATTAGATATTAGAGGAAGAAATTTTTCCGCTGTGAGNAGGTGAAGGTGTTCAG
AGAAGCCTGGACACCCCATCCCTGGAAGTGTCCAAGGCCAGGTTGGAGGGGGCTTTGAGCAACCTGGTCTAGTGGTGTCT
CTGCCCATGGGAAAGTTGGAACTGGATGGTCTTTAANGTCCCTTCCAACCCAAGCCATTCTAATTCTATGGTTCTAAGTT
CAGNTGGCGCTTTTGTGTTTGCATGCATTTTNN
ACAAGCGNGGCATCTCACGGAACCAAATGGAACCATNATGACGCTGCGGAANCAAGGAGACCACTGTGACGCTGTGGGGC
CTCANGGAACNAGGGGACCATTGTGAGCACTGCGGAACCCCANGAGACCANNGGGNCACTNAGGGGCCTCATGGAACNAG
GNGTCCTTTGTGATACTGCGGAACCAAGGGACCACTGTGACCACTGAGGGGCCTCATGGAACCAAGTGTCCATTGTGACA
CTGCGGAACCAAGGAACCATTGTGACACTNCGGGGGCCCATGGAACCAAGGGTNCATTGTGACACTGCGGGGCCTCGTGG
AACCAAGGAGACCATTGTGACACTGCGGGGNCTCGTGGAACCAAGGGGCCCTTGTGACACTGCGGAGCCTNAAGGAACCA
AGGGTCCATCGTGACACTGCAGGGCCTCGTGGAACCAAGGAGCCATTGTGACACTGCGGGGTCTCGTANAACCAGGGGGC
CATTGTGGCACTGCGGGGCCTCATGGAACCAAGGGCCATTGTGACACTGCGGGGCCTCACGGAACCAAGGGCCATTNTGA
CACTGCGGAGCCAAGGAGACCATTGTGACACTGCGGNGCCTCATGGAACCAAGGGNCCATTGTGACACTGCGGGGCCTCA
TGGAACCAAGGGTCCATTGTGACACTTCGGGGCCTCATGGAACCAAGGANCCAGTTGTGACACTACGGGGNCTCATGGAA
CCAAGGGGCCATTGTGACACTGCGGGGCCCCATGGAACCGAGGGTCCATTGTGACACTGCTACCAAAAATTGGAAAAAAT
AAAAGAAACTCCTTAACACCAANGNAGCGTTAAGAAGCAGGCATTCTTTATTCAGCCGGATGCACGAGGGGGATANCTCC
TCCCAAAGCGTGCATGCTGAGTACAGGAAAGTTCCTGCTTACAGACTGTATTTTACATACATATTCATTGATTTTCACAG
AATANACATACGTATGATAATAATTTCCCCGAAATCATTAACATATTCTCCCTCCCCTTCATAGATGTGTTCTTCTGTCC
CGGGGGTCTCTTTGGTGGTCCCTGGTGGTCGGNGACCCCAGAGTCACANCTGACCGCCTCGAACTGGTAAAAGCACAACT
GGGGCTGGTCGCTTTCCAGTTCTCCTTCTTACACAATGGGCATTGTGCAGTTCCATAGGCCAGTGGTTTTNGAAGAACAA
GCATTGTGTTAGCTCACCAGGTGGAAACGGTTTTNCATCTGGCGGCATCCCCCCTTTGAGGCTTGTGAAGCTTCTCTTCT
CTTCAAGCCCTCCTAAGCCTCACATCGGTGTCTGCCGGAATTAAATCCAGCCTTGGCCTCCAGCCCAGCCATGGAGGCTC
TCTGGGCTCTGGCTTTTCCTGCAGCCCCCAAGGGCAGCTGAGCTCTGCCCTTCCCACAGTCAGCCCTGGCCAGCGCAGGC
AATGCCCAGCAGTTCCTGCTCTGTGCCTGGCCTTGCTGTCAGCCCCGGCAGCGGCTGCGTGGCCCCTTTGTGCCGCGCTG
GCCCAGCCATGGTGCCACAGCCCCTGTGCCGGCCCGGGGCAGGACAGGAGCATTGCGGGTGGGAACGGCCCCTGTGCCGT
GGGGCCACAGCAGCCTTGGGGCTCTGTGCCCCATGGCCTCCCTGCTGGGCAGCCTCTGCCAGCTCCTGCACAGCCCGTGG
GCCCTGTGGGCCTGCACAGACAGCCCTGCCCCGGGCTCTGCCGGGCTCTGGGCCAGCAGAGAGGCCGGGCAGGGCTGGCC
ATGGCCGGGAACAGGCCCTGAGCCCCGCAGGAGGATGGAGCTGGGCCACAGCCAAAGGGCCCCGCAGAGCTGGGCTGGGC
AGCCGGGGCTGCCAACGCCTGGGGACAGAGGCTGNCACTGGNGACAAATGTCCTGGGCCCCCTCCCTGCTGTGCCCATGC
CACCAAGGGCACAGAGCAGCCTCCTCTCTGGGCCACTTGCCTGTTTTCAGTGCCTTCCACAGGCGCTGGCCCTGCCCCAC
ACGGCCGGGGCTGAGTCCTGCCCCTGCACGCTCCCACAGGCCGGGATGGACACTGACGGTTTCTGTGCCAGGCTCTCTGA
GCCCAGCCCAGCTCCCTGNCAGCTCTGCCAGCTGCCCTGAGCTCTGTGCAGCACCAAGGGCCTCTCCCCAGCCCAGCCCA
GCCGGCTCTGGCCCCACAGCTCTGCTCAGGGCAGGCTGCTCTGGGCAGGGGCCCCACGGCCTCAGCCCCTGGCAAGGGCA
CAGCAGCAGCTGCAGCTCAGAGAGGGCTCAGCCCCAGCCATGGGGAAGGGGCCTGGCCAAAGGAAAAGGAGGCTCCCTGT
GTGCCCTGCTCTCCTCTCCAGGAGATCCTGAGAGCTCTGCAGCCCCTGCTGCCATCCCACCTGCCCAGGCCAGCACAGCA
GCCCNGGCCTTGNGGCCCTCAGCAGCTGTTCCTGCTCCAGGCCCAGGGCCCATCCCAGAGCTGGGGCAGCCACAAAGCTG
TGNCCATTTCTGTTCATNGCTGCCCTGATGAGGATGGATCCTCAGNCACTTGCAGGTTTCTGATTGT
>SylAtr076#LINE/CR1
NNNNNNNNNNNNNNNNNNNNNNNNNNNNNNNNNNNNNNNNNNNNNNNNNNNNNNNNNNNNNNNNNNNNNNNNNNNNNNNN
NNNNNNNNNNNNNNNNNNNNNNNNNNNNNNNNNNNNNNNNNNNNNNNNNNNNNNNNNNNNNNNNNNNNNNNNNNNNNNNN
NNNNNNNNNNNNNNNNNNNNNNNNNNNNNNNNNNNNNNNNNNNNNNNNNNNNNNNNNNNNNNNNNNNNNNNNNNNNNNNN
NCTCACCTCAGNCCCTGGAAAGGNGATGNAGNGNCNCATNCTATTGGAGNCCATCTCCGNNCACGTGGATGGCAAGGAGG
TGATCAGGAGAATANTCAGCACGGNTTCGCCAAGGGNAAATCCTGCTTGACCACCGGCTGCCTTCTGTGAAACACCCACC
TGGATGGTGAGAGGGTGCAGAGCTGAGACACTGTCTACGCCANNTCNAGCAAGGNCTTCAACACTGTCTCCCACAGCATC
ACCGAAGGGANAATCCAAAAGTGTGGANTGCATGAGTGGGCANNGAGGTGGACGGAGAACTGGCTGCANNGCNGGGCCCA
GAGNGTTGTGATCAGCGGCACAAAGTCCGTCTGGANGCTGTCACCAGCATGGTCCCCCGCGGGGAACANTGTTGGGCCAT
TTAATNTCTTCGTTAATGACTTGGGTAAGTGCCCCGCACGAAGTTCGCTGGACACAAAGNTGGGAGGAGTAGCTAATACA
CCAGATGGCTGTGCTGCCATNCAGAAGGGCTTGACAGGCCGGAGAAATGGGCAGCANAAAACTCATAAAGTTCAGCACAG
GGAAATACGAGGTCTTGCATCTGGCGNGGAGCAACCCCGGGCACCTGAGCACGGGCNGGGGTCTGCCTGGCTGGGGAGCA
GCTCTGCGAAGAAGGACCTGGGGGTCCTGGTGGACAACAAGCTGNNCATGAGCCAGCANTGTGCCCTGGTACCGACAAAG
GCGTNCTGGGCTGCATTAGGAAAGCACAGCCAGCAGGCCGAGGGAGATGATCCTCCCTCTACTCAGNCCTGNTGAGGCAC
GTCTGGAGTACTGTGTCCAGTTCTGGGCTCCACAGGGCAGGCAGAGACATGGAGTCNTTGAGANGATCTAGNGGAAGAGC
ANCAAAGGTTATTGCGGGGCTGGAGCATTTTCACATGGAAAGGCTGAGGCACTGTTCAGCCTTGAGAAGAGACTCCTGAG
AGGGACTTAATCAATGCCTGTGGGTATCTGAGGGGAGGGTGCCNAGGGGATGGANCCAGGCTCTGCCTCAGTGGTGCCGA
GCAATAGGACAAGAGGCAACGGGCAGAAANCGATGCACAGGAAGTCCCACCTGAATATGAAGGACTTNTTTACTGTGCAC
GCGACTGGCACAGGAACAGNTAGCCCNGAGANGNCATGNAGTCTCCNTCNCTGGAGACATTCAAGAANCANCTGGATACA
ATCCTGAGCCGTGTGCCCCGGGGCTCTGAGCAGGGAGGTTGGACCGGATGACCCACNTGGTCCCTTCCAACCTTACCCAT
NCCGTGATTCTGTGATNNTTGGTAAAGTGAAATTCTTCAAANTTGAGCCAGGNCCGGCTTAGNCTGCATAT
>SylAtr077#LTR/ERVK 
TCCTGAAAACTGTAACAGCTATAGCTAGACTTTATCTGCACAGATGATTTGGCTTAACAGATACCAGTTCGACCAGCCTA
GCTCAAAGAAAACAAGTCCCTGGACATGACCATGATAGGTCAAATTGAAACCCAGAGGACCTCAGTCAAACCCTTTGAAG
CACAGATACACCCATATTGTTGGCAGTGAGCTAGGCGGAGTTAAGACCCTTGACCAACATGTCTGTAAGTGTGGGTAATT
TTAAAGCCTTATAAAAGGAGCTGCCGAGCAGTAAATGGAGCTGTTGCTGCATGCTCTCAAGGTGGTATAATGTCCACATC
GTTGTCTCCAACTCCACAGCAACATCTGGTGATGTCCTGACATGATAGCAACAAGAGGTCGCAGTACTGTGAGGAGACAG
GGGGATGCAGGATAGTGCTGCAGAGCAGCGGGATTGCTGCAGACAGCCAGTGAGGGTGCGGAAACCTGTGGGCAAAAAAT
GTGTGGGTAGCAGAGAGCTGCAGGCAGGAAAGAAAAACTGTGGGCACCAAGTGCTGTGGGCAGTGAAGAGAGCTGCAGGC
AGCAAAAAGTGTGGCAAGCAATGGCAGGGAACGCTGTGTGGTCTAGACCCCCCTTTGTGGATTGGAAACGCTGTCAGGAA
CATAGGACCGCAGTCTTTGACACTGGAGGATGCCCTCTTGCAGGTATGGACACTCGTTTTAAAAAATAATGGGAAAAGTA
TAATAAATAGGCTTTACTAGCCATAATAACATGGTGTGAGAGCCACAGGCTGGACATTTTGGAAGGAGCCACCCTAGATG
TAAAACTGTGGGAATGGGCTGGCCGACATATCCTTTCAGCAGCTTCGACAAGCAATGAGACTGCCATTAATGTTATAAAA
CTCTGGAGGCTTGTCATGACTTATTAGAACAGTTGAAGAAAGAGCCAGGAGGTGAAGACGGCAACGGGATTGCCGCTGGC
GCTGCCCGCTGAGGTGAGCACTGAAAGCGTGGTGCGGGGAGAGGTGGCGAGGGGCGCAGGCGCCGTGCAAGCAGGAGAGG
AGGATGGGTGAAGAAGTCACAGCATGCCACAAAACCACCCGGGATTGCACTGCCGCCCTCTGCAGGGATGTCACCCCAGC
AGAGCATCTCCCAGGACCCTGCCACCGTCCCAGGCAGGGACGTGCTGCCTGTGGAACATGCTGCAGCCGAACTGTGCCTG
CTGTTCTGCCCATACCCCTGAAATTGTGACCAGCTGATTTGCCGCTCCATGTTCTGCTGCTCTGTGTCCTGCTGGACAAG
CAGAAACCCCTGAGACTGCCCCCAGTCACTGTGAGACCATGCCCAGCATCTACGACATGTCTGGCTGCCGCAAAGGCCAT
GCCTGCTGCTCCGTGCTTTGCTGTGCCATACCCTGCCATGTCTACCAGGATCCCTGAGACCTCACCTGGGCCATTCTGAG
GGCAGCCCCTAGCTCCTGCCAGGCACTCAGCTATTGTCACAGTCTAGCTGCTTTTGCAGTGGAGCTGTGCCATCCCCCTG
GTGACAAGCGGGCATTCTGTTACCATGCCTAGCTTTATGGGCTGTGCGGTTCCCATGGCGACAGAGCGCCCTACAATGCC
AACACGCTGCCTGCACGGCCACTGGATCAGTGCGTGCTAGGACCACACGCCCCCCTGATACCACACATGTGCCAGGACCG
CCTCCTCCTGAGACTGAATGGGCCAGCTCCAAGACCACGCCTCTGTGGGGCCTGCCTGCATCTCCGATCCAATCTCCATG
GGGTGTGGCTGCATCTCCAATCCAGCTTTTGTGGGGTGTAGCTCTACCTCCAACCCAGCCTCTGTGAGTGGGTCCAGGAA
ATGCATCACCAGGAGTTCTGGAGACACAATACCCAGAACTAACAGTGGACCTGGGGGGCCCCGGAATCACCGCTGCTGCG
AGTGCACCCCCATTACCAGAGCTGGAGCTGTCCCTGAAATATATACCAGCAAGGGATGCGAGGGAGACCAGCAGAGACAG
CTAGAGCATTTGTCCCCCTGTAAAACACTGCTATATCGCCTCTATCGTTGCACTGCTGACAGCCCTGCTGATCCCGTGTG
CATCTGGCAAAAGGTAAAACAGGCAGCTATTGCGAGTGGGGACTATGAAGGGGCAGGACTCATTGATGTATCCATGTTGG
AGGGCTGGGAGCCTGAGGACAGGACAGTTGCCATTTATCCAGTAATAAGAGGCAACAGAACTACTGGCAAGTATACCTCC
TTCAAGTGGCCAGTTCTTTCTGAACTGTGTCAGCTAGTGGCCAAGCATGATTTGGGTTCTACTGCTTTGCCTAATATGCT
ACGATTCCTAACCGCCAAGGAGGTAACTCCTTTTGATATAAAGCAGCTTGCCAAATTAATGTTTACAACAGTCCAATATA
TGGTGTTTGAAACTGTGGAAGAGCAGTGCTGAAAAACAGGAGTTAAAAAATTTAAAGGTTCCACGAGAAAATCCACGTTA
TGAGGCAAGGGTCCCTCAACTTCTGGGAATACCAGCAGTGGGGGATCCCTGACTCCAGGCTAGATTGCATCCCTTAATAC
TGGCACAGATGAAAGAATTTGGATTGTAGTCATTGTTTAAGGTAAGTAACATGGCAAACCCGACCCAACAAGATTCCAAA
ATCAGACAAGGAGTCAAAGAAACATATCTACAGTTTATAGAAGGATTACAAGATGCTATGGAAAAACAAATTGTTAATGT
TGAGGCCAGAAATCATCTAATTTTACAATTGGCAAAGGACAATGCCAATGAGGACTGCTGAAAGGTCATAGAACTGCTAT
CTAATGAAAATCTATCACTAAATGAATTGATAAATGCCTGTGCTAAGGTTGGATCTAATTCTCATAACATGACCATGCTA
GCAGATTCCATAGCAGCTGCTGTAAAGGTAACATCTCAATGATACAAGTGTGGACAACAAGGCCACCTGAGAGCAAACTG
TCCTCACAAGCCTACTCTTATGAGGACATGTCAAGGACAAAGGAATATGATCATTAATTGCAATCGATGTGGGAAACCTG
GTCACATGGCCAGGCAGTGCAAATATAAAGTCTATCCTAATAACCAGTCTTTTAAAGAATCCTTTAAGAACCAGGGAAAC
GGATGACCCAACACAAGGGAGAGACGCGTGAAGACACAAAGTATCTCCTCACCTTCCTGTGCAAGCTTATGTGACCGGCT
CACAGGAAGGACTCTAATGGATGTTTCCACCTCCATCTCAGTAACTATTACCACCTTAAAGGTACATAAAGTCCCTCTTG
GGGCACAGGGGCCTATCGGGAGAGGACTGAGTGCACTGGTAATTGGAAGATCTAGTGCCACTTTGCAAGGCATCTATGTG
CACCCTGGTGTTATAGATGCAGACTTTACCGGACAAATGCACGTGATGGTTTCCACCCCTACTCCACCCATGACTATCCC
TTAAAAAAACAGAAATGCCCAGCTTATCCCTTTTAAGTCTTGTGCCTCAAATGCAGATCCCAGAGTGTGAGGAGACCAAG
GCTTCATGCTGCCAGGTGAACCTCAAGTATTTTGGACTCAGGTTTTTAGTGATCAGAGGCCCAATATGGTGTGTACTGTC
ACGATGCCTCAAGCAAAGCCTTTGCAGATAAAGGTCAGTAGGATGACTGACACAGGGGCAGACCTCACGATCATTTCTGT
CCACACTTGACCTCCATTGTGGCCCACTGAGCCTGTGGGATCCACTGTTGCTGGCCTCGGAGGGACCACACAGCTGTTTG
AGCAGCAAACCTGTTCTGGTAAAAAAAACTGAGGGACAAACAGCTATCATTCGACCTTCCATCACTGCAGCACCACTTAA
CCTGTGGAGGAGGGATGTTTTATCTGCTTGGGGAGTCAGGGTGAGGACAGATTTTTAATGGGGCCACTGTTTAAAGGGGC
GTGAAATGTCCCACACTACCCCTAAAATGGCTTACCACTCAGCCAGTGTAGGTACCACAATGGCCCTTCAAGAAAGAGAA
GTTACATGCCCTTAGATCTTTGGTGTGGGAACAACTGACTCAAGGGCACATAGAACCGTCCACAACCTGTTGGAACACTC
CAGTGTTTGTTATAAAAAGAAGTCTGGGAAATGGAGGTTGCTCCATGACATGAGAAAAATCAGTTCAGCTGTGGAGAGCA
TGGGCACCCTCCAGCCTTGTATGCTATCTCCCACAATTATTCCTGCCAACTGGGATATTCTAGTTGTCGACTTGAAAGAT
TCTTTCTTTACTATTCCATTGCATCAAGATGATACCCCAAAGTTTGTTTTTACTGTGCCTTCTATTAATAACACACCAGT
GGAGCGTTATTAGTGGAAAGTACTTCCTCAAGGTATGAAAAACAGCCCTACAATTTTTCAGTGGTATGTTGCTCAGGCAC
TCTCATCAGTGAGAGAACAATTTCCAGGGGCATACTGTTACCACTACATGGATGACTCTTTGATAGCAACCCAAACAAAA
AAGGAACTCACAGATTCGACCAAGCCGTGCTGGTTTTGCAAAGAAGTTATTTTTTCAAGAAAGTTAGAGCAAAACCAATC
AGTGACTAGGTTTGAATATTGACATCTGGTAAAACCACTAGGAAAGTGACACGCCTCTGTGAACAGACAGAGTTAAAATC
AGAGGAATCCTGGGAAAACTCTCTTTTCTTCCAGCTTGGGAACAGGTAACAGGAGCTAGCAGGGCTGGCCCCACTCTGCT
GTGTTGCCCCTGGGCCTTGCACAGCCTAGCCGGGCCCTCCCACTGCAGCAGTCCCATCTGGATCAGGCCTGGTGGTTTCC
AGGCAGGAGGAGGGGAAGAGAGTATGCTCTGTCTCAGCTTGATCAGGCCCGAGAGGCTGCTAACATTCTGCCAGTAAGCC
GGCATCCCCATCGCGGCTCGGGAGGCCTAGCCAGGCTGGGCAGCCCCTGCTGGGAGCCAGGCCTCCTCCTCCTGCCCCAG
TGGGGCTTTCTGAAGAATCCTCCACTATAGACAGCTCTGGCCACTGCTGCCAAGTCATCCAGCCAAGGGGAGAGGGGCCC
AGCCATGTGGAGTGGACCTGCAGCTGGAGTTGGGTGTGGCTGGGGCCCCCGGGATCCTGGCGCAGTCCAGTGCGGCCTGA
ATGTGCCACCTTCAGCCACTGCCCGGAAGACTCATGCTTTCTGCAGGCTGTTGATTCTTTCCTTGACAGATGAAACTTGC
AAAGCACTAATCTTTCTCTGAATGGGAGAAAAGACAGAATGAAGACACATAGAGACAATATGAAGATATCAAAGTCAGTA
AAGAAAGAGTTACCTCTTAGGTGGAAGAGGATGAGAAGATGCCTTGGTTTTAGGCTGAAAGTCTTTTGTGAGCTATGGTA
ATAGACTGGAATATGCTAGAATATCCCTTTAAGTCGTGGAAATATGTATTGGGGAGATAAGAGTATTCAGATTGCAGATA
TAAGCAAAGGCATTTGTAATGGACTAAGTAAATATTGAAGTAGCTGTGATCTTATGAGAAGCTTGAACAGAGAAAGATGA
GATGAAGATCTGTCCTTAGAAAGAGAAAAGATCTCTCTTCCTAGAGATGAAAAAAACCTTTGCTTTTGGAACTGTTCATC
TTTAAAATGATACCCCATGAGTTTGATGGCCCATATGCTGCTGCAGGAAAGGCTGCGTAATATGGGAAGGTCTTCACAAA
TGCAGATTCCCAGGGGGCTGCTTTTGTGAGAGTTAAAAGGCCACAAGAGAACTGTTCTTTCTTGTGGGAAGTTTCCATGG
CAGACCAAAAGAGACTTCTCTCTCTAAATGAACTGATGAAAGAGCATTTTATAAGTGGTAAACTGACCTAGAGTTCCAAG
TTTTGTTTTTATATGTTGTCTGTGAGAAAGAAAAGAAGCTGTTGTCGGGGAGAGGAAGTGTTTTGAAGGTTTAATTCCGA
TTCTTATTAATTTTTTCTCTTTTGTAGTTTTTTAATAAACCTGTCTTTATACCTTTTAAGTTTTGAGCCTTTGCTTTTGT
TCTAATCCTATCTCACAGCAGAAAAAGAGTAAGTAGTGTGCACTCAAACCACTACACATAATTAAGGAAACAGAAATTGT
CAAACTTGAAACCACTACACAAGCCTGTTGCAAGCATTAAAAACATTTGGGCTGGAAGTAGCACCAGAAAAGGTACAGCA
GCAACCACCTTGGAAGTACCTTGGACTCAAAATTATGGGTCAGACCATACAGCCCCAGACAATTCAATTCTCGACAAAAA
TTCAAAATTTAAATCATGCTCATAAACTTTTGGGTACCATCAACTGGCTCAGACCCTTTCTAGGGTTGACCACTCCACAA
TTAGTACCCTTATTTCACCTTCTAAAGGGTGATTCTGATCTAACTTCTCTCAGAAAGTTAACCCTGGAGGCAAAGGCTGC
TCTTGAGATAGTAGAGCAAGCCATTACAAACAGACAGATCCACCAAATATGCCTAGAAGTGTGTATTACTGTGTTTATTT
TCATTGTTGATTTCCATCCTACTGTGATTATTGGACAGTGAGATACTCAGTAGTCTGACCCTTTGCATGTTTTAGAATGG
ATGTTCCTACCTCACTAACCTTGACAAACAGCCCCTACCATTTTTGAGTTAATTGCCCAGTTAATAATGAAATGTCGTCA
AAGGTCTTTACAAATGGTTGCAAAAGATCCCTCAAAAATCATTATACCTGTGATGCAAGAAGAATTTTAGTGGTGTTATG
CCAACAGCACTGCTTTGCAAAGTGCCTTACAAAATTTCTCAGGGCAAATTTGCTATCATTTACTGAGTCATACATAACTG
CAAATGAGTAAACCCACTGCCCTATCCCTAAATCCCCTGAACAATTGCACACCCTTAAAAGGCATTACTGTGTTTACTGA
TGGTTCTGGGAAAATGAGAAAGGCAGTTGTGACATGGAAGGAAGAAAGCGAATGGCAAACATTGGAAGGTTATGAGAATG
TGTCACTTTGGTGGAGTTATGTGCTGTAGCATTGGCTTTTCAGCATTTTCTCCATACTCCTTTAAATATTGTCATTGACT
CTGCCTATGTTGCTGACATAACACAGAGATTAGACTGAGCTCTGTTGAAAGAAATTGACAATGCACAATTATTTGGCCTA
CTAAAAACTTTGTGGCACACCATCCAAACAAGAAATTACCTGTACTACATTCTCCACATTAGAAGCCATACAAATCTCCT
ATGTTTTACTACAGAGGGCAATGCATGAGCATGTCACCTAGCTAGCCCTGCCTGAACAGCACCACAGTCAGACATGCTGT
CACAAGCAAAAGCCTCATGGGACTCTTTTCATTCAAGGTGTTTGAACTCTGCAGAAGCAATTTCTGCTTTCAAACACAGA
GGCTTGTAACATAGTCAATACTTGTGCTGACTGCCAAGGTCACACTGAACCACCACAGATAGGAGTTAAACCCTGTGGCT
TAAAAGCTTTACAAATCTGTCAGACTGATGTCACCCATATTCCCGAATTCGGACAATTAAAATATGGGCATGTATCAATT
GATAGTTTTTCCTCTGCCATATGAGCATCAGTCCACTCAGAAGAAAAAGGCCAGGATGCCATCACACATTGACAATTAGC
CTTTGCTGCTTTGAGTATCCCTCATAACATCAAAAGAGATAATGGACCTGCATATACATCACAAAAAACTAGACAATTTC
TACAGCTCTGGAGTGTGTCACACCAAACTGGTATACCCCATTTAGCAACTGGACAGGCCATTTTTGAACCCGCACATGGC
ACTTGAAAACACATCTTAGATAAACAAAAGGGGGGAATGTGTAGTGAAACCCCATAGAGCAGAGTAGCGAAAGCTGTCTA
CTCCTTAACAGTACCAGAACAATCCCAAAACCCAGTAATTCTAAATCATTTCCTATCACTGCAGTCATCTGGAAATGTCA
AGTCACCTAAACCTAAGGTAATGGTAAAAGATAGTATCATGAACAAATGGGAAGGTCTGTGGGACCTCATTACATGGGGG
CGTGGGTATGCCTGTGTTTCCATGGACACTGGAACACAATGGATACCTGCCAAGAGTGCTGCTCTATGCCTTGCTTGGGA
CCACAGACAACCTATTCCTGATGAAGCTCCAGCAGACATTGTGGAGCAGTGAGTTAAATGACTTGTGCAATTTATACATA
GTGGTCTGGGACCTTTTTGAGATGATAATTTTTTTAAGGACAAAACCTAAACTGGAGAAGTTGCTTTCCCTGTTATTCAA
TTTTCCCATGATTGTAAAGTTGAAATGTTTCTTGTTCATAGAGTTCCATTGTAAGTTTGTAACTTCCAAGTAATAAGCCT
GTGGTGCGCCAATTTGAAAGCCTGTATTGTTGGTAATCCTGCCTGACAGCTCCTGGGAATGGATATAACATTTTCAATGA
TATGTGAGATGCATCACTGGCTGGGAGAAGCTGGGCTTGTCGAGGTATGTAGAATCATATGTGTCATCATGCTGTCCTGT
CATCTTATTTGCAAAGGGCCCTTGCAGGTAAAATAACAGAGAACACTTTGCATTTTTTTATTTAACTGAGAAGGGAGAAC
TGTGACAGATATAGCTGGACTATATCTGCACAGATGATTTGGCTTAACAGATACCAGCTCGACCAGCCTAGCTTGAAGTA
AACAAGTCCCTGGACATGACAATGATAGGTCAGATTCAAACACAGACAG
>SylAtr078#LTR/ERVK 
gaggcccaaagctatgcagagagcaacctcccgctctcccatggaggtgctagcccttgaatttcctaacctagttgtta
accccttgttttgaagttggcagttaaattacttctgatatgttaattaccttaccctgattggttttcctcattctgta
tcctgattggttctTTTTGGATCcCTTcTCcGAtTGGCTAactTtTCAATCcgcgCCACTATTGGTTGcTTtAGTAAACC
CCACCcCCTGAGtTAAGAAtaAAAATCcGGCTCCCgaGACCTTTGGGGTCaTTCCTcgGAGAGTCgTCGGAGAATAAAGA
AGGCTcCTGAAGAAGACCCCcgGCTCCTGTgGTTTCtCCTGcGCCaCCTGcGTAAACcCCTGCCTGGAAgaAAGCTgCTT
tGGCAGCcACAGCCTGGCgAGAGCTGACAGGCTTGATcgCTTCTGCgATCTCACAAaaGAGCTGaTCActCTAGAgGAgT
GCCTGTGCcgCCTGGGTTGAGGCcgTCTCTCATTGGGCgACTCACttGGGAAGGTcGCgGCACcCAGAAGAccCCtGCca
GgGAACTGGGcaGtcggcGACAACTGgcgcCCaacgtggggccCctTTTTgGGTTCCcCTGGTGAGCCgTTCCCACTTGT
GGGAAGAAGAAAcgGCCTTGGGTTgTCCAGTTcCTCCGAGGaACCCTCCTGCgTTCTAGTAGAAGGTACCAAGGAGGCAT
cGATcGGGAcCTGCCAGGAGCATcgGacggCAGccGAtcgAGCcAGGcGGCCACCccCCTTcgGTtTTCTGTTGgCcCgc
gccATCAGGcgAAgAaaAGtcgtGAGTTTgTTgGGCCTTTTGATctTTGTTTTTCCTTTTACcgTAGGGGAGGGAGTGGA
GACAAAATGGGgAaTAaGCTGAgCcgTcCATcGCTCAcCCCATcgGAGcgggAgTTTtATAACcAAGtTaAAGACaccCT
TgTTGGGgcgGGTtTTAAgTTTCAAAAGGgAGGtTTGAAGGGTTTTGTTcGATGGaTTTTTCAATCTTTTcCTGATgTtA
AGTTGACATCGtTTAAgTCcaATCAGTTTTGGGATGcAGTGGGAACTAAGTTGACTGTTgtTCAGTTGGAAGGGgACATT
TcGGTAgCgAGGTTTTttcctTtattTaAgtTaAtaAtaAAAGCAATtGAGGgAATTAGTTTGGGAGGAAATTcaGGGAA
TGTTcgGGAACCCCAGTTGAAAACCcgTAcCCCtTcTCCCTCACCCcgTGTCCCTCATTCCTCTTCCCTaTCTGAGGGTg
GGTCgGCgAGCGTGTCCTGCAGTACTGCACCgGGTAGCCACCgTCTCTCgGGctctccccaaccccctCTcTACCCtTCT
CAGGAcAGTGTTgGCCACACtGCCCTGaGCCTTCcCTGTAACCTCcTTCCcAtgCCTttCTacCcaGTTTtaCCCcCcCC
ACgAATTTCAAGTTcgCAaTTATCgGGTTCTATTAAGGtTCAAGATGGcgtcGGTGAcgTgGCCAGCCCcGCCATTTCAg
CTCCtccatTcCCaagTTTTCCCgcCCTtAAtCCaCAAAATGgCCACCCACCTGTGatGTCATCTCCTGTTcCTAtTGTc
gACTCCACCCCTAAGTACACTCCcCTCACAgAcCCCACCTCCAACCACACCCCTGAAAAGTCCCtgCcCCTTGTcacgcc
cacaacNcaggcCAcgCcCACATCAAAGACCACgccCCcTGGaCAgAGACACaCCCCCAcGCCTCCTCgGcgGAAAACCG
GAAGGGaGGGTAGAAATGGCcgGAAGGAAGCCATCTTGGCTTcgGATACTACCCATGgcAAGGCTTCCCcTTcAGGCAcT
aTAAAAAGGCgATGCCATcgATACATTAAACcCCcTCCCTCCTCCTCAgAGGATgAAAGtAGCGAGTCTTcgTTATCgGA
CcTcGAATATGAGgaCCaTTGGGCAAAAaCTAGGGAAGAGgCAATAAAAGACAAGGACTGGGACATtGCtAATAAGATAA
CaGCTTTCCCAATAATGgTTAaGcAgGGCAgAAGACAAGCccgAAAGGTAACCTGGCAaGCaATGCCTTTTAAcGAGTTA
AAAGAACTTAATAAAGCtGcAAaGGAACATGGTCGcGGTTCTCACTACTTCAGGcACCTGCTGGAAGCCACTTTTGCTGc
gCATAcgCTGTTGCCACATGACATCAGAAATATAATTgGATGtCTATTAACCcCAGcAGAATACCTaTTTtgGGAaAGAA
ATTgGAAAAAAcAATTgGCTACACTGGTGaCAGCGTaTCAAAATGACCTTGATAAACCtAATTTGATATTAGAACAAATT
GCTGGGGAAGGAAATtATTTAAAACCTACTGAACAATTcgaCATTCCaGATTCAgCCTTGAGGGAAATTGCCAGTGCAGC
AAAAGCATCcCTcCTTTTGGTGCCTGATGAAAATGTGCCTGTGCAAAGTTTCACCATCATCAAACAAgGGGTAGATGAAT
CATTTACCAAATTcgTAGACAGATTAAAGGCAGCTTTAGAAAAACAGcTGGAAAGTGCTGaTGCCAGgAAAGAAATGTTG
GTAAaGATGGCTCTACTAAATGCTaaTtCAGCTACAAAACCCATtCTtCgAGCCTTACCTCTTGATCcTGAACCAAcCAT
AGAtCAGATgaTTGaAGCgTGTGTAAAACATAATTcTACtGAAAATACtGtTGCAcAGGCAgTCgCAcaAGgCATNgCAc
agggcatgtcaGGGgCTTTTGCgGTTaTCAcgTCTAAAGATAACCAAaGATGTTTTAATTGTGGACAATTTGGACACTTT
ATTGcgGACTGTCCCGAGAAAGAGACaGTAGAGGACCaCcgaCgTAATcCTCATTGGaTAaAAAGcaAtcCTAATAAaTg
GTGgAAGTcGGGAAAcgcCAGGgcgAGCGcgGATCgGCgCcgcgCgACgACAACAAATTTTCAGCcGGCTCCACTGGGTc
aCAacCCTCGTCTACcgGAAGAgGATGGCAAaGACCaGTTTCCTCACgGAAAGaAGACACCAGCTTCgGAGGTTCCtaCA
cgGATGAAGATCAATcgGTTcACACCaAGATACAGGTGGGAAcCcggcgTGAGCTGGTAAGCgACCTATCAgTTCAaTTT
GACTGTGACTCTATATATAGgATTGCTAcgggCAgGAGGGCACCTCTGAGAGGACCAGTTGATATTTTGATCATAgGCaA
TCCtATTCATAAACCAGcTGAGTTAGCAATAATCCCAGAGGTGcgGACTCTAgAGCcgGGaGAGGAGATTTTTATTTCTG
tTATGtGttTGgACTATCCTTATTTCTTGcCAGcgGGAGTCCCTCTTGCTCAAGcaTTCCTACTGCcaGAGGATTTATCA
GATACTGTGCCACAGAAccCAaCtGTcTTATGGGTTCAgtTAaTGgaGGcgAGAAAACCTATAGTTaAATGTACTTTGTT
CTCCAGAGGAGAAAAGATCAGAAGGttGGGAATGAtGGACACTGGGGCAGATGTAACCCTCATAGcgAAAtCcGAgTGGC
CTTCcGActGgGAGCTGgAACCAGTTTCAGGATTtATTTCTGGTATcGGtGgaGTgGCAACATCgTGGAGGGCcAAGAAG
AATGTAGTCaTTaGTGgCccgGAAGGTAAAGTGGCAActGTAAGAcCTTTTGTAGTCAGAGcTccgATTACTTTATGGGG
aAGAGATGTCTTgTccCAATgGGGGGgCTACCCTTACTATtAATTCCAGGGATTTTTAGTAGGGGCCACTGAAaAGCgcG
CcTTAGATATCCCCcggCTCAACTGGAAGCAAGATCATCCAGTTTGGGTcgATCAGTGGCCCTTACCTGAgGAAAAATTg
cgCgCACTggAAATtTTAGTaGAGgAACAGCTGTCCAAAGGGCACAtTGTTCCCTCAAATAGTCCCTGGAATAcCcCccT
CTTTGTAATTAaAAAACCtgGGAAAGATAAAtGGAgACTGCTACAAGACCTTAGGAGGGTTAATGAGGTAATTGAaGACT
TtGGGCCCTTACAGcCAGGgATGCCCtCCCCCATGATGTTGCCCAGGAACtGGCCACTTGcgGTCATTGaCATCAAAgAC
TGCTTTTTTAatATCCcaCTTCATCCAGcGGATGCTCCCcgGTTTGcATTTTCTGTTCCgTCCcTAAACCGGCAAGCTCC
CTTGAAgcgtTATCATTGGCTGGTTCTCCCTCAGGGGATGAAGAATAGTCCaTCCATATGTCAGTGGTATGTcgCTgCAA
TACTATCCCCAATAAGgGAaAGATTCCCAGACAGTaTTaTTCTGCACTATATGGATgATGTACTTTTATGTGCTAAGGAT
cagaCAGACTTAGAAGATGTTCTTAAAGCTACCAtGAATGCCATcGAGgAAGCgGGCtTTGAAATCCAgCCAGAAAAGAT
CCAGCTCACCAGCCCtTGGAACTACTTGGgCCTCcGaGTAcgcgAgAGGACAgTAACACCACAGCAAGTAGTCAtTAAcA
CTAACCCtcGGACaCTCAAcgAGGTGCAGCAAcTTTGTGgATcCATCAACTGGGTAAGACCTCTtCTGGGAATCTCCTCT
GAgGACCTAGcCCCAtTGTTCAACCTGCTTAGaGGAGACAGcgcgCTCAaTTCgCCCAGAGACATGACGCcGGAGGcgcg
cGATGCTGTtATCcGAGTGCAAGAGGCCCTGTCTgCTCGGcAAGCACACAGGTATGAGccgAGTTTGCCATTTTTCTTGG
CTgTTCTAGGTAATACCCcTCATTTTTATGGACTGCTTTTCCAATGGGACCCTGAGCTGAAAGACCCtTTGcTaATCCTT
GAATGGATTTTCCTCCACTCCCAACCCCAAAAGACTGTAACTAcCCCCaAgAAGCcATAGCTTcgGTCATcCgCAAAgGT
AGATCAcgCaTTTGcTCTCTTGCAGgGTGTGATTTCACATGCATAtATGTCCCATTGGCAAAtACCgAAGAgCTGGAGTT
TCTGCTCCAAAGAAATgATAATCTCCAGTTCTCTCTCGATAACTACTccgGTAAAATCTCAaTTCATTAtCCTGGACACA
AATTGTTCaAAACCAATTTTaATCTCATTCCAAAaTTTGTTcAAAGTAGgTTCCCTcTTCAAGCTGtGACAGTCTTTACT
GAcgGCTCAGGATCTTCCCATAAGTCAGTGATGACCTGGAAAGATCCgAGGACTcAGAAGTGgGAGTcTGATGTCCgAGT
GGTGGAAGGATCCCCACAAAtTGCAGAACTCgCAGCCgTCgTCAGAGCTTTTGAAAAGTTCAAAGACCAACCTCtTAATC
TGGTTACTGATTcggCcTATgTAGCaGGAGTGgTAATGAGAgCAGAGCACGCTTTTCTGAAGGAGGTATCCAACAAAATT
TTATATTCCTTGCTtTCTAAATTGATTTTTcTTATCTCCCACAGAAAGCAACCATAcCATAtCATGCATGTcAGATCACA
CACTGACCTCCCcGGAGCTATCgTTGAAGGCAATAGAAGAGCAGATGCCTTGGCAATGGCaGCACaGAcTCCTAATTTGC
cggATACCTTCCAACAGGCAAAGCTTTCACATCAATtctACcACCAAAATgTaCATGCTTTGGTTAAaATGTTCCATCTG
TCAcgAGAACAAGCCAAGGCAATTGTGGGATCATGCCCACAGTGTCAGTCCTACCAAGTCCCATTcCTcgAAAGAGGAGT
CAATcCAAGGGGgCTGAATAGTAATGAaCTATGGcAgAcTGATGTTACCCAtGTCCCATcTTTTGGAcGACTTAAgTATG
TACATGTGTCTGTGGATACCTTTTCAGGGGCAGTcTTTGcgTCAGCACATgCAGgAGAAAATATTTCtTTTGTTAAGAGA
CATTTCTTACTtGCATTTGCAAccCTGGGAgtgccacaAAAgATTAAGACTGAcAATGGGCCcgCCTATgTgTCCAaGCA
GCTGAAAACcttCTTgCAGGAATGGGGAATtCAACATGACACaGgCATACCATATTCtCCAACAGGACAATCCgTTGTTG
AAAGGACTCATCAAACaATCAAgcGGGTTCTTCATCAACAGcgggGgggAACAGAGACGTTatcTCCCATTGAGAgaCTC
TGTAAAGCTCTaTatGTcATTAATTTCCTAAATTGTTCTAGTGCAGAGCCCAATcCCCCcgTGAttaggcatttctcaaa
ttcggcccgaGtAAAGCTcGATGAGAgACcgCCTGTGTTgaTcAAagACCCAGAGTCCCATCAGaTATCTGGGCCTCATC
AACTGATTaCTTGGGGGAgAGGgTaTGCATGTGTATcgACCCCTTCAGGTCCGAGATGGCTCCCAGCCAAAAACATCAAA
Ccatacatgggatcactagagaaggacagtgctgataataacatgaatgttattgagccacccacaggaacgccagagct
acaaaagacNgcagcctggaaaagaaggaaaaggagacctcaaacacaaaagacgatacctcgcccgcttaccaggtcac
aaAcAACcTCAAAGAAAGACAGTAGTGcgACTGATACTgCTAGAGACACTACATTTTAAAtcTTTAcaAAAGACtgTGAt
gtaaagcctaaagaagaaattgagcctcacttgaggcttggaagtttgtatcctaaacctgtttcctccagggtacTCTG
GTtCCcTTGTTCTTGtTCCTAATCCCTTGTACCTcTccCTtGtCCCCAaGTTAAAAGAGTTTGTAaATGTCAAAAtTaTT
TtaAAaGGATGGATgCTAACCTTAAATcTcTATTTgTaAAATATcCTAGGGCCAAGATGAGTCATcGAATAgTCgTTgCA
cgGATGCTTTTTgTAATCtGgACactCTTCCTGGTcAtGtTGAgTCAGACCTGGATCgTCAAACAGCcgCAGGAGAATGT
TTGGGTTACcCTtGCAAAGTCCCTCCAAcAGCAGAGTATGTGCCTgTCCATgGGCAATGCTCACAATCCACTGTCAACCT
GCCTTGTAGGAGTCCCACTGCAGCCAaATGAATACCcCTTTAcgGGAAAAACACCcAACCcgGTGGACACCTGGGATGAG
TGGACAGGAATCCTACcGCATGCACcAGAAGAACCCCAAGAATtGGAcCTTTTGGggTcTTCCCCAGCCACTTATTGTgT
AaATTTTTAcTACAGACAAAATAGAAGAGATTGGGTAATGAGgGAGCAaTCTAgATcggTGTTTcggAAAGAtGTGTCCC
CAAATAAcAAAATTTATAAAAGAAAAGATTGGTGCAATTATACCgCGAACATACtTTCTATGTCcACTcGACACCCCAgA
GTGTTgCCAAAAGGAGTATTCCTgATCTGTGGGGATAGGGTGTGGGCAGGGATCCCTGctCGTCTTCaAGGAGGACCCTG
CACTCTAgGTAAgCTCACCATTTTGGCcCCAAAtATcACaCTAtTACATGATTGGCAAAAcAAgAAAAAAGATTcgGGTc
gAgGAAAAAGAGATTTgGGAACCCTTCAGGAGGATTGTGACAGCCgAATCACcGAtTGGTCTCgACAAAAGCAGATACTC
ATGTCAATATTTCTGcCATGGGTAGCTGCAGCaAAAGCATTgGGTGAACTATCACACCtGGAGTGCTGGATGGGCAAGCA
aGcgAATTTGACATCTGCTGTgCTCAGTGAcCTCCTTGAGGAtgAgGAAAcgATCCgAAAAGCtACCCTcCAGAATAgag
cagcGATTGActtcTTGCTGCTAGCCCATGGACAcGGATGTgAAGAATTTGAAGGACTaTGTTGTTTcAACCTATCATCC
CATGGAGAAAGCATCCAGGcAAAGATTAAAGcgATCCAGaAcACTGtTAAGGAACTTAAGGTgGAAAaGaccgcgGAATG
GtCgGACAATcTTTTCAAAAACTGgggAcTGAAGGGATGGgtTGCATCCTTccTCAaTGgGTTTATATGGGTTCTGGTTA
TTATcttgaTTGtTTTAGTTACTTTTGCAAGTGCgTTGAAGTGTTTGgAAAAatTTTcAAaAAAGGTTTTCATATTAAAT
AAAgAAGGGGGaGTTGTGgAGGCcCCCAAAGAcTATGCAGAggGAGCAACgCTCCCgGCTCTCCCATGGAGggTGtCTAG
CCCTTGAATTTCcCTAACCTAGTTGTcTaACCCCTTGttaTTTGAAGTTGGCAGTTAAAgTtACTTcCTGATATGtTAAT
TACCtTACCCCTGATTGGTtNttNtggNtNccNctcagttctgtatcctgattggttctttttggatcccttctccgatt
ggctaacttttcaatccgcgccactattggttgctttagtaaaccccaccccctgagttaagaataaaaatccggctccc
gagacctttggggtcattcctcggagagtcgtcggagaataaagaaggctcctgaagaagacccccggctcctgtggttt
ctcctgcgccacctgcgtaaacccctgcctggaagaaagctgctttggcagccacagcctggcgagagctgacaggcttg
atcgcttctgcgatctcacaaaagagctgatcactctagaggagtgcctgtgccgcctgggttgaggccgtctctcattg
ggcgactcacttgggaaggtcgcggcacccagaagacccctgccNgggaactgggcagtcggcgacaN
>SylAtr079#LTR/ERVK 
TGTAGCAGAGTTTCTGAGAaATGGAGGACATGACTTGTATTTGGAGTGAGGTGTGAGCAACTCCAGACTGGGCCcgTTaG
CCTGCAGAAaCgGTaGGCCTTTGTGGcGCAGCAaAAATTCAGGTTGTGGCACAGCAAAAAaTtcacacCTCTCCCTTAAG
GTGTTCCaGGTTCTAAcGGGTGTTCATATGTAGTTTTATAGTGTTAATACGGAAGCCTCCTTAAGGCAGCAAaTGTGTAC
ATTcTTTAAGcGCCTTGTAATGTCAATAAAGTcGCAAGAGAATAAATATGaAgagaCAAACAATAAACGccAGTGcGGCA
TGAAACACcGcaTCgGTGTGaATGTCGTAGCTcaGCCCaACCTCTCAAAAaGGGACCCCAACTTTATCTGGCGCCcGaGA
AcaGGGACCCttTTTGCTTTAGTTACCGTAACCCTCCCCCCGAACGcGcGTGGGTAcGGTCCGCTGGCCGAAAGAAGGGG
CTCAGCGGGGaTCCCCTGATTTGCaGTATCGGGGAcCcaACCCAGACGTGGGTCGTGTGGAAcCGCTAcCTCGCGCaGGc
CGCGaAGCATTCCACAGGATTCATCGCGGaTCGTtGGATGAATCcCaCGCCATCCCCaGaACGtTGGACGGTTTGCGGTC
TCCTGGACaCAGGAGAGCTcGtcTTcacAACCaaGTTCGGCTCAGTTcaaCCGGGGAaaCaAGCGAGGCAGAAAGCGagA
GaGGTcGGGaacaGTGTTCGCAGTAGcGATCCGTGAGGCTACAGCaACACACCCTGGTGGAAGGTAAGACTGCGTTcGCT
GCaGAACAAAGAGacGGcgGaAAAAAAaATGGATTGAGAAATGCAGGCAGCgACaCGACTTCTTGcCAATATTATaTCTA
AGAGAGGAGAAAAATgAAAagAaGCaGAcTTaGAaCAgcTGaCCCTATGGGCCAGGAaGaGaGGaAAGCTGAACAAGCCa
TcGCTTGTTTTTAGTGAGACGGAGTGGCGAGAGATaggAGAAaTGCTgTGGGATTccGCGATcGGgGGCGGaAAaGAAGG
aAaGaTaGCaCAAaAACTaGGaATGGTGTGgAAAAAGACCTTGGTTACCTTACAAATGCTcACGGCCGAGcGGAAGGCaG
CGGAGGCTGCaATTCaGGCTCTGGAGGGTGAGAaAcCTGaaAGCAcGGAGGATCAGAaGCCCccCAAAATCaaTGCaGGG
ATCGAGAACAATGAGACGCGGAAACCCTCTAGGCTGGcGAGATAcTTcGGTATTTATAGTGCcTGCCcTGTGAAAGGaAC
cCGaGCCCCaGTgaGCcCaACacTaCAAGATGTAATTCAGCACaTcCAAGGACCGgATGTGGCCCCaaCcGCTCCGGCGC
aAAcTGACCCTGcTCaGGAAaGAGaGCGCCcaCCAGAGTCAGGagGCcTGGTGAAAGAgGAGACaGCAGGcaGAGcCGGT
GACGAGAGGGGGCcGGCCACGGGCATGACGCAAGggggcagagcgcaaggcggagatggcggcgcagcgtcacagcccct
tccctcccccggaactcgggaagcggcagcgcttgtggAAGGCGGcGTGGCcCCGTCTCCCccaGCAACGGCaGCtggca
gcccggctgtGCAAATaCAAGCCacCGCAGCcGCCacGGATcTTCCcCTcCCaCATGACcCTGAaTcTGACTCTGACAAT
GAcGGACTTAAcaACAATTTGCATaGcGAGCAGcGACCTCACaTAACTTCGCaGCATGGAAAGGACTTACAaCAGATAAT
AGCTaaGCTTGCTGAGCTcTCaACTCGACAAGACTTGcTGGAaaaatgAAcACaGTCACAGcCACAGGGAGGAaaCaaTT
CTTCaaCTGTGCCGACAGCACCCCCTGCACCGGCAGTTCTCCCATTGACCCAGCAGGTGTCGCTACCAGcCATGTCAAaT
AACCCTaTTGAAAGGCGCTGGGCTGCAGTTCGaAAGAATGCTATGCTGGAGGGAGACTGGGAAACTGCAGGcaCCTTGTC
TTGTCCAGTTACcATCAATAATGGAAaCaCTACCTGGGAgCCTCATGAGTGGAAGGTTCTGCAGTcaGCGAAACAGAcaG
cCACCAATTATGGTATCAaATCaGAAGCAGCTAGGAATATCATTCAATAcATTTTTACAGCAGATGTGCTTTGCCCcGCA
GAcTCTtACcAGCATTGCCTCAcTGCTGTTGaCTCCaTCACAATTTCTTATTTTTGAACGTGAaTGGAGACGATTAGCAA
TTGAAGAAGCCAAcCGACACCAAACTGTGGGAGATCCACTaTATGGCGTaCAACCgGATATGTTaACaGGCCAcGGGCCC
TATGCAATGACCAATGTTCAGCTcACCTTCCCATTGGAACTcCATCAaTTGTCTCAGTCaCTAGCCCACAAGGCATTGCT
cTTAGTcCCaaATAAGAAaAAACCAGCACCCTATGCTACAATAAAGCAGGGcGCCACAGAGCCATATGGACAATTCATTG
ATAGACTGTCGGCTGCTCTGAAGGATGCACCAGATAcGACACcAGAGGTACAAGAACAcTTGTTTCGCTCTCTAGCCTTT
GAaAATGCCAATGCACaTACGAGAACcATcTTAGCCACTCTCCCGCAAGGaAGcCCAGTaGATGAaATGCTGaTcGTTGC
aAcGCGAGCcaAGCAAAcgACTCAGACTGCAGCACTTGCAACAGCCGTCCATGATGCTGTGAAAAAGCAAGGTCACATCA
TCGCGGCTGCCTTGTCAGGTGGATCTGGTGGAAAAGGCAAGCGTTCTAACCGCAGCaCCAAGTCGCAGCATcaAAGcAAC
attATTTGTTACAAATGTGGgGAAGCTGGTCATATAAGGCAGACTTGTCAAAAGGCTGTaTGGTGCCAAAAATGTAATAA
GGACAATCATTCGACAGAAATTTGTCTCaaCTCGGGAAACTcCAAACGCAGcacaCAGAGGCAGCGCGcCAGGACATAAA
TCAAGGCCTCGaCCCACGAGATCCCaGCAATGGCTTCTTAGAAAGGAATAaaGcTGCTACTCGGGGaAGCCTcGGGGTGG
ACaTTTAcAcGaCAGAAGAAGTTACCCTAAAAGGTAATGAAGTCACTGCAATTCCCACAACTGCTTATGGCCCAATGTaC
AGTACAGACTCcTTGATTGGTGCCATTTTGCTTGGaAGATCCTCCACAAGCAAACAGGGTGTAATTGTGCTTCCAGGACT
TATTGATGCAGATTATACAGGTCAAATTCATATCcTGGCATTcACTTTGAGaCCACCCGTGACAATCCCAAAAGGCAGCA
GGaTTGCTCAAATTGTAaCATTTGAAAATCTTCTGCCACAATACCAGCATcCaAaGGAGTCAAaTGAcATTGAAAGAGGA
aACAAaGGTTTTGGaTcGACTGGcCaTGATGTATTCCTTGTCCTGGACTTAaAaAAACGACCAaTcGAaCCTGTAACaTT
ACAAcGcGGCTTTCATTCCCTCCAGcTGAACCTTTTGAcTGAcACTGGATCTGATGTTTCCATATTGAACAGCAaaTATT
GGCCACCTaCTTGGCCCTTaAAACCTCCAGATACCAACATTCTGGGaGTTGGAGGACTGAAAATTCCCTCCATGAGTGAA
GACCCTATTcGTGTCACCTTCGAAGaCAAACATGTTGTTGCAACTCGTTTGTATGTAATGCCTcTACCTCCACAGCTTCA
GGGaCaGTTGGGCAGAGATGTaTTATCTCAGCTTGGTGTCCACATAACTACAGAGCAGCATTTTCACTAGTGGCCACTGC
AGAGCAGCCGcCCATTTTAAAAATCACcTGGTTGTCTGACAcTCCTGTgTGGGTTGAACAGTGGCCAATGaCTGAAGATA
GGCTGCAGATTGCAGAACAACTGATCCAAGAACAGCTTGCTGCTGGACACATTCAACCTTCAGTGAGCCCCTGGAACACT
CCAATTTTTTtAATACCCAAAAAATCAGGGAAGTGGAGACTGCTGCATGACCTGAGGAAGGTCAATGAAcAAATGCAAGC
GATGGGaGCCTTGCAGCCTGGTCTGCCAGCGCCAACTATGCTACCGCAaGGaTGcAACATTaTTGTAATTGATCTCAAaG
ATTGTTTCTTTACCATTCCACTCCACcCTAGTGAcACCCAGcGcTTTGCTTTcACTGTGaCaTCTaTCAACCGGGCAGCC
CCCAACAAACGATATGAGTGGACTGTACTTCCTCAAGGCATGCGAAATTCTCCCACCATGTGTCAACTTTTTGTTGACTG
GGCTTTGCAATCCATCCGTCaGCGTTTTTCTAGTGcaCTCATTTATCATTATATGGACGACATTCTCATTGCTACTAAGC
AGCCATTGCCAGATGCGAGcTTGAAGTGGGTGATTTCGCAATTAAACCAACATGGCCTGGcAATcGCaCCGGAGAAAATT
CAAcGATCAGaCCCCTGGAAATACTTGGGTTGGCTGATCACTGATGCACAGATcCGTCCTCAGAAaATTGTTTTGCACAC
CAACaTTTCTACCTTACACGATGCACAGAGACTCTTTGGTGACCTacAATGGGTTCGTACCATTGTTGGCATTACCAATG
ATGACcTAaAACcGTTCTTGCCTTGGCTCCAcaGCAGTGATGCTAaTAGCCCTcGaGTCTGCACTCCaGAACAacGTGAG
GCaTTATGTcGAGTCTCGCAAAAATTACAGCATaGTTaGAGTGCTCGTCGTTTGGAACAACTCCCTTTGTCACTTTTcTT
agCCAAcGCCTTCAaTTGTCTGCTTGCCATTATTTTTCAATGGCAAAAAGAAAAGGGGGAGACACCAATCATCCTTGAGT
GGTTGTTTTTGTCTGTCCAGCCAAAAAGTCGGGTCATGAGCAGATCAGAGGCTTTCGCTGAGTTGATCAGGAAAGGTAGG
GATAGAATTGTAGAAAcTGATGGGGAAGAGCCAGCAGATATTAGTATTCCTGTaAAaAATGCAGAcCTaGAaTGGTTGCT
CAGACACTCTGTGCCATTcCAAGAAGCaCTGTTGGGTTTTGCAGGTGcGGTTCATAACAAGCAGCCAAAAGGCCCAATGT
GGCATCTGATTACACGTCaTCGaTGGATGGAAAGACCTCTGTGTTCCCTGACACCAGTTGAGGGAAGGACAGTCTTCACc
GATGCTGGTCaAAAAACAAGAAAGGCTGCATGTGTaTGGCAACAGCAAGGaAAGTGGTTGCAGCATCTAATcAAAGGcaA
TGCAAAGGATAGCcTGaAAACCCTTGAGTTAAAAGCTGTGTGTTGGGCTTTACAGACTTGGAATAAaGAaCCGCTCAACG
TCATCTCaGATTCTCTGTATgTGGTTGGAGTTGTACAGAGGATTGAAGATGCaCTTCTTAGGCAAACCCAGAATCaGCGc
CTGGGAGAACTGTTTCTGCAATTGCGGGGTGTGCTGAAGCAGcGTCAGCACGTGTTCTGCATCATGCACATTCGAAGCCA
TCAATGTCATAaAGGGTTAGGAGAAaGCAACaCTCGAGCAGATGCCGCaGTCAGCTGTGTCaTTCAcGCTCCCCcGCGGA
ACAAATTcGAaGAAGCaTGTAACAGCCACGaTGTGTTTCATCAGAATGCCAGAGaCTTGCATCGACAGTTTCAAATTCCC
CTGAATGATcCACAAGGcATTGTGcGcGCCTGCCCTCAATGTAGTCATTATGGGCCaGGCCTTGGTCTAGGCACAAACCC
AAGGGGACTGAAGGcTCTGGAACTGTGGCAAATGGACGTaACTCATGTCCCgGAGTTTGGGAAATTGAAATATGTTCAcG
TAACTATAGAcACATATTCAAAATTTATTTGGGCAACTGCACAAACAGGGGAAAAAGCcTTACATGTTGaGAGACACTTG
TaTGCTTGCTTTGCAGTGATGGGgGTACCTGTAGAAATcAAGACcGACAATGGcCCAGCgTATAgTGGTCAGAGAGTcGC
TAAGTTTATGCAGAaaTGGGGGGTGAAACAcACTACaGGAATCCCTCACTCTCCcACAGGTCAAGcGATTGTAGAaAGAG
CAAATCaTACCCTGAAAGAATATCTAGCAAAGCAGAAACaAAATGATGAACTTGATGTATTTAGTCGGTTGTCCAAAGTG
TTGTTcACCTTaAATTATCTaTGTTTAAcAGAAaGAAGAGAAGAACCcaCGGTAGTGATACATCATCAAGCAGTTAAAGA
GGGGAGaCCGCAGGCACTTCCAGGGCTTTAcGTTTATTATAAGAATATGgGGACAGGTGAATGGCAAGGACCTAGTCCTG
TGTTaTTTAATGGTCacGaTTATATGTGTGTCTCaACAGGATCcGGATCTGTTTGGGTACCGagTCGATTCACCCaTGCA
TGTCCTCGGTCCGAAATACCACGAAGTaCTGTCAACAACGTTGACGaCCACGATTTATCTGACATGCTCTGTGACGCCTc
cGGCACTGATGAGAGTTAATTTTaCAATGCATAAcAATTACAAAGTAGcTATATAAATATAGTgatagagttaagttaTA
TAGAGTTAAGTTATATAGAGTTAaGTTAAATAGAGTTATAAGTATATAATATAAATTATAACTTGGCCAAGTTATAccCG
TTAAGTAAGTTAAATAAGTTACATAAGATAAGTTACaTTAAGTTACGATAAGcTAAGTTATAGATAATATTTAAGTTATA
TTTATaCTTGGAGACAAcCCAAGaACCTGAaAATGaTgGCGTGGATGTTCTGGGTCAAaGTATAcGTTATAAAcAGTGTT
TTAGccCAGACTcTTTTTGCACTGCTTaACATTGACCGAcaACAAAAcAcGTGGGTCACCTGGGCCAACCAAACTGGCCA
AGATTCcTTcTGTTTGTcATTGGCTACCCCATCGAATCCATTTCATACCTGTTTGATcGGAGTGCCAGTGGAaTCCATGA
CAGACTTTAAaGCTTGGaCTCAAGCACAAATTTTTCAAAATATAGATGATGCcTGaAACACATGGTGCATGAGACCTCTC
ATGcACcTCTCTCCCCATAAACGTTATGAAGATTGGTGCAAGAAGCACAACATTTCAAGGAATGCTTTaGGGGCACAAGC
TGCTCTAGTaGCACAAAATTTAAAAACTGCAGGTaCTGAGCcaCAAGAACTTGACCTCCTTGGTTCTGTGCCcAGCAAGT
ACTGTTTATTTTTTGGAcACCCTATTGAaaCACATCTAAAAAATAGTAGaTCCTGGGTTTCTCCCAAGTCCTCACTATAC
TACAATTATCCGGAATATTGcAaCAATTGGACTCAaTCTGTAAACCcGATAACGCAgGTTCCAAaGCAATTaCCACCaGG
GATCTTTtcTTATTTGTGGAGATCGAGCCTGGTCTGCACTCCCAAGGGGAGCTGCAGGGGGTCCGTGCTATTTTGGcAAG
TTAACACTGTTcGCCCCATCCATCCATCAAATTCTTGGATTGTCTCAATCAACCCGAcGAACCAAACaTAGcGTGTCCCA
GCTAGaTCCTGAATGCACAGATAAAGTAATATTATGGGGACaTCCTaCTGTAATTCTGTCTTCCtTTTTTTGCCCCAGGA
GTTGCCTCAGCACAAGCTCTCACACAATTGCGAACCTTAGCCTGTTGGACaAAAAAGCaaatAAACATAACAACTAACAT
CTTAAGCgAACTCaCTGCAGACaTTGATAGcGTTCGTCACTCAGTTcTTCAAAACAGAGCTGCCATTGACTTcCTTCTTC
TTTCCCAAGGGCATGGGTGTGAAGAATTTGAGGGCATGTGTTGCATGAATTTaTCAGACCATTCGCAGTCCAcCTATAAG
CAACTcGCACAACTGAaGAACAATCTGAAGAAaTTTATGGTTGTCAACACTCCTTTTGACCAATGGTTcAATTCaTGGAG
TTTGactgGTTGGGTCAAAGACTTaGTTCGTTTTAGTATTAcaTGCGGTATTGCAATTATAGTTGTTTTACTATGTGTGC
CTTGCCTGcTACGCTGCATGCAAAAATTaCTGAGTCGtgccttgttctgggttgacctgcctcctatcccatatatccat
cccatatcttggatacattgttatgtctcgcagctgccccctccctcttgggcggtgcctgcagttttttttctttcttt
cttttctgtttcggctcttgcttttgctagcttggctgcctttgccttggcttcgctttgctttgctttgctctctggct
gcctctgccgccgttccccacccccactgcttctgtttgttcctttttccctccttccttctttcctccccccctccctc
aaggtttgaacggctccggacctgacctgacctgagaagttggagaagtcccggggctcgcaaccgcaacagatgcatca
gcaccctcctcatcatcacagtaacccgtcttttcccactattcagtgttggggagtgtttttttgtcaataaactggtt
tttccacttttcctccaaggtattttccttcacgaacccagggctgggggggaaggggtggtggaggtttggtttagggg
actccttttggaggttcttccctaattcattccaaaccaggacaTGCCTTTAAcTCAGTCTGGATTGCTCAAAAAGAAAA
AGGGaGAATTGTAGCAGAGTTTCTGAGAaATGGAGGACATGACTTGTATTTGGAGTGAGGTGTGAGCAACTCCAGACTGG
GCCcgTTaGCCTGCAGAAaCaGTaGGCCTTTGTGGcGCAGCAaAAATTCAGGTTGTGGCaCAGCaAAAAATTcACCTCTC
TCCCTTAAGGTGTTCCaGGTTCTAATGGGTGTTCATATGTAGTTTTATAGTGTTAATAcGGAAGCCTCCTTAAGGCAGCA
AaTGTGTACATTcTTTAAGTGCCTTGTAATGTCAATAAAGTcGCAAGAGAATAAATATGaAgagaCAAACAATAAACGcC
AGTGCaGCATGAAACACcGcaTCGGTGTGaATGTCGTAGCTTaGCCCaACCTCTCAAAAaGGGACCcCAACTTTA
>SylAtr080#LTR/ERVK 
tgttggagtccaggacatccccttggatgNcctgggaccNgaggaaNggaNtttgagccctggacaggggggtgtggaga
cggtcNagggggctcggagaccttggcacagagcccaggaaNacaccgggtttgattttaatccatgggaNaNgcttNcN
acaNNgNNNaagNaattacaaacNNccaggatgtgaaaaNNgtagtNtagcacagtagaNgatgNaNaatttaNtagttt
tagNNtttNtagaatagaNgtaaatggggacaAGaTGGTGGAATTTGGGTgGTAccTtatGTACTTCtcCTTCTtCcTcg
TCCTcCATtTTtTGGGGtgGTGATGGCACAAAGTAGTTAGAGTgGATTGGacCaAAgtAGaAaTGtCActTcTgGTGTGg
GCACTgGGcATtGgcACAAAATAgtAAAtAACtaNtaCgtAaTtATCTGTATAAATGTtAGGGgACaTcCCATtgggGGG
CAGTcaCCTCGTGTCCCAGACCTcGGCTGGGaGcagAGAAAATTtTgAGATAcCaAATaATAAACAaCACgAGAAAcCtG
AAAACAaAcCTTGAggACTCTGCTTTtttacacggAcgCGACTcgGGGCTTTTtAGAGGgCCAAGGACTTTAAAccAcCt
AAAgCTcgGGTGAGGAAACcNccNNNNNgNNNNgNNNNNNNggNCCTCaccGAGAAtTggctTCaCTGGGTGcTTTCCAG
tGaAtgCACAAAGCCCTCTaAAgCCAGGAAgAaAtCCAGAGAAGACAGGGGAAGaTTTgTGGcCAcAgcAGCTGACTTCA
ACtTCgCCTCGGAcagAcGAACtCCAAgGGCCCTggAtTcgTCACCcTGAGAtcTGCTGGTcGGTGATCAgGACACCtCc
ggGAcNaATTTGAgAACAtCTGCACCCTgTTCTTCAGTTTTGGTGAGACCgGTcaAATctAGAACACATGGGgGTGGGAG
TCTCCCAGGAACAACTtAaGaTtCTaTCcGtTTTAcggGTggTcaTGTCTGCACATCCTGCAGGCCTTcCTGAAAAGGAG
CTTCAAGCTCTgCtTTTGTGGgTTcgGTgtAACtTTCCACATTGtGAAAcCCACGTCCTATTTGAGCCgGCATTTTGGCA
AGAgGCAAATAGGGAgtTGTACcACAgGGCAACTaAaAaGGAtAAAACaGCTgcgAaGCTaTTGcacGCaGGGAGAAtNa
tgCTAGAaGcaATTTCAcGTAATAaaAAGGcAGTTCCtCCTtCtTtACAgCAgcGGAGGGCtGCGCgGGAGGAACAgAGC
gAtGTTTCtTCTGTTGaaCAgCAgCCAgCTGctTCTcAGCAGCAGGCAgaTcCCaTATCTCCTAGtGaGaATGTGggagg
aggggatagccagccgcttccccaggttatagcaGcAGGAGAGAGCCAGCAGCTcCtCCagGATGAGGCACaTaAAtCAC
AagAGCtTaTCTcgGaGCCTCAAatTCtGAAACCTGATTCCCCGatGCCaGTCCcGgGAAAgaAAAAAaTtGTACTTCAT
CCtAgcGaTCAgGAtAGAgACATGCTTTCTTTTGAaGCATGTCCCcTGGACATGGgACAATtgCCCCaGggGGgGGAAcg
GGaAgaTTTAGAtcgGAtTCCAtCTAGAAGTCcGTTtACcCCtCCcCagAcACCgCGCgAAAtcGCTTCGCcAtCCCTTC
CTCCACcCGAGCAaGGACAGacacaACagGGGGGaGGgggAGTGaGcCAAacaCCAGAgcAgcagggaaaacaaccccaa
atcgcgccggcggcGGgAgATaACAccgCgGCgCAAGGAcGCcAAgGCGATGcGAgTCAaTTGCgCcGGGAAcaATCACA
CGGCGcGGACGcGGAAcGTGAcGGGGGgCaGCagaAAaACAcACCATGTCAGGNtgGCGgGgAAAAcAACTCGcgGGCga
CcGTCggGATTTcGCGgACcGCgAGAccGGGACAAagGGGGaGGaAAAgCCCgtGCCGGTAGtTCGGCGtAGGGTGATGA
TGgAgGCTAcGGGAAGcgAAaTGGACaAAatTgTGTCCaCATCGCAAgGtgtGGGCaGAgAGCCAGGAgGGGCGgcgCAG
aCGCAGGCGCAGAGCCGTGCACTGCAAACCCCAGAGGCgCtCGCGGCTCaCGTTGGCGCAgGCgCAgTGGGGgTGGGATG
TATCCCAAGCCGCaGTCTCgCTgcGGGCGGGGTaAACCCCGAtGgCGAGcGgGAcGGGGcGGcCCCcGgGGgCgGGTCGA
GAGGGAACgcCTCCCAGGGCGGTGCCGGGACGATGCaAGCNGGATCGGAgCAgGCGGGGGCGGTGCAAgtgttGATGGGG
TGgGGCCAgggcggagaatttctccaAgGGGCCGCCTCCTCACAGCAGAcgcCacAaAccAtaAccCcGCCCaCGAGCgG
CGcCTcaaTACcaaCaCggCagcCaCTCagTGATTcAatATcaGCTAGCTCGTTCAgGCaCaTGgGtGCaCATCCAAAcA
TCACTGCAGTGTttCCCAgAGATCCAgaAAcGgAGAgTTTgTTACAAGCACAGcGTCTTtTgTCagAAATaAttgAAGAg
ATCCcggACAaAATAtcggtcgNtcgacagggTccgGTTGTCgCGATGCCaGCGCCaCCTAGTGGCgGGaCTGCACAATT
aCAgCgGCCaCaGcGacttCCacACCCaGCCAtgGGAgCaACAGCgCCNCCtAGTGgCGGAAcACCCACAtTGCAtCATT
TTttCCcAGTcAcATATaAAAAacAGATTTaTTCTCCAAAgcAacAATTcCAACAAGAACAAATGaaGCCgTTGTtAACT
TcAgagGAcCAtGcAGCAACtCaACTGCAACAACAAGCAtTTgCcACagAtGAcAaCATgATTCATATTACTGCTTCACA
AGgcATtCCttTCAgaTCaACAACTgCATGtCCTTCATCTCAAGCTTCTTCAATTTTATTATCtcAAGAtTTcATGAAAC
AAaTTtTTCctCAATTTAAAGAAaCAgcTTTgGAatTCAACCCAgATTcAAACAtTCAATTCCcTCAAGtGCTcCtTcCA
CCAAAAGgCAATCAAGCTcCTCtTCAgTtAACTcCACAGAcGCtTTcTTcagTTACCtTCCAaCTaTctgATGgcTCAAC
CtTtTgtcTTGGTAaTGCtGCACAagGATcacGTgCTGCACAAcAAtCtcAGCTTttTACcCCTCAAcTAgAAGGGAgAG
AAaTgTCAAAAAgAgAAATaTcCcTCAagGATGAAggGaTCACaTCTCAAgAAgATGgGaACAAAcAACaAATAaAgGCA
gACTccGGAAtAggAggAgCAGtgTCAcaATtGAaATCACAACAATTAATTCCtTTTtcTGAAAATTCACAGaTGtCTgA
TGCACAgaTaTCCAGTGCAACAGAtTGgACtGAGAcaaAgAAAgAAGtATTaAAAGAacTtAgTTcAgcAggCAgAAGAa
GTTTAatATTGCCAGTgGCATAcgATGCACAAgGNCAaAAtgCAAgATGGGAGaGAtTGGATCATGaTaTGaTCAAAGAc
TTGaTaAaAGCCATCCgTGaTAATGGATTgggATCcCcgtACTTCAAGCAgCTTTTGAAggCAACATTTAaTAcatATgA
ctTAAcaCCTTTTGAtCTcAgATCcATTGCTTCgATGATTtTTACAGATTcgCAAaTCCTTATCTGggAAgcaAAAtGGA
GAAaAGcTCTTGAAGAcCTCAGGAGAAGaTATCAAAGAggAcCAAAtGCAgGtATcACTgTgGcagAAATGGCAgGTgAT
CCAcCAaATgaTGAGCCAcgTCgTcAAGCAAGAgATTTACCACgaGAagtGtTAaCAgaTATAAAAGAAGCaGCAAaAAA
AgcAATCcTgCAAATTtCACCAgCAggAGTTCcAgAAAGTATTTaTACAGaAATAAAGCAAAgCaCATCAgAATCTTTCT
CCTCaTTCAtTGATCGTCTCACACAAgCAATAgAcAgGCAAGTCAATGATGAGgGAGCgAAGCCaCATCTGCTTCgAAGT
CTtGCATTTGCAAATGCCAACACAGAgTgcAAACGTATCATcAGTGcgATGCCAgGTCAGcCtTCCtTAGCagAAATGTT
AGAAGCATGCAGCaAAGTAggAACAccgCAgcatgtggcaTCCATTCAaGCAgaCATCTtggGAGAacgtctagggAaAc
TcATtgAAGCCCAgACTgAAaAgtTCcAAGAGGCTTttgCAaCTCTTcGACAAAATgAtTCCACAgCAgAaATggtgGcg
AaACTTgtgAAAGCACAATGTTACAAaTGcggCAAACAggGtCActTCAAGAGAAACTGcCcagAgcacACAAAgAATgC
AgaTtCATcAgGTGTTTgcccgAgATgCAGAAGAGGAAAGCATCAtGCAAGCCAgTGtCATtCtAaAAcgGATGTGGATG
GAAacCCTCTGCCTCTtcCgggAAACTCCAAgAAgAGCgcgAATcgTCAgcGCgCgAcgACACAAGTGATGGCgATGACT
CAaAGTCAAATTCcgCAAGtGgGACAGTcgTcaGAGAaagTCAaTccGAcgCCCTCAGcAGGACAATgTaCAGGAtCCCC
AgTGATCCAGACCTGCTGCCACCAGgNgCACAaTgcGACTTGGcAGcTTCCAAAATNataTtTcTTaAATGAAAATCATG
cAGTGAtACCaACAGGaGTCACTgGAACTTCATGGAaAAGtCAAGAaTTTTTAatCATAgGTAAAGAAAGAAGcAgCATT
TTAGGTCTCATCATTTATCCTACAaTTaTTTGgGCAAATTGCAATGAAGAaTTgAcAGTTTTggCcAAACCTCtacaaCC
ACCaTTGAcCATTCCtaAGAACACaTCAATTGCcaAAGCCATTGCATTGCCaTCTCAcACCAcaGAACAGgTCATGcCAG
TGtTCCATCaAcAaaATTtCCCTTcGAGTgAacATgTGGAAGTTCATGCCaCaTGGGTGAAAcACCTaGgTCgAGAtcGA
CCCATCAttAcATGcTCATTGACtTAtGgtgAGAAGACAATCAcgaTtGAtGGAATGCTtGAtACtGGcgCaGAtGTCAC
AGTAATTTcATAcCTTTtTTGGCCcAAAGAGTGgAGCCTGATtGCACCTTTgAGCTCACTcTCAGGCATTGGAGGAAATT
CtGtttgtccaCAGAGTGAAAAtgcaATTCTTGTtTcAGGACCAGGAGGAAAaACAGcAGTCAtTCgTCCATTCATCATA
CAAAAaCCCATCaCAGcATGGgGAAGAGACATCTTGGCACAATGGGGCCTGAGACTggAAGTGGATTTTTAGTgGGgGTC
ACTGTGGCACTCACCACTTTGAAACTGatCTGGaAAAcAGACAaTCcTgTCTGGGTGgATCAGTGGCCcCTTGAACgaAA
AAAGTTgAGtgCacTTAAAATTttgGTcAAAGAACagttAGAAAAGGGACACATcAAACcAAcGAATAGTCCcTGGAATT
CTCCAGtgTtcgTgATtcgcaAGAAaGcCTCAgGcTCATggaGATTgCTTCATGAtCTCAgaAAaATcAATGAgaTCATt
gAAGAAATggGtCCACTTCagTTGGgACTTCCAgCTCTCaCgaTGaTTCCcAGAGaCTGGCCGCTTGTGATCATTgATCT
cAAaGAcTGTTTcTTCAAcATTCCACTTCATCCAgATGATGCTCCTcgAttTgCATTCTCtaTCCCAAgCATCAACAgAC
AgGAACCTCTGCAAAgATACcATTGgGTGGTcTTGCcCCAAGGACTCAAAAACTCTCCAacaATcTgCCAaTggTTCgtG
GCAcgAGCTTTGTCTCcAGcgcgGAAAAAATATCcggAatCAAGAATCATCCATTacaTGGATGaTCTCctNATCgCAGC
ATcaACACAgCAgGAaCTGCAGAAAaCTcGTgACTgcGtGATTGCAGAAGTGcAAcGTGCAGGATTGGAAATTTCTACtT
CAAAAATTCAGGAGaTTgCACCATGGAAgTaTTTAGGATgGAgaATCTCaGAACAaTCCATAAgACCTCAGAAAaTTCAA
ATtAGAgCAGAAGTtAAaAATCTGCAAgAtcTacAACAACTtTTGGGaGAAATCAACTGGATGaGAcCaATtTTaGGAaT
CACAAACgATGAAcTTAcgTcgTTgTTCAATCTTTTAAGAGGAGACaGcAACATAAAATCTCCCAGAACTCTCaCgccag
AGGCTCAgAAAGCCCtTGAGAgaAtTgCTGAAGCTCTCcAACAcAGACAGGCACATcGTTTTGtaGAaTCATTACCATTC
TTTCTTGCAgTGTTGGGgggAAAagtacAAtTGtAtGGtTTAATTTTTCAaTggGAtGTGTCACAAgCAgACCCaTtGTT
gATTTTAGAATGGATCTTTTTATCTTACAgATCTCCAAggACAATCCTCaCAAGTtTgGAAAtGAtAGCTCaAATCATCA
TCAAAGCtAGGTCCAgATTGCTGACAATGGCAgGCAAAgAtTTcaCAAcaATTtACtTGCcTTTGAAAAAAgAATATTTT
GATtGGgCATTGCAAaaGtCgGAAGACTTGCAaAtTGCATTGTTgaATTATCCTgGCACAATTCAtTTtCCAAGtcAcAA
aTTGCTgAAggCAAAAATAAGTTTCAgAGAAAAaCCaAAaATAAgtGAaGTGccGTTgGATGCAATAACtaTATTTACcG
ACggCTCAggAAAAaCTCACaAATcgGTgATCACATgGCAAAaTGtGaCAACAgGACAaTgggAAtCaAAcatAAAAACA
gTaCAgggTTCACCACAgATAGTggaaTTggcAgCaGTGgTtcgAGCTTTcGAACTGTTccCTCAgcCTTTcAATCTgAT
CACagATTCAgCTTATGTAgCAAAcGTggTCAgAcggCTTgAaGaTTCACTTTTgAgaGACNTTGAtAaTGcAgATTTAT
ATTCATACTTACTTTgtATgAAaACcTTAcTACAggAGAGAgAAcATgAATaTTTTGTcTCCCAcATCAgAGCACACTcT
TCTCTTCCAggATTtTTAGCAgAAGGCAAtgCACAgGcAgAcaAATTgGCCATGCCAATTTcAAAcACTTTGCCaAAcAT
CTTTGAgCAGGCAAAGcTGAgcCAtgCATTTTTTCaTCAGAATGCtcaggcattgatggaaacttttNgtATTTCCAAAA
GCCAGGcaAAGGaAATCATCaGTACcTGcCCAGACTGTCAgcGTGTacAgCCTccTGCATCCATGGGAGCAGTCAATCCA
AGAGGGTTGcACAgTCTgCAacTgTGGCAGAcaGAtGTCACcAAATatcCATCtTTTGGcAAAtTtAAAAATATtCATGT
TTctgtTGAtACATTtTCAGGTGCggTTTTTGCATcAcTGCACacAGGcGAgAcGGCAcAacaNgcttgtcggCATTTTT
TACAAGCgTTTGCATCatTaGGTGTGCcgCAaGAggTCAAAaCAGAtAATGGTCCAactTatAtAGGGAAAgTGCtTGac
AaATTcTTaaAgAagTgGGGTgTTCATCAtACTTTTGgTATCCCaCATTCTCcAACAGGTCAAGcgATcATTGAacGaAC
ACATCAaACACTaAAatCCCTTTTGGAgAaaCAgAAAAGGGgGgagaCaGATGCAaCACCAcACATGcgCTTGAAtAAAG
CcTTGTATGTGTTGAAcTTTCTAAATGgCTCTTTcgCGgAgcccactcCaCCAATtATCAgAcATTTCTcggacAGTAca
AAAGcgAAAcTgAAgGAGAATCCTTTagtTTTgGTCAGaAACCCAGAtACAGGACAGgTcGAAGGaCCATTCAAATTAGT
AACTTGGgGCAaGGGTTATGCTTGTGTCtCCACAgGAGcNgGACcgAGATGGGTGGCAGCgAAGAAcGTGAAgCCcTACc
gAGTCCAAgtGcAAGCAGACgcgGaCCCCAAGAttGGAAACAgGAAcGCAGGCAcgCAGACgTGAGcgGaTgTCAAGaca
GCgGAcGTCCCCTtgTTCTAcgTGCAAAaGAGACTTTgGGAtTTGGgtTTTcTTTGggACTTGGGTGGTGGTGCATTTCA
aTGGTTCcCaaggGAAAgAgGCCTTtGaTgAcaCACgTgTGCCTCATTcTCTCAaTGaTTGcTTTgAGCAAtgCGGcAGT
TTgGcCCATgGCTCAGCCAAAgGAAAAtGtTTGGGAAACTcTGGCCaATGCATCAGGACACCATtTGTTTaACtCACTCA
AGAcCAGgaAAaCCTTTTTCAACaTGTTTAGTGGGaTTGCCaGTcAacAAATgGccGAcTCCAGAaaACaTCCCTCCAGc
gATCTtAAAgGTCATTTcAAATCCAGTgGACAAATGGGATGTTTGGACgAgtTTCCTTCCtGTGGCTCCttttgaaCCaC
AGGAAtTGGAAATTCTTGGATcgGTCAGAATGAAgTTTTGTgTaAagTTTaATtAtcCtGGAGTgGcgGGAAAtaAAACA
atAGAcGTCACTcCcAAtCAtgtAATTTAtAGAAAtGCATcaTcTTGGTGTaAcTACACTAAGATGGTgAgCAGACCATC
cAAcCAtGTtCCAGTGCAATTGCCAAgAGgAATCTTTTTTATCTGTgGGGACagAGTTTGGCCcGCAGTCCctGCAAATG
TCAAAGGtggTcCATGcAGCAtTGgAAGACTNtCATTGtTAACACCtAACATAACAtTGtTGAGAGAGCAAgAacaTAAA
GAGAAAAgATCcaTCCAACAATAcGATcCAAAATGTGATGACAATGTTCACAcctGGACCAAGGCgCAaAGgAtTgcaGT
TGCAATTTTTtcACCgCAGgcAGcATCAGGAGaAgcctTGACagaattggaccacatggcttGctggcTgaGCaaaCATg
ccCgAgccNtttctcttacactgagtgatatgttaatggacatNgACaGTGTaagacgagcaactgtccaaaaCaGGGCa
GCAatcgattatcttttgctgtcacatggacatgggtgtgaagagttTgAaGGaAtGtGttGCatGaacttgtCAGaTCA
ttccagatcaattcatgaaaacctcaagcaattGcgAGaaagTgTaAacaAacttggagaNgtaactgggtcatggctgg
atgcattttcaatttttttgacctttcaccactgtgGaAGgaaaTTTTaAAAaCAGgtttatgcatcCtgtTggGGtTTG
TaAtTcttctcatggtcaTaccATgtctgtTTcagTgcATGcggcggctCAtGgAcAAagctgCcAAagAggtctttttg
gttcaaacaggagggggAGATGTTGGaGtccaggacatccccttggatggcctgggacctgaggaaagGAgtttgagccc
tggacaggggggtgtggagNcNgTcgAGGGGGCtCGGAGACCTTGGCACaGAGCCCAGGaAgACACcGgGTTTGaTTTTa
aTCCATGGGAaAaGCTttcaACAttGcagaAGtAATTaCAAacctCCaGGATgTGAaaattgtagtNtagcacagtagat
gatgtagaatttaatagtNttagaattNNtNgaatagaNgtaaatggggacaagatggtggaatttgggtggtaccttat
gtacttctccttcttcctcgtcctccattttttggggtggtgatggcacaaagtagttagagtggattggaccNaagtag
aatgtcacttctggtgtgggcactgggcattggcacaaaatagtaaataactaNtacgtaattatctgtataaatgttag
ggNacNtcccattgtggggcagtcacctcgtgtcccagacctcggctgggagcagagaaaattttgagataccaaataat
aaacaacacgagaaacctgaaaacaaaccttgaggactctgcttttttacacgNacgcgactNggggcttttagagggcc
aaggactttaaaccacctaaagctcgggtgaggaaacNcccccN
>SylAtr081#LTR/ERV1 
TGTGATAAACATAAGCTGTTTTTGTTCACTAGAGGTCAAACAACTCAAATAGCAGAAAGTTACTATGTTACTATCTAAGC
CTATAGAAAAGCCATACACAAACATGCTCTTGCTCAATCCTTTTTCTGTACTTGCTTAATTAGTTTTAAGTTTCAGAAAC
TTGAGCACAGCTGCCATATAAGGGAAAAGGCAACCGGAGGATGACTACCCGCCTTCATCGCTATGACCACCGGGAGGCAG
AAAAAGACCACCTAGCAACAGGTCAAAGTACCACAGGAAAGGACACGTCAGCTAAAAAGAAAAGATAAAAAGGTGGACTG
GAATTTTGCACGGGGCGGCAGTTGGCAGAGCGGTGACTCTCCTGCCGCCCAGCGCTGTGTTTTGCCTTTGCCTTGCTTGC
TGTAATCTAATAAATTCCAATTAGAACCTTTCCTTGAGTCCCAGTCTATTACAATTTGGTGCTGTGACTCAGATGCAGCC
TGCATGATAGGGCTTTTGGTTCTGCCTGGGGGGGCGCCCCGCCGATCAGTCGGCGGCCCTGGTAGTTCCAATTCCTGTCT
CAGTTGCACCGACGAACCTAAATGCAAGGCATTAGGCAAAGGAAGCTGGCAGACCCTATAAACTTTGTGCACAGAGGTCC
GGACGAAGACGCGAGACGCGTGAGTATCTGTGTGGAATCCGTTCGGTCTGGGTTGGGGTATCCTGGAGTGCTGCGAGTGC
ATGTATGTGTGAGAGGGGAACCAGTAGCTCGGATTCCCCGAGCGATTGTGGACCCTCAGTAGGGCGGTTCTCATTGCCCG
CAAGGGCATGAGCCACGAAAAAGGGGAAGCGAGTGATTTTGCATCACAAGAGCGTGTGAGGGCACTCCAGAAGATGGGAC
AGGGGAAGAGCAAGCCCTCTACTCCCATTAAACTTCCCCCGGTGCCTAAAGATAGCCCACTGGGGTTTATGTCAGATAAT
TGGAAACATTACCCTAACACAGGGGGTAGGGATAAGGCTAAAATGATCCACTATTGTGTGGTAGTATGGGGTGGGAAGGA
AATTTCCCGAAGTGTTTTTTGGCCCATCTTCGGATCATCAGAAGATTGGGTAAGACAGAAACTTAATTTGTGGGTAAATA
CCAAAACCCCCTTCAGTCAGGAAGAAAGCGACTATGCTAGTGTCTGGGTTACAGGACCTGGGGATGAAGTACTCTTGTTT
CCCCTCAAAGAGGGAGGGCGGAAGAGAGACAGAAGTAAGGAGGAAGAAGCTTTACTGATCCCACCCCCTTACATACCCCC
TCAGAACCCCCAGATCCCGAATGCACCTCCAATGGAGCCCCAGGGAACTGGAGGTAATCCCGAGCCCCCCAAAGAAGAGC
AGGGACCCATAACCCAAGGTCGGGCTAGACAGCATAACTTATACCCCCTAAGAGAAATGCCCGTAGGGGCCCAGGGACCT
CACCTAGCGACAGGATTTGTCTCAGTACCTTTGAATTCTGGGGATGTTTGGGAATTTAGGAGGGAGATAGGGAGCCTCCT
AGAAGATCCCCTGGGGGTGGCCGAGAGACTGGATCAATTTTTGGGACCCAGTATCTATACTTGGGGTGAGTTGCAAGCCA
TATTGAATATTCTCTTCACGGCCGAGGAAAGAAATATGATTAGACGAGCGGGGATGCGAATATGGGATGCACAACACGCA
CAGGGACCCTTAGCAGACACCAAGTGGCCTTTGCAGGATCCCAATTGGAATCATCATCAGCAGGATCACAGAACTAACAT
GCAGGATCTGAGCGTGATAATAGTACAGGAGATCTGGGAAGTGGTGCCCAGAGGGCAGAACATCAACAAGGCATTTAATG
AGAGACAGAAAAAGGAGGAGACACCCACGGATTGGCTAGAACGCTTGAGAAAAAACCTGCAGATGTACTCGGGCTTAGAC
CCTGAGACACCGTTGGGGCAGGCACTATTACAGACACAATTTGTGGCTAAATCATGGGAAGATATCAGAAAGAAGTTAGA
AAAATTAGATAATTGGCAAGATAGAGACCTGGATTAGCTATTGAGGGAAGCACAGAAGGTATATGTGAGAAGGGATGAAG
AGAGTCACAAGAGACAAGTAAGAATGATGGTGGCAGCAGTAAGGGAAACTAAGAGAATGGATGCCCCTCCAAAAACAAGT
CAAGGGACCAAGAGAAATGGGGGAGGGGTTCCTCGGGTAGAGAAAAAGGAAGTAGGTGTGTAGACACTTTTGGAGGGACT
GTAAGAAGCGGCTGAGGGATGAGAGAGCCTTTAAGGAAGACTAGAGGAGTCAGGGGCTCTATTTGCTGAGGACATGGAAA
CATCAGGAGCCCTTGATAAAATTAAAATAAGTCCTCAGTGGCAGGAATTTGAGTTCTTAGTGGACACTGGAGCAGAACGA
TCGACAGTCCAGGTATTACCAGGGGGATGCAAGATATCAAAAGAAACTGCTCAAGTGGTAGGGGCAAAGGGGGAGCCCTT
TGAGGTCCCTATTATTAAGGATGTACTGGTAGAATCAAAATCCAAAATGGGAATAGGGAGCCTTCTGCTGGTACCAGAAG
CAGAGTATAATTTGTTAGGGAGAGACTTGATTATAGAAATGGGCATTAATATAGAAGTAGTAAATGAGGAAATAAAAATA
AAACTCTGTCCCTTGAGGGTAGAGGATGAGGGAAAGATTAACCCAGAAGTATGGTACACTACTGATAGTGTAGGGAGGTT
GAATATACCCCCCTTCTCGGTAATCATTGAAGACCCAGAGACACCGATAAGGGTCAAACAATACCCCATCTCCCCGGAAG
GAAAGAATGGGTTGAAGCCTGAGATCGAGAGGCTACTAAGCAAAGGACTTTTAGAACCTTGCATGTCCCCTTTTAATACC
CCCATTTTGCCAGTAAAAAAGGCAGACGGATCATACCGGTTAGTGCATGACCTAAGAGAAATAAACAAAAGGACAGTAGC
TTGTTTTCCGGTGGTAGCCAACCCTCACACACTGCTAAGCAGATTAGGTCCCGAAAAACAATATTACAGTGTAATTGACC
TTAAAGATGCATTCTGGACATGTCCTCTAGATGAAAAGAGTAGAAATTACTTTGCATTTGAATGGAAAGACCCAGTCACT
CACAGGAGGCAGCAGCTGAGGTGGACTGTGCTCCCCCAGGGGTTTACGGAATCTCCGAATTTGTTCGGACAAGCTTTAGA
ACAGATTTTGCAGGAATATCAGACTGGGGAAGGAGTGACCCTTATCCAATATGTAGATGACCTCCTGATTGCCGGGGAAA
CAGAGGACAAAGTATGGGCAGAAAGCATTAGATTACTTAACTTCCTGAGTGCCAAGGGGCTCAAGGTATCTAAGGCAAAA
CTACAATTCATAGAAGAAGTAAAGTATCTCGGGCACTACCTACGGAAGGGAGAAAAGAAAATAGACCCTGAGAGGGTAAA
GGGGATACTATCCATACCACCTCCAAGGAACAAGAAGCAAATTAGGCAGTTGTTAGGCCTCATGGGGTATTGCCGACAGT
GGATTGAGAACTATAGCATCAAGGTTAAGTTTTTATATGAGAAATTGAGCCAAGGAGGGCTAGTGAAATGGGATGAGTAA
GATGACAAACATCTGAAAGCTCTGCAGCATGATTTGGTCAATGCCCCTGTACTGAGCCTACCCGATCTGAAAAGACCCTT
TTATCTGTTTGTAAATACAGATATTGGGATGGCTTATGGGGTACTGACCCAGGAGTGGGCTGGGAAAAAAGAAACCTGTT
GGGTACTTATCTAAGCTGTTAGACCCTGTAAGCAGGGGTTGGCCTACATGTTTACAGGCTATAGTGGCCTGCGCCCTGCT
TGTGGAAGAGGCTAATAAAATCACTTTCAACGGGGAACTGAGAGTATTATCCCCTCATAATATCCGGGGAATTTTGCAAC
AAAAGGCAGAAAAATGGATAACGGATGCCCGACTCTTGAAGTATGAGGGAATCCTGTTAGACTCCCCAAAGTTAACCCTG
GAGGTGACAGCCTTACAAAATCCGGCCCAATTCTTATACGGAAGGCCAGGTGAGGATGGATTGGCCCATGAGTGCTTATC
TACCATAGAAGAACAAACCAAAATAAGACCAGACTTGGATGAAGAAGAATTAGAAGAGGGGGATAGGTTGTTTGTAGATG
GCTCATCGCGAGTGATTGATGGAAAAAGAGTCTCTGGCTATGCAATTGTTGGGGGAGAAGGACTTGCAGTTATAGAATCA
GGCCCTCTAAGTAGATCTTGGTCGGCACAGGCCTGTGAACTTTATGCTGTACTGCAGGCATTGCAGTTGTTGAAGAATAA
ATCAGGTACCATCTATACCGACTCAAATATGCCTATGGGATTATACACACTTTTGGGAAAATATGGGAAGAGCGGGGGTT
GGTAAACTCCCAGGGAAAAGACCTGATTCACCAGGATCTAATCAGGAAACTGCTGAAGGCCCTGAGGGGACCTGGGAAAA
TTGCTGTTGTTCACCTGAAAGGGCATCAAAGAGGACTAGATTTTAAAAGCAGAGGAAATAATGCAGCAGATCAGGAGGCA
AAAAGGGCTGCCTTACTGACATTACAATCTGTACCCCAGAAGGACCAGTGGGGTGAAAGGAGGAAGTGTAGGACTTGCGG
AGGGGATCTGCAAGAACCCCCTTGTTATGCTTGCTGGAAGAATTGGGGAATAGATGCTATAGAATGCGCCCGTAAAAACC
CAAGAGCAACGGATTGCCTTTTTCATGAAAAAGCTTGGAAAAGATATAGCTTTACTATACAGGAGAAAGAAAAGATGGAA
AAGATGGGATTAAGGGAGAACTCCAAAAGGGAATGGCGACTCCCGGAAGATAATAGAACTGTACTGCCTAAATCCGTAGC
TATGGACATTATGAGGAGAATACATAGTAAAACACATTGGGGGGCGCAAGCATTAGTAGATCAATTTGCCACCAAGCACA
TGTGCATCGGGGTAGATGACTTGGCAAAGCAGGTAGTGAGGGGGTGTGTTACTTGCCTGAAGGTAAATAGAGCTAATTTA
AGAAAATCCTTAATGAGGGGATGACCCACAGCATACCGGCCATTTGCTAATATCCAACTAGATTTTACTGAGTTGCCGAA
GACCGGGAGGTATAAATATCTATTGGTAATAGTGGATCACCTAACCCATTATGTAGAGGCATTCCCTACGGCAAGGGCAA
CAGCACAAACAGTGATCAAGATCCTATTAGAGCAGATCATTCCCAGATATGGGGTCACGGAAACCATTGACTCAGACAGA
GGGCCTCACTTTGCATCCAAAATAATTAAAGAAACCATGGCAATAATGGGAATACAGTGGGATTATCACACTCCGTGGCA
CCCCCAAAGTTTGGGGAGAGTAGAAAGAATGAATGGGGAAATTAAAAAACAATTGACGAAACTCATGATTGAGACCAAAC
TGTCATGGGTAAAATGCCTACCCTTAGCATTGCTAAATATTCGGACACAACCTAGATCGGACATGGGAATATCCCCGTTT
GAAATGTTGTATGGAATGCCCTACAATATGGAGGAACCACAAGATCATCCAAAGTTGAGGGATCAAAATATGAATGTATA
CATTACTAGCCTAATGAAGTATAGGGAAAATCTGTGGAGAAAAGGAAGGTTAGCCCAGAGACCCCCACTAGATTTGAAAC
TACACCAGGTACAACCAGGAGATTGGGTAATGATAAAGTCCTGGAAAGAAGCAACCTTGGCCCCACAATGGGAAGGCCCT
TACCTTGTATTGCTTACCACAGAAACTGCAATCAGGACAGCAGAAAAGGGGTGGACTCATGCTAACAGAATTAAAGGGCC
AGTGAATGAGCCGACTCCAGAGTGGAAGGTGACAAGCAATCCTAGAGACCTGAGGCTGAAGATCCAGAGGAAAGATCGTC
AATGAGTAAACACCGTGTGGAATATGCACCAGAACCACACTATACGGAGGAAGGACTGATTTGTAATTCTGATGTTAAGA
TAAGGTGTAAAGACCCAGAGTGCAATTGTTATCCTTTTGTTTGCTATATTTGTAAGGTCTGCGGGGACAGGTGGTGGAGT
CATTGTGGGCGAGGAACCCCCCCTAGAGGAATTTGCAGCCCCTGCTGGGTACTGCAGTGGAACATAACTGATTGGATTCT
AAAATATAAAGTTGAATATGAGGGGTTAGTGGATGAATCAGAAGAGTGGTGGAGGAATTTTGCATTTGGGGTTGAACCAG
AATATTATTGTTATCACCCTAGTGAACCCATCCCGTTCATAGCTGAAATTGTTGACTGCACCTGCCGTACATGCCTAAAG
GGAATCCGGTGTGATACACCCCCGGTTAAATATCGGAACTGGGATTCCTGTGTTAAGAGGCAACAGAATCGTCCTTGGGG
GCCTCCTGAAGAATATCCCTGCTGCCGAGAAGATGGTACTCCTCGTGGCTCGAGGCAACCGAGTCGATGAGCGAGGCAGA
GGGGTAAAAGGTTGTGGAGAAAGGAACCCCCAGGGTGGGACAACAAAACAATATTCGGGGAATTGCCTCAAGAGTGGGAA
TAGAAGCAAGGACCTTGGGCAGGGGGACAGGTCGCAGTCTATGAAATGGAAAAATCCTCAGATATGCTTCCATCCCTACG
CCCCCAATGACTCTTGCCACCTGACCCAGCAGATTACTTTTCTTTTGTTAATGTTATACTTAGGAGGGGTCAATGCTGTA
GATACTCTACCACACCAGCCATTTAAGTGGTCCTTGACAAGATGGGGTGACTCCCAGATATTACAAACCATTACTACGGT
AGGTGCTCCAAGTTTTATGGTAGGGTTATGTAACATGACTGATATTGGCCATTGTGGAAAGGTATTGAATCTAACGGGGT
TTTACATGTGTCCAAGCTCAAATCGAGGGAAAGTGTATTGCAATCTACCTGGGGAATATTTTTGTGGATACTGGGGTTGT
GAAACAATTGCCTCTGATTGGGTGCCAGGAGGAGGACCTGACGAATATTTGAAAGTAGATTTTGGACCAGTAGGATGCAC
TAAACCATGGAGGGGCCCATCAGGGGAAGTGTCCCATATAGGAACTTGCCTTTTCCTGTATGTTAATGTTACCCAGCCAG
AAAAGCCAGAATGGCTGCTGGGAAAGACCTGGGGAATTAGGCATTGGGAACCCGGAAGAGATAGAGGGAATTTGATTTTA
ATAAAAAAGGATCCAGTCCCACATGAACCCCCCAAAAGTGTAGGACCAAAGCCAGTACTGGTAGTAGGGCAGAGCTGGAC
AAACACCACAAATAGCAGTGGGTCGGGAGAACTAACAGTGCCTCAAGCTGATGTCCCTGAAGAAGCCTCAAAACACGGTA
CTCTGTGGAAAATAATGCAAGCTATTTATGGCATTCTAAATAAAACAAACCCCGATTTAACAAGAGAATGCTGGCTTTGC
TATAACATCCGACCTCCTTTTTATGAAGCCATTGGGGTAACAGCTAGAACAAAAAAGATAAATGGGACTAATCCAACAGA
ATGCCTTTGGAAAAAGACTAAAGAAAGTACTCAAGGAGTAATGCTCTCTCAGGTAACCGGACAGGGACGGTGTGTGGGTA
CTGTTCCCCCTGATAGAGAACATTTGTGTAACATCACTGTGAAAGACCCAAAACAAAAACAAAAGGCAGATTGGTTACTT
CCGGCTCCCAATACTCGGTGGGTTTGCCAGAGTATAGGAATTACTCGTTGTTTATCTTTAAAAATCTCCAATCACACCCA
TGACTATTGTATTCAAGTAACTATTATACCAAAAATTGCCTACCATCCAAAAGATTATGTCCTTGAACAGCACACAACCC
CAGAACATCACCTCATGAGAAGAGAACCTTTCACCGCACTGACTATAGCAACTCTTCTAACTATAGGAGCAGTGGGAGCT
GGAACAGGGATAACCTCATTAGTCAACCAACAGAAAGAATTTAGGGCACTAAGAATCTCTGTAGATGAAGATTTAAGTAA
AATAAAAAAAGCAATTGATGGGTTAGTAAAATCAGTTAGATCACTGTCAGAAGTAGTATTACAAAATCGAAGGGGTTTAG
ATCTGCTATTTTTACAACAAGGGGGCCTTTGTGTAGCACTAAAAGAGGAATGCTGTTCTTATGCGGATCACATAGGAGTA
GTAATCAATACTATGAATGAACTAAGAAAGCAGATAGAACAGAGGAAAAGGGAAAGAGAAACACATCAGAGTTGGTATGA
GAATTGGTTCAACCACTCTCCTTGGTTAACCACACTGCTCTCTACTATTGCGGGGCCAGTAATTCTGTTGGCACTCGGGC
TTACCTTTGGACCATGTAGATTTAATAAACTGATTACTGTAGTGAAAAGCCGGCTGGAAGCGGCACACCTTATGCTCCTT
AGAACTAAATATAATCAGATACCCAAAGAAGAAAATCTAGAGACTTTAGAGATAGCTAGACAAGAACTGCAAAGATACAG
TGAACAAAAATAAGTAAGAACAAGAGAAATGGGGGAGTTGTGATAAACATAAGCTGTTTTTGTTCACTAGAGGTCAAACA
GCTCAAATAGCAGAAAGTTACTATGTTACTATCTAAGCCTATAGAAAAGCCATACACAAACATGCTCTTGCTCAATCCTT
TTTCTGTACTTGCTTAATTAGTTTTAAGTTTCAGAAACTTGAGCACAGCTGCCATATAAGGGAAAAGGCAACCGGAGGAT
GACTACCCGCCTTCATCGCTATGACCACCGGGAGGCAGAAAAAGACCACCTAGCAACAGGTCAAAGTACCACAGGAAAGG
ACACGTCAGCTAAAAAGAAAAGATAAAAAGGTGGACTGGAATTTTGCACGGGGCGGCAGTTGGCAGAGCGGTGACTCTCC
TGCCGCCCAGCGCTGTGTTTTGCCTTTGCCTTGCTTGCTGTAATCTAATAAATTCCAATTAGAACCTTTCCTTGAGTCCC
AGTCTATTACA
>SylAtr082#LTR/ERVK 
CAATTTATTGATAGAAGGATTGAACAGTCCCTGCTATCAGGGAACAGTATGACGTCTTGTACTGTGCCTGCTGCGTGCTG
TGCTGTTCTTTCTTTGCCTTGAATTAGCAAAAAAGTAGCAAGTGTACTAACTAGTTGAGCCGTTTCCAGGATGCCTCTTC
ACAGAAGCTGAAGACATGTAACAAGTTACTGTAACTTCTTATAGATGCTTATGGACAGAAATGCTATTATAAGACAAGAC
AAAGAAGAACTTGCTGCCAGAAGACATGAACCAATGAGCAATTATTTAAAGTGCTTGCACATAAGATTTTAACCAATCAT
AAGTTGTTTAGCTGTGACTGCTTTTACATGTAACCACATAAATGTAGGGAATAAATAATAAACGAGAGATCAAAACATAA
TCATATTGGTGGCGTTTTGATACTTGGCTCCATCTTTGCAACAAATTGGTGACCTCACTGACGTGATGAAGAATCAGCAG
TGAAGCTTCGCAACTCTGGACACAGAGACGGGAGCTCCAGGGAAGGAGACGAAGATGTGGCCCCATCAACAGAGAGACGT
AGGAGCTGGATTCTGAGAAGCACGCCTCAGACTTCTGCAAGGTAAGAATTGCAAGCAAATGGAACTAGATGCTGCAGTTC
AACTGCTGGAAAATATTCTCTAAGAGAGGCAAAGCAGCAGAAGCAAAGCACCTTCAGGATTTAGTGAAGTGGGCACAGAA
GCAAGGGCATTTACAGGAAACCCTTTGCTGTTTAGCCCTGGGGAATGGCAAGGACTTGGAGAATGTCTCTGGCAGAAAGT
AATTGAAGGAGGGAAAGTAGGAAAAGAAGCTCAGAGCTTTGGGGACATTTGGAAACTGGTGACTGAAGCACTGCGGGAAA
TGAAAGCTGAACAACATGTAGCAATGATTGTTTCCCAAGCCCGGAGCCCAGAGCCCTCTGTGAGTGCTGAAAAAACAAAA
TCTAAATGAATTGCAAATCTTTTTGGCACTGGATATCCATGCAGCCCATGAGAGGCATGGTTGCTGTGCCTGAAAGTTCC
ATTGGAGAAATGAAAAGTCATGTAACAAATCAAGAAAAAGTGTCTGAAATCATGCCAACAACTTCTCAGCCAGAGACTCA
GCAGAAAACAGAAGTTTGCTGTGACTCTCAGAGAAGTTATCCACAGCTACCATCTAGCAGGCCAAGCAGTTCAAGTCAGT
CAGAAAATAACATTCCAGTGTCACAGCAGCCTGACAAAGAAAACATAGAAGATATGATAAAAAGGGTTTTGGAAAAATTA
GAAATCTTACTGTGGAACAACAAAGAAAAGACAAACATCAAGTAAAGCCTACAGCTCCTTCTTTGTCAACTTGTACACAG
CAGTGTCAGAATGCATTGGAGCTCAGACAATGTGATGTGGAAGACAGACCTCCACCAAATGCCCCACAATTGAATTCTAT
GCAAGTGCAGCGAAATTCATCCTCCCAGTGGTCAGGAGTCATTCGTGATGCCATGCTTGAAGGAGAGTGGCAAGCAGCAT
TATCCATTGCTTCCCCAGTTATAACTGATCATGCAAATCAACTGGTTGAACGGAGACCACATGACTGGAAGATTCTACAA
CAAGCAAAGCAATCTGTGACTCAGCATGGACTGAAATCTGAAGCTGCAAAATCTATTATAACATGAATTTTTTCAGCAGA
TGTCATGGCTCCAGTCGACTGTCAGAATTTAGCAAGATTGTTGTTGACTCCATCTGAATTTTTAATGTGGGAAAATGAAT
GGTATCAGAAAGCAGAAATGGAAGCAAACAAGCAGAGACCCCAAGGACATGACTTATATGGAATGACTGCAGACATGATT
ACAGGAAGAAGAAATTATGCATCTACATCAACTCAATTATCATATCCTCTAGCCTTGCATCATTTGGCTGCTCAGCTTGC
TCAAGAAGCCTTCTTCAGTATACCACAAGACAAGAAGACTCCAAGTTTTTCCAACACAAAGCAAAGACTGAATGAAAATT
ATCCTCATTTTGTCAATCGACAGTGGGAATCACTCAAAGAGAATTCAGATTTACCAACTGAAATGAAAGATCATCTTTTT
CGAGTACTTGCATTTGACAATGCAAACAGCAAAACAAAGTCTATCCTAGTGAATTTACCACAAGTTTCCCCTGTTGATGA
AATGCTTTTGCATGTCAGCAGAGCAGAGCAACAATCTCAGACTGCTATGGTAGCTGAAGTCGTGAAAGAAGCAATAGGAT
CACCAAATTTATAGCAGCTGCTTTTAAAGCAGGAGAGCGACATTCAACAACTGTTTGACCCAAAAAGAAGCAAAGAGGAA
TTATAGGACCATGTTATCGGTGTGTACAGTCAGAACATTTAAGAACAAATTGTAGTCAGACTGTCTGGTGTGATAAGTGT
CAAGTTGATAATCATGCTACTGTAGCTTGTCGAAAATCAGGAAAAGGAATCAAGAGCACGAAAGGAGAGTGCGCGAAGTC
AACCGTAGCCCCCGCATGGGCTTCCTACACCAACAAAAGCCAGCCACCAGAGGGAGCCTCAGAGTGGATGTGGAAACAAC
AGTAGACGTTACCTTAACTAATACTGCTGTTCAGAAAATTCCATCAAATGCTACAGTCAAGATAGTATTCTTGGAGGAAT
TCTAGTTGGAAGATCATCAGCTGGTATAAAAGGACTCATTGTAATTCCAGGTGTCATTGATTGGGACAAATATATATTAT
GGCTTATACTTGAAATCCGCCAATGTTTGTACCCAAAGGGAGAAAGATAGTTCAAATAGTTGCTATTTTTAACAATCGAC
CACATTTTGCTTTTCAGAAAGACTTACAGGAAGGAGAATTTTCAAAGAAACGAGAAACTGGGTGATTTGAATCCACAGGA
CCTGAAGTTTGCTTTACACGAACAATGTCACAAAGGCCCATGCTAACTTCTAATAACACATGTATGGGGAAAACAGAAAA
GATTACTGCAATGCTTGACTTGGGAGTAGACGTATCTATATTGAGTAAACACAGATGGCCTGCTGAATGGCCACTCCAGA
CACCACCAGGACAAGTGTTAGGTGTGGGTGGTGCAACTGCTCCTCATCTCAGTGTGCATCCAGTGACATTTTATTTTCTT
GAAGGACAATCAGTTTCTCTGTGACCTTATGTGATGCCTTTGACAGGAGATTTAGAAGGATTGATTGGATGAGATGTCTA
GTCACAAACTGGAGTTATTCTCACCACAACACCACTTCAACCTTTTTAGGACAGGCCACTGAAGAGCAGTCTCCAATTCC
AGCCCTCAGATGGCTCACAGAAAAACTAGTGTGGGTGGATCAGTGGCCAATGATAATTGAGAGGCTGCAAATTGCACAAC
AATTAGTAGCAGAACAATTAGCCGCTGGACACATCAAGTCATCAGCCCAGGGAATGCGCTAATTTTTGTGATTCCCAAGA
AGTCAGGAAAATGGAGATTGTTGCATGATTTGCATCAAGTCAATTCACAGATGCAAACGATGGGAGCTTTGCAACCAGGT
TTACCATCGCCAGTCATGTTGCCACAAAAATGGCCTTTTGTTGCTGTTTCTTATTCAGCAACTGTGGAGGCTTGGTTTTT
AGGATTGACAGCACGGCATGTACATTTTGCTGGTACTGCCGGGCTTAGTAACAAACGCTAACACCAACGTGGCAGACGGT
TACAGAGGCGTTTCTTAAGTAAAAAATGCAGTTTATATACTCTGGGGTCTTTACTACGTCAGAAAGGATATTGCCACACT
TCCTGGGTTAGAAGACGGAGTGGAAAAGTACTGGCACATGTTAGTAAGGGTCTACATTCCTTTAGAGATAGCTTATCTTA
GGGGAGGTTGGGGTATGCTCTTTCCTTCCCGTTACAACCGAGATCTTCTGCTTCGCCTGTCCCTGTCCAACCACAGCCTT
TACTAATTCTTGATTTAAAAGACTCTTTTTTCACTATTCCACTTTGCTCTCAAGATACTCAATGATTTGCTTTCTGTGCC
ATCTGTGAACAAAGGAGAACTGGCTCAGCGGTTTGAGTGGGTCATGCTTCCCCAAGGAATGCGCAGCTCCCCCACTCTCT
GTCGACTTTATGTCGCTTGGGCCCTGAAACCAGTTCAACGGCGTTTTCATGACGCTGTTTTCATTTATCATTACATGGAA
GACATTTTATTTGCACGACAGCAAGCATTCAGCAATCAAGAGCTCACAGACATTTGTGCCTTATTGGCTAACAAAGGACT
GCTTGTAGCTCCTTGAAAAAATTCAACAAACAGCACCATGGAAGTATTTAGGATGGAACATCTCTGACTCTCAGATAAGC
CCACAAAAAATTGTTCTCTCCACAAACATCTGTAATCTACGAGATGCTCAACAACTTTTAGGAGATTTGCAATGGGTTTG
GACCATTGGGGGAATTACAAATTAAGATCTTCACCCATTGTTTCCACTTTTAAAAGGTCATGATGCTTATCACCCTTGTC
AACTATCTGATCAACAGTGAGAGTGCCTGTTCATGTTAAGTCAGAAACTTCTAATCAGGTTGGACCTCTCAATGACTTCC
AGAAGTACCTTTGTCTCTCTTGTTGTCAATTCAGAAGACAGTCCTTTTGCAGTCATCTGTCAATGGCAAAAGAAAAAGGG
GGAATGTGACCCAGGATTAGATGCCATTGACGCCATTGACATTGACAACACGAAGCAAAACAAGAAGAAACCTGAGTTTT
TGATTTTAGAGTGGATTTTTCTGCCCACCTCTCCACTCATCAGTATTTATACTCGAATAGAAGCTATTGGAGCTGTCATT
CGAAAAGGGCGGAACAGAATTGTAGAAATCTCGGGAACAGAACCTGTAGACATCAGTACACCTGTCTGAGCAGAAGACCC
CGCATGGCAGCTTCAACATGCATGTCCATTGCAAGAAGCACTTTTAGAATATTCAGGTGTGGTGCACTCTGAACAACCAA
AAGGATCTCTATGGCAGATAATTAATAAAAATCAGTGGATTGAATGACCAAAGAGTGTACAACAACCTGTGAAAGGAAGA
ACTGTATTTACTGATGCTGGAAGAACCTCACACAAAGCAGTTCATGTTTGGAAAGAAAGAGCTATCTGGAGATCTCAACA
CCTTCAAGGAAGTGCTGAAGATTCGCTTCAGACCTTGGAACTCGCAGTGTGTTGGGCCATATCTACCTGGCATCAAGAGC
CTCTGAATGTGGCGTCAGATTCTCTTTATGTTGTTGGAGTAGCACAATGAATTGAAAACGCTTTGCTAAAAGAAACAAAA
TATCCAAGATTAGGGCCGTTGTTTATAGAACTCAGAAGTGAAGTTAAAATTCAAACAGAACCATATTGTATCATTCACAT
TCGAAGTCATCAATGGGATCAAGGTTTAGGAGAAGGAAATGCTCATGCTGATGCACTTGCGAGTTAGGCATATGCCTCCT
CAAGATCAGTTTGGTTAAGTGCAAAACAGTCATGATGTATTCCACCAAAATGCAAGAGCCTGGAAAAGACAATTTGGACT
TTCACATGCTGAAGCACATGGAATTGTTCGTGCTTGCCCACAGTGTAGTCATCAAAGACCTGGTCTTGGCCTTGGTGTCA
ACCCCAAAGGTCTTAAAGCCTTAGAGATCTGGCAAATGGATGTTACACATGTAGCAGAGTTTGGAAGACTAAAGTATGTA
CATGTGTCAGTGGACACATATTCAAAAATGGTGTGGGCCACTGCTCAAGCAGGAGAAAAAGGAAAGCATGTATGCAAGCA
ACTCACTGCCTGCTGTGCTGTTACAGGTGTTCCAGAAACTGTGAATACAGATAATGGTCCTGCCTATGTTGGTGAAACTG
TCAAGGTATTTATGAGGCAATGGGGTATGAAACACATCACTGACATTCCACACTCTCCCACTGGTCAAGCTGTGATTGAA
TGCACCCATAAAGTTTTGCAAAGCTATTTGAAAAAGCAGAAAGGAGACGAAAAAGATCCTCATCAGAGGTTTAATAAAGT
CCTGTTCAGAATGAACTTTTTATGTCTCACAGAAGGGCGAGAAGAACCTTCTGTTGTTATTCATCATTGGACTGTAAAAA
GTGGATGGCCACAGAGTCTTCCTAACTTACTTGTGACCTACCAGAACCCTAAAACAGGGATCTGGGAAGGTCCTGCACCA
GTTCTTTTTAATGGTTGTGGTTACATGTGTGTTTCCACAGGTGAAGGCCCGTTGTAGGTGCCCAGCAGATCTACACGACC
TGCATGGCCAAAGAAGAATTCAGATGAGAGTGGAGATGAAGACTGTGTCTCTGTGAACCAACTGCACAACTGATCCACTT
ATTCCATTTCAAGAACTTAGTCCTGAAACCATAGCATTTCAAATTATTAGAGGACAACTTGGAAAAATAGCATTAGCATG
AGAATTAAGAAAGTATATCTGTTTGCCTTGTCCTAGTTGCTGTATTCCAGTAACCTTAACTTTATGCTGTGGTCATTGCT
CTAACCATTTTTATAGATACAGCACAGCACTTCTTACATATCATTGCGTTTGTTTCAATTGTATTGGAGAGTTTAGTCAG
CAGACATTTGAATGACATTGTAGAGAATATATGAGGCTTGATGATCAACAGCCCATAGAGCCTTGCTAGAAAATAGAGAA
GAGGTTAACCTAGCTGTGCTAAAATGGGCACTCAACAAAGCTCATGGTATTGCAGAATCAAGCCTGAAAATGATAGCGTT
GGCATGGTCATGTGTCTATTGTGGTGCCGAACAAGCTGCCTCCTCCACCAGATAGATGTGCGCCAAAATATGTGGGTCAC
ATGGGCAAATGAGACAGGTCAGAGTTCTTTCTGTTTGTCCATGACCTCTGCAGGAAACCCTTTTTAATAGGGATTCCTGG
GATAAATATTTCAGAGTTCAAAGCACAGGAAAATGTAAAAAAGAGACATCAGATGCTCATTGTATGGCTGAACTGATTTC
TAAATTGACAAAACCATTGCCATGGGATCCACAAGAACTAGACCTATTGGGATCTCAACCCATTGGCAATTCCTCAAAAA
GTTGGCCACAAACATGTTTTGGATTTGGTGGATCTTCATTTGCAGGCATTCAATTCAAAAATTTACGTAATTGGTCAGGA
TGGACAAATGTGACTTCTCAGTCACCGTGGTACACGTTCAAAGGCACAAGCAGCTATTGTGGAAGTAACACTAGCTCTTA
ATCATCCCAAGGTTTTGGATATCTTGGTATGGAAACTGTTAAAAATCAGATAAGGCTTTGGAACAATGGTACTCCAAAAG
CTCTTCCTCCAAATGTGTTCTTAATTTGTGGAGATTGTGCCTGGCAAAGAATTTCTTCAATGTATTGGGAGGTCCTTGTT
ACTTGGGAAAACTAACTCTGTTAGCCCCTTCAATGAGACAATGACTTGACATGACCATTGCTGATAATGTGCAAAGGCAG
AAAAGATCATTAGGATTAACACCAAAGTGTAATGATAGGGTTGAATTGATGAGTGTTACAGCTAGAACTGTTTTAGCTAT
ATTTACACCTGTTGCAGCTGCTGGAAGTGCTTTGAAAAATTAAGTGCATTTAGCGTGTTGGGCTGAAAAGCAAACAAATG
CAACTACCATGGTAATAGAAGAATTGTTAATGGATCAAAATAGTTTAAGGCATGCAATTTTGCAAAACAGAGCTTCTACT
TATTTTTTATTGCTGGCACAGGGACATGGATGTGAAGACCTCGAAGGGATATGTTGTATGAATTTGAGTGATCACAGTGA
ATCAATACATAAGAAATTGCAGTATCTATGACAGCACATTCAGAGTATCCAACAAGAACAAGGCCCGTTAGCTGGTTGAC
CAGTTGGTTTGGTAACATTCCAAATTGGCTGAAAGACCTGATTATAGAAGGTCTGCGATTTTGTGGATATTTCCTGATAT
TTGTTCTTGTTGGATGTTTGATGCTGTCTTATGTCAAGAAAGGCCTTGAGAAGGAAGTAAATCAAGCATGGATTGTTCAT
AAAGAAAGAGGGGAAATTGTAGAGGATTTATGGATAGAAGGATTGAACAATCTCTGCTATCAGGGAACAGTGCGAGGTCT
TGTACTGTGCCTGCTGCGTGCTGTGCTGTTCTTTCTTTGCCTTGAATTAGCAAAAAAGTAGCAAATGTAATAACTAGTTG
GGCCCTTTTGAGGATGCCTCCTCAGGGAAGCTGAAGACATGTAACAAGTTACTGTACCTTCTCACAGATGCATATAGACA
GAAATGCTATTCATAAGACAAGACAAAGAACTTGCT
>SylAtr083#LTR/ERVK 
attgttggagtccaggacatccccttggatggcctgggacctgaggaaaggagtttgagccctggacaggggggtgtgga
gacggtcgagggggctcggagaccttggcacagagcccaggaagacaccgggtttgattttgatccatgggaaaagcttt
caacattgcagaagtaattacaaacttccaggatgtgaaaattgtagtttagcacagtagatgatgtagaattcaatagt
tttagaatttttagaatagaagtaaatggggacaagatggtggaatttgggtggtaccttatgtacttctccttcttcct
cgtcctccattttttggggcggtgatggcacaaagtagttagAGTgGATTGGAcCaAAGTAGAATGtCAcTTcTaGTGTG
GGCACTgGGcATTGGcACAAAATAGTAAATAACtaatACGTAaTtATCTGTATAAATGTtAGgGgACatCCCATCtGtgG
GGCAGTCGCCTcGTGtCCCaGCTGCTGTCCaGACCTCGGCTGGGAGCAGAGaaAATTTTGAGATAcCaAATAaTAAACAA
CACGAGAAACCTGAAAACAaACCTTGAgGACTCTGCTTTtTtacACgGAcacGACTCgGGGCTTTTtAGAGGGCCAAggA
CTTTAAACCACCTAAAgCtcGGGTGAggaaacccccccgacatctggcgcccctgggtgggcaccgaggGagCACCTCaC
CgAGAAtTGGCtTCaCTGGGTGCTTTCCaGTGaAcaCACAAAGCCCTCTAAAgCCAGgAAgAaAtCCAgAGAAGACAGGG
GAAGATtTgTGGCCAcAGCAgcTGACTTcAACTTcGCCTCgGACAGACGAACTCCAAGGGCCCTGGAtTCGTCACCCTGA
GATCTGCTGGTCgGTGATCAGGAcACCcCcGGGAcgaATtTGAGAAcAtCTGCACCCTGTTCTTCAGTTTTGGTGAGACC
GGTcaAATctAGAACACATGGgGGTGGGAGTCTCCCAGGAaCAACTTAaGATcCTaTCcGcTTTAcGaGTaGTcaTGTCT
GCACATCCTGCAGgCCTTCcTGAAAAgGAGCTTCAAGCTCTgCTTTTGTgGGTTcgGTGTAACTTTCCACATTGcGAAAC
CCACgTCCTATTTGAGCCaGCATTTTGGCAAGAGGcAAATAGGGAgtTGTAcCACAGGGCAACTAAaAAGGAtAAAACaG
CTGcgAAGCTaTTgcacGCAGGGAGAATcATGcTAGAaGCAATtTCAcGTAATAaAAAGGCAGTTCCTCcTTcttTACAG
CAgCGGAGgGCtGCgCGGGAGGAACAgAGCgAtGTTTCTTCTGTTGaACAGCAGCCAGCTGCTTCTCAGCAGCAGGCAGa
TCCCaTATCTCCTAGTGagAATGTGGGAGGaGgggatagccagccgcttcccaggatgtagcaacaggagggatagccag
ccgcttccccaggttatagcagcaggagagAGCCAGCAGCTcCtCCAgGATGAGgCACATAAATCACaagAgCtTATcTC
GGaGCCtCAAATTCcGAAAcCTGATTCCCCGATGCcaGTCCcgGGAAAGAAAAAAaTTGTACTTCATCCcAGcGATCAGG
ATAGAGaCaTGCTTTCTTTTGAgGCATGTCCCCTGGACATGGGACAATtGCCcCAGgGGgGGGAAcGGGAAgATTTAGAT
CggATTCCAcCTAGAAGTCCgTTTACCCCtcCcCAGACACCgcGcGAAATCGCTTCGCCaTCCCTTCCtCCACCcGaGCA
aGgACAGACACAACAGGGGGGAGgGGGAGTGAGCCAAACcCCAGAGCAGCAGGGAAAACAACCCCAAATCGCGCCGGCGG
CggGAGATAACACCGCGGCaCAAGGACGCCAAGGCGATGCgAGTCAaTTGCgCCGGGAACAATcACacgGCGcGGACGCG
GAACGtgACgGGGGGCAGCAGaAAAACACACCaTGTCAGGGGGgCgCGGATcGCGgGGAAAAACAaCTcGCgGGcGACCG
TcGGGATTTCgCgGACCgCGAGACCgGGACAAAGgGGGAGGAAAAGCCCaTGCCgGTAGtTCGGCgtAGGGTGATGATgg
AgGCTACGGGAAGcGAAATGGACaAaATTGTGTCCaCATCGCAAaGtGTGGGCAGAGaGCCaGGAaGGGCGGcGCAGaCG
CAGGCGCAGAGCCGTGCACTGCAAACCCCAGAGGCGCtCGCGGCTCaCGTTGGCgCAGGCGCAGTGGGGTGGGATGTATC
CCAAGCCGCAGTCTCGCTcCGGGCGGGGTAAACCCCGATGGCGAGCGgGAcGGGGCGGCCCCcGGGGccGGGTCGAGAGG
GAACGCCTCCCAGGGCGGTGcCGGGACGATgCAAGCaGGATCgGAGCagGCGgGGGCGGTGCAAGTGTTGATGGGGTGgG
GCCAGGGcGGAGAATTTCTCCAAgGGgCCGCCTCCTCACAGCAGaCgcCACAaACcATaACCCCGcCCACGAGCGGCgCC
TcaATACCAACaCGGCAGCCACTCaGtGATTCAatAtcAGCTAGCTcgTTCAggCACATGGGTGCACaTCCAAACATCAC
TGCAGTGTTtCCCAGAGATCCAGAAAcGGAGAgTTTGTTACAAGCACAGCgTCTTcTGTCAgAAATAATTGAAGAGATCC
cgGACAaAaTATCggTCgatcgacAggGTCCgGTTgTCGCGATGCCaGCGcCACCTAGTGGcgctgcacaattacagcgc
cacggaccccctggagcgGAACACCCACATTgCATCatTTTTtCCcAgTCACATATAAAAAACAGATTTATTCTCCAAAG
CAaCAATTcCAACAAGAACAAATGaAGCCgTTcTtAACTTcAGaGgAtCATGCAGCAACTCAACTGCAACAACAAGCATT
TgCCACAGATGACAACATGaTTCATATTACTGCTTCACAAGGCATTCCTTTcAGgTCAACAACTGCATGtCCatCATCTC
AAGCTTCTTCAATTTtATTATCTCAAGATTTCATGAAAcAAatTtTTCCaCAATTTAAAGAAACAGCTTTGGaatTCAAC
CCAGATTcAAAcAtTCAATTCCCTCAAGTGCTCCTTcCAcCAAAAgGCAATCAAGCTcCTCTTCAGTtaAcTCCACAGAC
gCTTTCTTCagtTACctTCCAgCTATCtGATGGCTCAACCtTtTgtctTgGTAATGCTGCACAaGGATtgcGTGCTGCAC
AAcAATCtCAGCTTTtTACcCCTCAacTAGAAGGGAgAGAAATgTCAAAAAGAGAaATATCCCTCAAGGATGAAaGGATC
ACATCTCAAGAAGATGGGAACAAACAActAATAaAGGCAGACTCCgGAATAGGAGgAgCAGTgTCAcAATtGAaATCACA
ACAATTAATTCCtTTtTcTGAAAATTCACAGaTGTCTGATGCACAGATATCCAGTGCAACAGAtTGGACTGAGAcAAAGA
AAgAAGTaTTAaAAGAAcTTAgTTCAgCAGaCAgAagaAGTTTAaTATTGCCAGTGGCATAcGATgCACAAGGgCAGAAT
GCaAGATGGGAGAGATTGGATCATgATaTggTCAAAGAcTTGaTaAAAGCCATCCGTGATAATGGATTGGGATCcCCgTA
CTTCAAGCAGCTTTTGAAGGCAACATTTAATAcATATGActTAACaCCTTTTGAcCTCAgATCCATTgCtTcgATGATTt
TTACAGATTCgCAAATCCTTATCTGGGAAGCAAAATGGAGAAaAGCTCTTGAAGACCTCaGGAGAAGATATCAAAGAGGA
CCAAATGCAGGTATCACTGTGGCAGAAATGGCAGGTgATCCACCAAATGATGAGCCAcgTCgTCAAGCAAGAGATTTACC
ACGAGAaGTGTTAaCAGATATAAAAGAAGCaGCAAaAAAAGcAATCCTgCAAATTtCACCAGCAGGaGTTcCAGAAAGTA
TTTATACAGAAATAAagCAAAGCACATCAGAATCTTTCTCCTCaTTCATTGaTCgTCTCACACAAGCAATAGAtAGgCAa
GTCAATGATGAGGGAGCGAAGCCaCATcTGCTTCaAAGTCTTGCATTTGCAAATGCCAACACAGAGTGCAAAcGTATCAT
cAGTGCgatgccAGGTCAGCCTTCCttAGCtGAAaTGTTAGAAGcATGCAGCAAAGTAggAACAcCaCAgCATGTGGCAT
CCATTCAAGCAGACATCTtGgGAGAAcGTcTAGgaAaAcTcATtgAAGCCCAGACTGAAaAgTTCcAAGAGGCTTTTGCA
aCTCTTCGaCAAAATGAtTCCACAGCAGagaTGgTGGcGAAACTTgTgAAAGCACAATGTTACAAatGCgGCAAACAGGG
tCACtTCAAGAgAAACTGcCCaGAgCAcACAAAGAATgcaGATtCATCAGGTgTTTGCCCGAGATGCAGAAGAGGAAAGC
ATCAtGCAAGCCAgTGTCATtCTAAAACgGATGTGGATGGAAAcCCTCTGCCTCTtcCgGGAaactccaagaagagcgcg
aatcgtcagcgcgcgacgacacaagtgatggcgatgactcaaagtcaaattccgcaagtgggacagtcgtcagagaaagt
caatccgacgccctcagcaggacaatgtacaggatccccagtgatccagacctgctgccaccaggNgcacaatgcgactt
ggcagcttccaaaatagtatgttttttaaatgaaaatcatgcagtgataccaacaggagtcactggaacttcatggaaaa
gtcaagaatTTtTaAtCAtAgGtaAAgaaAgAaGCAgcattttaggtctcatcatttatcctacaattatttGggcAAaT
tgCaATGaagAaTTgAcagttTTgGCCAAACcTCTacagccaccgttgaccattcctaagaacacatcaattgctaaagc
cattgcattgccatctcacaccacagaacaggtcatgccagtgttccatcgacaaaatttcccttcgagtgaacatgtgg
aagttcatgccacatgggtgaaacacctaggtcgagatcgacccatcattacatgctcattgacttatggTGAGaAGaCA
AtcacgatcgATGgAaTgcTtgATactggcgCAGAtgtcacagtaatttcataccttttttggcccaaagagtggagcct
gattgcacctttgagctcactcTCAgGCATTGgaGGAAAtTcTgttTgTccaCAgAgtgaaaatgcaattcttgtttcAG
gaccagGAgGaAAaaCAgCAGTcattcGTCCAttCatcatacaaaaacccaTcaCAGCATGgggAagagaCaTctTGgca
CaATGGGgcCtGagAcTggAAGtGGNtttttagtgggggtcactgtggcactcaccactttgaaactgatNttgcacagt
ctgcaatgtggcagacagatgtcaccaaatatccatcttttggcaaatttaaaaatattcatgtttctgttgatacattt
tcaggtgcggtttttgcatcactgcacacaggtgagacggcacaacacgcttgtcgcattttttacaagcgtttgcatct
ttaggtgtgcgcaagaggtcAAAacagataatggtccaacttacatagggaaagtgcttgacaAAttctTAaAgAAGtGg
ggtgTTcAtCatACtttTgGTatCccacATTCTCcaaCAGgtcaaGcgATcatTgAaaaAaCacatcaaaCActaAaAtc
cCTTttgGAgaaacagAAAagcgggGAGacagaTGcAacAccAcacaTgCgCTTgAataaaGccTTGtatgtgttgaact
ttctaaatggctctttcgcggagcccactccaccaattatcagacatttctcggacagtacaaaagcgaaactgaaggag
aatCCTtTaGTTTTGGTCAGaAACCCAGAtACAGGACAGgTCgAAGGACCAtTCAAATTaGTAACTTGGGGCAAGGGTTA
TGCTTGTGTCTCCaCAGGAGCCGGACCaAGATGGGTGGCAGCaAAGAACGTGAAGCCCTACcGAGTCCAAGtgCAAGCAG
ACGCGGACCCCAAGAtTGGAAACAGGAAcgCAGGCACgCAGACgtGAGCgGaTGTCAAGaCAGCaGACGTCcCCTtgTTC
TACGtGCAAAAGAGACTTTGGGAtTTGGGTTTTCTTTGGGACTTGGGTGGTGGTGcaTTTCAaTGGTTCcCAAGGGAAAG
AgGCCTTTGGTGAcACacGtGTGCCTCATTCTCTCAgTGATTGcTTTGAGCAATGcgGCAGTTTgGCCCATGGcTCaGCC
AAAGGAAAATgTtTGGGAAACTCTGGCcAATGCaTCAGGGcTGGACACcATtTGTTTaACtCACTCAaGACCAGGaAAaC
CTTTTTCAACATGTTTAGTGGGattGCCAGTCAaCAAATGGCCGAcTcCAGaAAACATCCCTCCAGCgATCTtAAAGGTC
ATTTCAAATCCAGTaGACAAATGGGATGTTTGGACaAGTTTCCTTCCgGtGGCTCCTTTTGAACCaCAGGAATTGGAAAT
TCTTGGATCaGtCAGAATGAAgTTtTGTGTaAAgTTTAATtAtcCTGgAGTGGcGgGAAatAAAACAATAGAcGTCACTC
CcAATCAtgTAATTTAtAGAAAtGCATCaTCTTGGTGtaactacactaagATGgTGAGCAGACCATCCAACCATGTTCCA
GTGCAATTGCCAAGAGGAATCTTTTTTATCTGTgGGGACAGAGTTTGGCCcgCAGTCCCtGCAAATGTCAAAGgtGGTCC
ATGCAGCATTGGAAgActCTCATtGtTAACAcCcAACATAACATTGtTGAGAGAgCaAgAACATAAAGAgAAAAGATCcA
TCCAAcAAtAcGATcCAAAATGTGATGAcAatgttCACACcTGGACcAAGGCgCAaAGgATTGcaGTTGCAATTTTTTCA
CCGCAGgCAGCATCAGGAgAAGCCTTGACAgAAcTGGACCACATGGCTTGCTGGCTGAGCAAACATGCCCGAGCCgTTTC
TCTTACaCTGAGTGAtATGTTAATGGAcATTGACAgTGTAAGACGAGCAACTGTCCAAAACAGGGCAGCAATcGATTATC
TTTTGCTGTCACATGGaCATggGTGTGAAGAaTTTGAAGGAATGTGtTGCAtGAACTTgTCAGATCATTCcAgATcAATT
CATgAAAACcTCAAgcAATTGCGAGAaAGtGTaAACAAACTTGGAgAaGTAACTGGGTCATGGCTGGATGGCATtTTCAA
tTTTTTTGacCTTTCACCAcTGTGGAAGGAAATTTTAAAAACAGGTTTATGcaTCCTGTTGGGGTTTGTAATTCTTCTCA
TGGTCaTaCCaTGTcTGTTTcAgTGcATGCggCgGCTCATGgAcAAAGcTGccAAAGAGGTcTTTTTGGTtCAAACAGGA
GGGGGAGATGTTGGAGTCCAgGACATCCCcTTGGATGGCCTGGgACCtgAGGAAaGGAaTTTGAGCCCTGGACAGGGGaG
TGTGGAGacGGTCgAGGgGGCtCgGAGACCTTGGCACAGAGCCCAGGaAgACACCGGGTTTGATTTTaaTCCATGGGAaA
aGCtttCaAcAttGcAgAAGtAATTACAAACttCcaGGATGTGAAAattGTAgTtTAGCACAGTAGAtGATgtAgAATTc
AaTAGTtTTAGaaTTTtTAGAATAGAAGTAAATGGGGACAAGATgGtGGAATTTGGGTGGTACCTtATGTACTTCTcCtT
CtTCCTCgtcctccattttttggggcggtgatggcacaaagtagttagagtggattggaccgaagtagaatgtcaNttct
ggtgtgggcactgggcattggcacaaaatagtaaataactaNtacgtaatNatctgtataaatgttaggggacatcccat
ctgtggggcagtcgccccgtgtcccNgctgctgtccagacctcggctggggaNaaNNNggaNtttNNaaatacNaaaNaa
NaaNaaaaaNNNgaaaccNgaaaNNaaacNttNNgNNttttNNtttctNNNcagNNcgggNctNggggNttttNaagggc
cNaagaccttNaaacNcctNaaNgNNgggNNNNgNaacccccccgcc
>SylAtr084#LTR/ERVK 
gttgtagcagaattccttagagatggaggccatgatttatatctggagtgaaacttgagcaattccagactgggcccttc
ggcctgcagggcctatgggcccctgaggctgcagactctgcaGGCCTCaGTGacGCAGaTAaAAATTCACAGgTaTGGCa
cAGcAgAAAAAcTCACAgcTcaTATTAAGGTGTcCTGGGaAaTAATGGGTTTCTaAATGTaGAATTGTAGTccTaACACT
gaAGCCACCTTAAgACTaAGATAAATAAGGcTTGTTTGCATTCTTTGTATaGCCTGTAAcTATAAACTATGTgaaaAAcC
TATATAAcTCaCagccaGcaaAcAATAaAtcaaAaTTCGACATGGTaGCCagATcGGtTcaGAcGTGcCGTcTGcTCTGT
CcaACcTCCTAaTAaTaAGaGaCCCTTGCTACAgaGTGGcaCCcGAGCTaGGaACctgttggTTgcGCTTcaATGCGGtG
GCccaaAcacGGGCCgttcggcaataTTGGAcaCAaAaTcaCTGaGCTTcAATGCgGtgcgcttaaaaGaAGagTgcCcA
GAgAcGCACaaGAcacaacTgGGCAATTcaTGTgagaaaaaagTaCCCaGacGCaGGATTgtaTCGCCTgaACGcaGAaA
GACTCTGTCTTTtGcaTccGGACTGAGATCGGCaaacGGaTGGaCccaGCAGGGaAaaCAAGAaTGGGAGCTGGGAGaTC
GGAAGGcaTTCGCacGGcTTGAAaAaTGAAGCaACAaCGACACGCcGTGGTtGGTGAGGTAAGCTacGTAcGCTGCGGTG
GTGaAACAAAGTAACgtAaaGcAAaAaAAgCATGGATAaagATTTGCAAGCAGCgAcacaGCTCCTcTCaAATATTATCT
CTAAGAGAGGTGAAAAACcaAAAGAaACTGAgTTAGAACAATTgGCCCTATGGGCCAGaAAGCaAGGGAaaCTcaaCAaA
CaGTCACTCaTCTTTacTGAGACaGAGTGGcGAGAAATaGGAaAAATGTTATGGGATTGagCaATTGGAGGTGGGAAGGA
AGGAAAGaCcGCCCAAGAaTTGGGAcTGGTaTGGAAAAAgACTTTAGTTACCTTGCAaATGCTTTCGGCcGAAAAAaGGa
CTGcaGAAGCcGCaATTCAAGCTCTGGAGaaTGCAGGaGCaGAAAGCGCTGAGGCTaAGAaAaCCTcCAaAaTCAGTGCa
GGaGgcaACAGCGCTGAGaTGCAGAaAaCTTCCAGAATCaCaAGATTTTTtcGGTGTTTAcAACACTCGCCCTATcAAGG
GGaCacaGGCTCCacTGAGCCTCACGTTGCAGGATGTAATCCAcCATGTTCAGGGACCGGAaGTTcCccCaTCagCTCCG
AAACaAACTaAGaTCaAcCAGGAAGTGGCACAGccaCCAGAGTCcGGGGaCGTGGTGGAAGATGAGAaGGCAaGTGGAGC
TGAGaGaaAGAGGGGGcTGGCCCCaGGGACGACAcaGGGGcGgagtgtgaagcggagacCaGAGTGaGAaGcGGAGACca
GAGTGcGGCGTCACAGCccCcTCCCTCCCCCGAAaCCcGGGAaGCGGcGaaGTCCAcGGGAGcCAGGGTGGcccCaTCTC
CCAcGGcaacaaCAGCAaGAGaagcggcgcagtggccatcaactcAcGCGCAaTCCTCcaCAACaGCTGcaCACaGTGTC
CTCTcCCCCATGATTCAGAcTCAGACTCaGAaATaTCaGGGaATGAGGaAcGCAAcTGTaAcTTcaACAGCAAGCAGCGA
TCTCaGAAaAaATCaCAGCGTGCAAaGGAacTACAACAAATTATAGCcAAGCTTGCTGAGCTaTCCACcCGaCAGGATCA
aTTaGAAAGaCAaGCACAGCCTTGGTTGCAGAGGGAGCACAACCCTCCCCCAACaaTGCCaACAGCTCCcCCTGcaCCaa
CAaTTcTCCCTTcAGCCcAGcAGGTGccaCTGCcAGCcATGcCAAGTAATCCCAcTGAGAaAcGCTGGGCTGCAGTTCaT
AAAAaTGCcATGcTaGAAGGAcAcTGGGAaAcaaCTGGTGCTcTGTCTTGTCCAGTTCTCATCAAcAATGGGAAgGaAaC
TTGGGAACCTCaTGAATGGAAaGTGCTTCAcTCAGCaAAGCAAACAGTTACaAATTATGGaATCAGATCAGAAGCAGCCA
GaAacATTATaCAGTACATTTTTACAGCAGATaTGcTGTGCCCTGCTGATTCTACcAGcATTGCCTCCTTGTTGCTAaCT
CCATCACAATTTCTcATATTTGAacaAGAATGGAGaCGCTTGTCAACTGAAGAGGCCAACAGACAcCAGACAGTGGGGGA
TCCATTaTATGGGATCCAGCCAGACatGTTGaCAGGCCACGGACCCTATTCaAaAAaTAATGcTCAGcTaACcTTCCTGG
TGGaaATTCACCAaCTCTCTCAATTGcTGaCCCACAAaGCATTGCTTTTAGTCCCaGACAAGAAGAAGCCAGCACCCTAC
TCTACaATAAAGCaGcaTGCcacaGAACCTTATGGACAaTTcATTGACAGACTGTCAGCTGCaTTGAAAGATaCACCcGA
TGTGTCCCCAaAaGTaCAaGAACATctGTTTCGcTCTTTaGCTTTTGAAAAcGCAAATTCACGcACaAGAACCATTTTAG
CCACCcTTCCTCAAGaCAGTCCAGTGGATGAGATGTTaGTGGTgGCGACCaGATCaGAACAAAATAGcCAAaCTGCAGCA
TTcACAGCaGCTGTcCAGAcTGCCATGCAAAAaCAaGGACACATCATTGCAGCTGCTTTGACAGGTGcAAAAGaCAAACa
CTCTAATCacaGCAACAaATcTTCAcGtaataataataataataataataataataaTAATAATAATAACAAACCAGCTA
ACAGTaTTTGcTaCCGaTGTGGTaAAGCAGGCCATTTCAaACAGGCCTGTCAAAAGACTGTATGGTGTCACAaATGgAAc
ACTGACACCCATGCCACAaACaTTTGTCGcCTTTcaGGAAACaTCaAATGCAGCGcGCcGAGGCAGCGCaCAAgGACATA
AATCAaTGCCTcaACCCACAaGACCCcGAAAAcaGCTTCccaGTaAAGAACAAGCCaGCcACcTGGGGAAGCCTTGGaGg
GGATGTAaTAACAGCAGAAGAaGTTACCcTACAaGaCAAAGAAATAACCTTAATcCCTACTAaTGTgcATGGCCCaATGT
ACAGCAaaCTTTCTcTAATTGGTGaTTTGTTaCTgGGAAGaTCCTcCACaAGCAAACAAGGTGTGATCaTGCTcCCAGGa
CTCAcTGATGCAaGAcTTcACAGGAaAAGTCCAaATATTAGCATaTGCTTTgCAGCCGCCTGTGACAATTCCaAAAGaCA
GCAGAATTGCTCAAattgtggcATTTGAAAATCgcCcGCCACATcGCcaaCaTCCACGAGAGCCaaATGAAGTGCAAAGA
gGGGGACAAaaGTTTTGGaTcaACTGGCCATGAAGTTTTcCTTACCTTGaATTTaAAaaAcCaACCAATaAAAaaaGTAT
TTTTGaAGcGTGGCTCTCATcGTGTTCATcaAATGcTTCTGCTTGACACcGGCTcaGATGTTTCTATAaTaAACACAATG
TTTTGGCCATCTGAgTGGCCTTTgAAAGCTCCGGACACcCACAttcTGGGAGTGGGcGGAaTGAAaATTCCTGCCATGAG
CAAAGACCCTGTCAcCATCTCTTTaGAGGACAATCAAGTTaTTGTaACTCATTTATAcaTCATGCCTTTaaACCCAaaaC
TTCAAGGAcTGTTGGGCAGAGATGTGTTaTCTCAGcTcGGTaTaAcGTTaACCACAGACCAGCagTTTCCCTGAcGGCCA
CTGCAGAGCAGCcaCCCATTCTGAAAAcCACCTGGTTGACTGAAACCCCTGTgTGGGTTGAGCAGTGGaaCAATGACTgA
aAAAAGGCTGCaGATTGCAGAaCAGaTGATTCAAGAACAACTTGATGCTGGACAcATTCAACCGTCTGTGAGCCCaTGGA
ACACTCCAATTTTTGTaATACCTAAAAaaTCaGGTAAATGGAGAcTGcTGCATGACCgGcGAAAGGTCAATGAcCAaATG
CAAGCaAcGGGTGCTTTGCAGCCaGaaCcGCCAGCACCAACTATaCTACcACAGGGGTGGAACaTTGTTGTGATTGATcT
aAAaGAcTaTTTCTTTACCATTCCaCTCCACCCAAaCaACACCCAATGCTTTGCcTTCACTGTaCCATCTATcAATaaGG
caGCCCCCACcAAAaGaTATGAaTGGACTGTACTTcCcCAAGGCAcGcaCAAcTcTCCCACCATGTGTCAACTTTcTGTT
GATTgGGCTTTGcGGTCAATTCaCCAACaCTTTTcaaATGCAaTGATTTATcaTTAcATGGATGaCATTCTTATTGCTAC
TAAaCAGCCTTTGCcAGATGAaAGCTTGAACTGGGTGaTTTCACAaTTaAAcaaTCATaaACTGaCAGTgGCTCCaGAaA
AaATACAGaaATCaGCCCaCTGGAAGTATTTaGGTTGGCTGATCACCAATGCaCAaATTCaTCCACAGAAAATTGcCTTA
cATAccGACATTTCTACTTtacacgatgcacaaagactcgTgGGaGACcTaCAATGGgTTCGTGCCaTTGTGGGAATTAC
TAATGATGACcTGCAACCaTTTcTACCTTGaCTCCAaaGCaCTGATGCaAATAGCCCTcGAGTcTGCACTCCAGAACAAC
aAAAaGCTcTAaaTCaAGTcTCAGAAAAATTACAGcGTGGaTGGAGTGCTaGCCaTTTAGAACATCTCCCATTGTCaCTc
TTTCTCTCcAATGCTCATAACTGCCcGCTTGCCATTGTTTTTCAATGGCaaaaaaaaaaaaaaAAAAAaAAAAGGGGGAa
acaGcaATCATACTTGAGTGGgTGTTTTTACCaGTTCAACCaAAATGTcaTGTTATGaGCAGAACAGAGgCTTTTGCTGC
ATTGATAAGaAAAGGCAGAGAcAcaATTcTAGAAATaGAgGGAAAGGAACCAGCAGATATCAGTGTTCCTGTGAAAAGTG
AAGATcTAGAATGGTTaCTAAGaCACTCcaTTCCATTGCAAGAAGcaCTgTTGGaTTTTACAgaTGTaGTTCATAATAAG
cAGCCAAAAGGcCcGATGTGGCATCcGATcATGcGTCATCAGTGGcTGGAAAGaCCTTTGTGTTCACTGGcGCCAGcTGA
AGGAAGaACAgTgTTTACacATGCcaGCTGGAAGACAAAAAAGGCtgcatgtgtttggcAACAaCaAGGaAAaTGGTTGC
AGCATTTAATCAAAGGTGATGCAGaaGACAGaTTGCAAACCCTTGAATTaAAGGCTGTGTGTTGGGCTTTGCAAaCCTGG
AACAAAGAACCACTCAATGTCGTcTCAGATTCaCTcTACGTAGTTGGAGTTGTGCAGAGAAcTGAAGATGCAcTgATCAG
ACAAACcCAAAACCAGCcTcTaGGAGAACTGTTTcTGCAATTGcGGAGTGTGCTGAAGCAGCaTCAgCATGtTTTCTGTA
TCATGCACATccGGAaaCATCAATGTaACAGAGaTTTGGGAGAAGGCAATGCTCGAGCAGATGCTGCAGTCAGCTGTGTc
GTTCaTaCTCCCCCACAGAACAAATTTGAaGGAGCTTGCAACAGTCATGGaACTTTTCATCAAAATGCTAAAGCCcTGCA
TcaaCAaaTTCAGATTCCCcTGAGTGATGCACAAGGGATTGTGcGTGCCTGcCcTCAATGTAGTCAcCATGGCCCTGGCC
TTGGaCaAGGCACAAATCCAAaGGGACTGAAaGCTTTAGAATTaTGGCAaATGGATGTGACTCATGTTCCTGAATTTGGA
AAAgTAAAATATGTTCATGTGACTGTAGAcACTTATTCAAAGTTaATTTGGGCAACcaCcCAAGCAGGAGAaAAaGCTTT
aCATGTTGAAAGACATTTaTgTGTTTGTTTTGCAGTGATGGaTGTaCCTGTaGAAaTCAAGACTGACAATGGTCCAgCTT
ATGTCGGTCAGcaAGTTGcGAAATTTATGCAGAAGTGGGGGGTGAAACATACcACccaAATCCCTCACTCTCcTACAGGT
CAAGCTATTGTaGAAAGAGCcAATCacACCCTGAAAGAATATCTAGCAAAGCAAAAACAAAATTATGAGaTTGATGTGTC
TAcTcGATTATCAAAAGTAcTGTTTACCTTAAATTAcTTaTGcTTGGCAGAAGGAAGAGAAGAaCCTGcGGTcGTGATaC
ACCAcCAAGCAGTGAAAGAGGGGAGACCACAGGCAATTCCAGGACTCTAaGTTTATTAcAAAAACATGcaAAaaaGTGAA
TGGCAAGGACCTAGTCCTGTGTTGTTTAATGGTCGCaGTTATATGTGTGTTTCCACAGGATCcGGATCTGTTTGGGTACC
GAGTcGATTTACacGTGCATGTCCCCAGTCAGAAATACCAAGAaAGAGTGATACCAAcacTGAcgacagCGATTCACcTG
AAaTaCCcgGTGACAACTCCaGCAgTGAaGAAAATTGATTTTATAGAGTGTaaAAATTAAGAGTAGTTTATATAagcATA
GTTATAAGATTAaGTTaAGTaTAAGgTgTaATTGaaATcTAGGTTTaAGTGATAACTAGAGGCAATaaAAAAATTTGAGA
AAAATGTTaTGGacTGCAaTGgTTGTTTTAAACAGTGTTTTAaTACAGaCAGTacTTGGAcTGCTaGAAATTGAcCAAAG
aCAAAATATGTGGGTCACCTGGGCaAACCAAACcGGCCAAGATTCCTTTTGTTTaTCgTTAGCTaCACCaTCTAATCcaT
TTTaTACCTGTTTaATTGGAGTGaCATTGAaTTCCATGGCAGAGTTCAAGGCTTGGACTCAAgCcCAAATATTTCAAAAT
GgAaaTGATGCTTGGGACaTGTGGTGTATGAGACCCACTcTGTCCTTTTCCCCCCAcAaGcATgTTGTaAaTTGGTGTGa
GGCTCAcAACATTTCAAAGAAcaCTTTAGGGGCACAAGcCGcTcTAGTTGCACAAcATTTAaAaATCaCAGGTCCTGAGC
TGCAAGAACTcaACCTTCTTGGTTCTGTGCCCAGCAAcTAcTaTTTGATcTTTGGAcATcAaATTGAAAAGACAATTcca
AAAAATAGTAGcTTTTGGGTgTCTCCaAaATCCTCAcTGTATTAcAATTATccAGAGTACTGcAAcAATTGGacTCAATC
TGcGACaCCATgGACACaTGTTcCAAAACAAcTGCCACCAGGAaTCTTTCTCATTTGTGGAGAccGAGCCTaGTCTGCAg
TaCCAAGAAAaGCTGTAGGAGGCCCATGTTATTTTGGcAAATTAACAcTaTTTGCTCCATCTATgCATCAGATTCTTGGA
TTGTCTCAAACAACCcaacaAACCAAACATAGTGTgTCCCAACTAGGCCCCGACTGCAAaGACaAAGTATcATTATGGGG
AcGTCCaACTGTAATAGTAGCTTCaTTTTTcGCCCCAGGAGTTGCTTCAGCACAAGCTCTCACACAGTTAcGAaCCTTGG
CCTGCTGGACTGAAAAcCAAATAAATATAACATCTAATATATTGAGCaAGCTCGCaACaGATGTTGACAgCATCCGTCAT
TCaaTTCTTCAGAACAGaGCTtGCCATcGACTTCCTTCTTCTTTCCCAaGGACATGGGTGTGAAGAaTTTGAGGGCATGT
GcTGcATGAATcTATCTGACCATTCTCaATCaATTTACAAACAGCTTTcGCAaTTaAAAAGCAaCCTAAAAAAGCTTGTG
GTTgTcAATACTCCTTTTGAcAAGaGGTTTGAaTCATGGgGTTTTACTGGTTGGATCAAaGAcTTGGaCCATTTaGGTAT
TTTACcTTTcATTGTaaTcATAGTTGTTTTAGTGTGTGTGCCATGTTTATTACAATGcATGCGaAAAATGATTAGTcGTa
CCTTTGACTCaGTCTGGATTaCTCAaAAAGaAAAAGGGGGAGTTGTAaCaGAATTCCTTAGAGATaGAGGaCATGATTTA
TAccTGGAGTGAAaCTTGAGCAATTCCAGACTGGGccctttggcctgcagggcctgtgggcccctgaggccgcagaccct
gcagaCCTCaaTGacaCAGaTAaAAATTCACAGgTaTGGCGcAGcAgAAAAAcTCACAgcTcaTATTAAGGTGTcCTGGG
aAaTAATGGGTTTCTaAATGTaGAATTGTAGTccTaACACTggAGCCACCTTAAgACTaAGATAAATAAGGcTTGTTTGC
ATTCTTTGTATaGCCTGTAAcTATAAACTATGTgaaaAAcCTATAcAAcTCaCaGTGGGcaaAcAATAAAtcaGAaTTCa
ACATGGTaGCCGgATCaGgTcaGAcGTGcCGTcTGcTCTGTCcGACCTCCTAaTAaTcAGaGaCCCTTGCtaca
>SylAtr085#LTR/ERVK 
AGTGTGGAGGCCCAGGGGCTTATCCCTAAGGTAGCTGTGCCCCAACTCTGGGAGGACCGAGGCAAATAGGGAAAGATATC
CTTTTAGATCATGGCAAGGAAAACCTTCCTCCCATGGGCCTTTGCAGACACATGTTAATATTTCTTAGGTTTCATTGTTT
CATTGGTTTGTTAAGTTTATGTTACCCTGTTCAGCTCTGTTCATCATATATGCACCCATCCTAGAATGTTCTTCCTTCCC
TTGAACCCCATTGAGCTAATTTTGCCACAGTATTACACTCCTGTGACCCCATTAGTCCACCCAGTTCATATTTACCCCTT
TGCACCACTTTTCCCTATTCTTATTGGACCCTGACCTCAGACCCACCCTAGTTGTCTCATTTATAACCCTGTGCCCTCAG
ACCCCTCCTCACTCTCATTCCTGAATTTTATTTGAGGCTGTTGCGTCCCTGAACCTCTATCCTGTGTCCCTGGACCCCTT
CGCTATTTCTGCCTGTGTTCCTGAAAAAACAGCTTTCAGACCTTCAAACGAGAAGCTCATCCCTCTGCTTAGTTGTCGGA
TATATTGTAGCAGCATGCCTGGGGCTCAGAGACGCTGGGCACTCTCTAGGACCAGGCATCTCTCTCATGTTGCTACATAG
TGGCGTTCCTGAAGTGGGACATAGTTTATTTTTTTCTGATCTCAGATAGAAACTCCAAAACGAATTTGCTGGACAGATGT
TCTTGGATGAAAGATGCCTTGGGTCTAGCCATCACCCAAAGTGGAGCTCGAGTTTTATCAAGCTTTTGCTGAGGGCAGAG
CTGAGACCCCCTCCAACCGGCTGGAGGGCCAACTTCACTGACAACACCCACAAGAGCATCTGGGGACCTGAAAAATTGGA
GCTGCCAGAGGAGGGAAGCCGATCAAGAGTCAGGTCTGTGCTTTGATCTTGTGAGGGGTGTGATCCCTTTTTATATCAAG
GGAGCCATGGGAAACGTGTTGTCCCAGGCTGAGAGGGATGTATATGTACAGGTTTAAAAAGTTCTAATTTTAGAGGAAAA
ATAATTTGTTAAGGGAAATTTAAAATGTTTCATTCACTGGCTGTTCAAGGAATTCTCTGATGTTTCTAAATACTCAGTTT
ACCAAGTAGAGTTTTGGAACTCTGTTGGGGAAAGGCTTTATCTTTTGCAAACTGAGGGAATTTTAAAAGTTGGTAAATTT
TACCCTATTTTTCATTCTATTTATGGGGCTGTTTCACAAGTTCATAGTTCTGATTCCCAGTTTTTGCATTTCTCTCCCCA
CATCCCTGACCCTGCAACCCCTGAGAAGGGGACGGGAAACGGAACCTACCCAAAGGTACAGGCTTGCCACCAGCTGTCTG
CCATCTCCCCTCCCTTTCCCCCCTCGCCATCCAGGATGGTGCTGGTCAGGCTGCCCTGGATGTTACCCTAACCCACATCC
CATCACCTCTCGGTCCTGTTTCTCTGCCCCACCCTATACTAAATGGCAGCCACCCCATGGGGGATAAGGCCATTTTGGGC
TCGTTGCCAACTCTGGCCACACTCCCGCTGCCAGCCCTGTTTCCCATGCTTTCGTCAGGCCCCTCCCCTGTGTTGGACTC
CACCCACCCATCGAATACCATCCCCGCACCTGGGATCCTTGGGATCCTCCCCTTCCATCGAGAACACCCTCCCCTTTCAC
AGGTCCCACCTCCTCCGACCCAGCCTCTCCTGGTTCCCATGCTCCTGGAACCAGGAAGGATGCCAACTGGAAGGTAGCCA
TCTTGGCTGCCAAAACACCAAAACATCGGACCTTGCCGGTCAGCCAAAAGGTTCACTCCTCTGCCAGGGGACATGCTTCC
TTTTCGTAAGAGAGTGAGGGCTTCCCGATTATGGGGATGAGCCTGAGAATGCGAAAACAGACTGCAAGGGATGGTGACTG
GGAATTAGTCTCAAAAATACAAGCAGCTCCTGTGAGGTATCATAGGGGTGAAAATCCCAGGTGGGAATCACTTCTCCACA
GGGAGATGAAAGACTTATGTAAAGCAGCAAAGGACTTCGGAAGAAACTCACCTTACTTTAACAATTTATTAAATGCCACC
TTTACTGCCCATGTCATGGTGCCTCATGACTTAAAGCAATTTATGCAAATCCTGCTTCCTCCCACTGAATACATCTTATG
GGAGTATGGAAAAATCTGCTGGGACACTTACTAAAGGACTATGCCCAGGAGGACGGACAGGCACACTTAACCATGGACCA
TCTAGCTGGGGAGGGAGACTTTTCAAAGCCAGAAGACCAGGCTATAGACATCCTCCAGGGAGTTCTAGAGGACATAAAAG
GAGCTGCTAGAACTGCCCTCATGCAAACACCAGATGGTTCAACAGCAAATATTGATTTTATGGATGTGCGGCAAGGGCCA
GAGGAATCATAAAATTTGTCGACCGCCTTACACAGGCAATTGACAAGCAGATAGAACATCCAAAGGCCTGACAAGAGCTT
CTTAGGAAGCTAGCTATTTCAAATGCGAACTCTGCAGGAATGTTTTACATGCTCTCCCCCTTGACCCTGAGCCTATCACT
GCTTAGATGGCTGAGGCTTGCACATGCAGAGCGACTGCAGACCAAGATGCCAACCTAGTCAAAGCTGCCAGTCAGGGTGC
TGTAGAAGCACTGGTCGCAGCAAAAGTGATTTCACAAGAACATAACAACAGCAGAGGGAAAGAACAGTGCTATAACTGTG
GGGAAATGGGACATTATAAAAAGGACTGTGTTAACAAGGGTACTAACAAATCCCAATTCCCAGGATGCCCTCCATGCCAT
GCACACTGTCCTCAGTGCAAACGCCAGCAAACACACCATCATCCACGGTGTCACTAGCCTTTGGGAAACTCCCAGCTGAC
CACAGAGTGGCCTTTTGCAATGACATCAAATGCAAAGGCCAGTCTGCCCCACTCTCCCAGCCACCATGGAGAACCAGCGG
GTAGAGCTTATTTAAAGTATTGGGACTGGACCATCACCACAGAGGAGCTTGACCTACGACAAGTCCAACCTGGAACGCGG
AGGTAGCTGGTAAGCGCACTCCCTGTGCAAACTGAGGATAGTTTTGTGCACGCTATTCCAACTGGCAAATATTGGCCTGA
AGATCTGCCCAGAGATGTTTTAATTACCTGTGACACCCGAGAGGGAATGGAGGGACTTACAATTTTGCCAGAAGCACAGA
CTGTAACATCAGTACAAGAAATAACAGTTCAAGTTTTATGCCTAGACTCCTCTCTCTTTATCCCCACAGGCACTGTTATT
GCCCAAGCATATTTATTACCACCTGTGACTGAGACACCTGCTAATCCACTGATAATGTGAACTCAGATTCTTGGCTGTGA
CAAGCCCATTATGGAGTCTGTCCTGTCACAGAAAGGAAAGACCATACAGCTTTCAGGACTGCTGGACACCAGAGCGGATG
TTACCATCATCTCTTGCTCTGAGTGGCCAAGGGAGTGGCCCCTCATTCCAGCTTCAAGGGTCATCTCAGGCATTGGGGGA
GCCACTACCAGTTTTTGGAGTTGGGACACTGTCTGCTTTAAAGGTCCCGAGGGAAGGACAGCCACAGTAAGACCCTTTGT
GGTTCAGGCACCCATAACACTATGGGGAAGGGACCTCTTGTCCCAATGGGGGACAAGGCTAGAAATCCTAACAACACCGC
AGGATTTCTAGTAGGGGTCACTGAAGAGCAGCGTGCCACCTTTCAATTAACTTGGAGGACAGATAAACCTGTGTGGATTG
ATCAGTGGCCCCTTCCAGAGAAGAAATTAAAAGTGCTGCAGTCTCTTGTGCAGAAGCAGTTGTCCAAGGGCTATATAGTA
CCATACACTAGCCCTTGGAACACACCTGTCTTTGTCATTCAAAAGCCAGGCAAGGACAGGTGGAAGCTTCTGCAAGACCT
CAGAAAAATCAATGAGGTCATTGAGGAAATGGGCCAGCTCCAGCCCAGCCTGCCTTCAGCCTCAATGCTGCCCCGAGATT
GGCAGATGGTGGTCATAGACTTAAAGGACTGCTTTTTCAATATCCCACTCCACCCAGAACATGCCTCTTGTTTTGCCTTC
TCAGTCCCATCCCTAAATTGACAAGCGCCTCTACAGAGGTACCATTGGACGGTTCTTCCCCAAGGCATGCGAAACTCACC
TATGATTTGTCAGTGGTTTGTGGCCCGGATTCTGTCCCCTATCCGTGAGAAATATCCCAATGTCATCATTCTTCATTACA
TGGACAATATATTAATTTCTGCAGAGACTTGTATTATTTTAGATCATGCTCTCCAAGATGTCACCAGTGCTGTCCAGAGC
AAAGGATTCAAAATAGCTGGAGAAAAGATCCAGCTTACTGCTCCTTGGAAATACCTTGGCCTCAAGATCGCAGAGAGAAT
CATCGTACCCCAGCCTCTGCAGATCAAAGACAACCCCAGGACCCTCCGAGAACTACACCAGCTTTGTGGGAACATTAATT
TGGTCCGTCCACTGCTTGGGATTATTACTGAGGACCTCGAGCTGTTGTTCCAGCTCCTAAAGGGCAGTGAGGACCTCAGT
GCTCCGTGATCCTTAACACCTCTGGCCAGGGTGGCGATAGAAAAGGTAGCTGATGCTATGCATACTAAACAGGCATACAG
GTACCATCCTGAGCTACCTTTTTCTTTAGCCGTTCTCAGCACCAATCCCAAATTTCATGCTCTGCTCTTTCAGTGGGATT
CACATCTATCTGATCCCCTGATAATCATAGAATGGGTTTTTAGAACCCATCAGCCTCACAAAACCATCACTACACCATCT
GAAGTTATGGCACAGTTAATAATAAAGGCTAGAGGTCGCCTTTATTCCTCAGCCAGAGTGGACCTTGCTGATATATATTT
ACCCCTCAAAAAGAAGCACCTTAATTGGCTGTTACAAACATCGGAACCGCTCTAATATGCACTGGATAGCTACCCTGGAA
AACTCTCAATTCACTATCCAAAACATAAACTATTTAATTCAGTCTTTAATTTGATCACCAAACCTCTCAGGAGTCAAATT
CTATTAGAGGGTCTGACCGCTTTCGCAGACGGATCTAGGAGTTCCCACAAGTCAGTCATCATGTGGAAAAACCCAACTAC
CCAGCAATAGGAGTCAGACATTGAGATTGTCCAGGGATCTCCCCAGATCACTGAATTGCCAGAAGTGGTCAGAGCCTTTT
CTAAATTTGAAGAGCCATTTAGTTTGATCACAGATTCGGCCTACAGTGCTGGAGTAGTTCAGCAAGCAGAAAATTCCATA
CTAAAACATATCTCAAATCCCCAATTATATAAGTTACTTTCCCATTTAGTTTACCTTTTATCCCATAAAAAACATGCATA
TTATGTTATGCATACAAGGTCCCATACCATCCTTCCTGGCTTCATAGCTGAAGGCAATAGATGGGCAGATGCTCTAGCAC
TGGTGGTTCAAAACACTCTACCAAATATATTTGAACAAGCTAAAGTTAGCCACCAGTTTTATCATCAAAACGTGCCAGCA
CTAGTAAGGATGTTCAAAATCTTAGGAGATCAGGCGAAATCCATCATAGCCACCTGCCCAAACTGCCAGTCATATGCCCT
TCCATCTCTCAGAGCCAGAGTCAGTCCAAGGGGGCTGCAGAGTCTCCAGCTCTGGCAGACAGATGTGACCCACTGTGTCT
CTTTTGGAAGGCTAAAATATATCCATGTCTCCATAGACACGTTCTCAGGGGCCATTTTCGCCTCCGCACATGCTGGGGAA
AAAGCAAGGGATATTATAAAGCACTTATAAAAAACTTACTAGTTTTTTCCATTTTGGGCATCCTCCAAGAAATAAAAACT
GACAACGGCCCTGCTTACGCCTCATGCAAATTCCACCAATTTTTAGATCAGTGGGGTGTACAGCATATCACAGGGATACC
TCATTCCCCTACAGGACAATCCCTCATTGAGAGGGCCCACAGATCTATCAAACGAGTCCTTGATCAACAGCAAGGGGGGT
TCCAGACTTTATCTCCCATTGAGAGACTGGCAAAGGCTCTATACGTGTTCAACTTTTTAAACAATTCGTTCATGGAGCCT
ACCCCCCCCGATAATCAGGCATTTTTCTAATTTGACCCATGCACAGCTAAAAGAAAAACCGCTTATGTTGATCAAAGACC
GTGAGACCAAAAAGGTTACAGGCCCTTTCCCACTAATTATCTGGGGGAGAGGGTATGCTTGTGTTTCCACAGGGGCAGGC
CCAAGATGGATTCCAGCAAAGAACATCAAACCATATGTGGAGGTCGTCAGACCAACTTTAAGAAAGCAGCCAGAGGAGAG
ACAGAAAGATCAGACTGAAGAGATCAGTGAAGCATGGAAGAGGAGAAGACGAAAACCCAAGGAGGATCTTCAAGACAGCT
TCACATCTACTGAACAGAACTTGATACCAGATTTACAGGACTGACTCACTGGATTTACTTAATAGTTTCTTATAGACCTC
GTCCCTTGATTTGTTTTGTTAAATTGTACTTGAATTTTTGAGGGTCTGCAAGGAGGGAGGTACAGACCTACACTTAATAC
AAGTTTTATTTTCTAAATTATTATTTGCTTACTCTTAGACCACCCAAGTCCTCAAGTCCCCAGAGGCCAGACTCAGCCAT
GGCCAGGGAGCCATTGCTCGTCGCCATTTGGATGCTCCTCGCTGCACCACAATGCCCTCAGCTGGATGGTTCCATAACCC
AGCCACAATATTTGGGTCACCCTAGCCAGGACTCTAAAGCAAGACAACATGTGCCTGTCCACGGGAAGCCTTGATGACCC
ATTTTCGACATGCCTGGTAGGACTGCCCATTGATGAGTGGCCAGTAACCAAGGATGCCATCAATGGAAGGCAGGGCAGCT
TCCCCAATAACACCTCCAAGGAATACAACCCAGCAGATAACTGGGACCACTGGACTTTCAGGCTCCCATATGCAACAAAA
GAACCCCAAGAATTAGATTTGTTGGGATCTGCAAAAATGAATTATTGTATTAGATTCTATTTTGAACCCAAGGTGGGAGG
GCAGGGAATGATGACACCAGAAAAAGAAAAGGTAATTCCCAGAAAAGATGTCACTTCCCACCGTGCACTACATAAGGAAG
CAAACAACTGGTGCCAACATATATCTCCTATTATCACCAGGTCCTGTACTCATCCCCATAAATTACCAGAGGGTGTATTC
CTTATTTGTGGAGATTGAGTCTGGGATGGGATGCCAACTTACTTAAAGGGAGGCCCTTGTAGCCTTGGACAGCTTGCTGT
ACTCACTCCTAATATTACAATAATTTGGGACTGGAAAAACAAATCAAGCCACAAAACCAGAGCACTTGATAAATTCAACA
AAAATTGTGATGCCCAAATTAAGCACTGGGAGTTATGGAAAGAGAGTTGCAGCCTCCATTTTCCTACCATGGGTGGCTAC
AGCCAAGGCTCTCGGGGAGTTGACCCACTTAGAGTGTTGGCTCAGCAAGCAGTCCAATGCTACTTCAGTCACACTGACTG
GCCTGCTCCAAGATGAAGAAACCCTCAGGCACGCTACCTTGCAAAATCGAGCAGCTATTGAGTACCTGCTGCTCGCTCAT
GGACACGGCTGCCAGGAGTTTGAAGGCATGAGTTGCTTCAGTTTCTCATCACACAGTGAATCCATACATCATACATCAAA
GCATTTAATACCTAAAGGATCAAGTGAAGAAAATCCAGAGGGCAATGACGACTGGCTCAGCAAGCTTTTCAAGGACTGGG
GACTTAGGGGATGGCTTCTATCCTTAGTTGAGACTGTTCTTTGGACTCTATTTATTGTTATTGTTGTGTTGATTGTGTTG
TCCTGTTTCATCAAGGGTCTGCAAAGATCCATAGGAGTCTTCTTGAGTTAAAAAATAGGGGGAGTTGTGGAGGCCCAGGG
GCTTATCCCTAAGGTAGCTGTGCCCCAACTCTGGGAGGACCGAGGCAAATAGGGAAAGATATCCTTTTAGATCATGGCAA
GGAAAACCTTCCTCCCATGGGCCTTTGCAGACACATGTTAATATTTCTTAGGTTTCATTGTTTCATTGGTTTGTTAAGTT
TATGTTACCCTGTTCAGCTCTGTTCATCATATATGCACCCATCCTAGAATGTTCTTCCTTCCCTTGAACCCCATTGAGCT
AATTTTGCCACAGTATTACACTCCTGTGACCCCATTAGTCCACCCAGTTCATATTTACCCCTTTGCACCACTTTTCCCTA
TTCTTATTGGACCCTGACCTCAGACCCACCCTAGTTGTCTCATTTATAACCCTGTGCCCTCAGACCCCTCCTCACTCTCA
TTCCTGAATTTTATTTGAGGCTGTTGCGTCCCTGAACCTCTATCCTGTGTCCCTGGACCCCTTCGCTATTTCTGCCTGTG
TTCCTGAAAAAACAGCTTTCAGACCTTCAAACGAGAAGCTCATCCCTCTGCTTAGTTGTCGGATATATTGTAGCAGCATG
CCTGGGGCTCAGAGACGCTGGGCACTCTCTAGGACCCAGGCATCACTCTCATGCTGCTAT
>SylAtr086#LTR/ERVK 
AGTGTTGGGGAAGATGAATCAGGGAAACCTTATAAATATGATTGCTTAGCAAAAGATTCTGAAAATATGAAACCTATAAT
TGGAATAGAAATGAAAGCTTACTTTGAGTTGTAGGATACTGAGACTTAATTACTATATAACCTGAAAACAATGGTCTAGC
TAGCTGAAGGAGAATCTCTTTTGATTGAACAATACCTTTCTGCTGGCTAAGGGATCCAAAGGTCAATGTAGCAAAACAGA
AGTTTAAAGAGTAGTTTTTAGAGTTTAAAATATAACACAGTATGCTAATATAGTAGTTCTTATAGGCTGTATGTAGATTC
TATAGGATTTTGTGTCTTGTGTTTGTTGGTCACTGAAAATTAAAATGTTCATCACAAAAGGAGATATAATGTATTGTAAC
AAGGACCTTGCTCTCTTACCCTTCCTCTTCCCCCTACTCTTGCTCACTCCTGCTGTCTTCCCCCTGCCACTTTGCTCTCT
CGCTCCCTCCTCTCTTAGCTCTCACCCGGCTGTTCTTTCTCCCTCTTTCTTTTGGGACTTCCCTTCAGCCGAGGCTGGTG
GCTGAAGGCAAGGCCCTTTTACCCACGACCCTTGCAATAAAATCACATGTTCTAGAATACACAGGTTGGCAGAATTCCTT
GTCCCAGCCGTCCGCAGATTCGCCTACAGTCTGGTGCCCCATGTGAGGACACTGATTCTGTTTTTTCATCTGTAGGACCC
CGTCGACAGTAATTATTACTACTGGTTGTTTCTTCCTCCCTTTACCCCCCAAAAGGCCGTCCGTGAGCACGGATAGCGTT
GCGAGGCATCGCTACTTCGGAGCTCTTTAAAGGTGTTTCCACGGCAACCCTCGGGCTTAGCTTAGAGGGTTTGCGCAGCG
TGGTTGAGCGTACTCGGGCTGCTGAAAGGCTCCCTGGCGGTATAGCTCTCTAAATATTTTTCGCAGTGCCCCAGGACCTG
AGCTCTTAGAGGACCCAGCGCGTGGTGAGCCCATCTCGGTGCCGATGCAGAGGCCCGTGAATCGGAGATCGGTAAAAATT
GGTCCGCGGCAGGCCCCAAGTTCGGCGAGATGTTGCTAAAGCAGCGACTAACCAGAGTCTTAGGAGCGTCCTGCCGCGTG
GTTGAGCACGGATAAGCGTTACACAGTAGCGCCTGTATCCAAAGCTGGTTGGAGTGAAACCCGTGGGGTCCTGAGCACAG
AGGGACCCAGTCACGGTGTGTTGAGCACCAACAGTACTGCCTGGCCAGCAGACACATACACACCCCGGTCCGGGGAGTAT
GACAGTTCCCTACCCTGGCATTCCCGCCTCTATGCTGCCGCTTCAGCCCAGCCGCCCGCTGACCTCGCAGTTCCACTGCC
CGCAGCCCCGCCCCACGACACCGTCGTGCCACCCCAGCCTCCCGTTCCCGTTGCTCCAGCGGCACCCCCGGTGCTCGCAG
CCCCGCCGCCGCCGCTCGGCTGCATGGTCCCGTGCGGTGCTGCGCTGGATCCTCCACGGCCTCCCGGTTCCCAGCTGCCG
CAAAACACAGCCATGCCGCTGCCATACGCCGCCACCATGGCAACCCCAACGCCGCCGCTGCCCGCTTCCTCTGTGGTCAC
GCCAACGTCACCCTCCGAGCCACCACCACCGAATCCATCCGCCGCTGCACCGCCGCCCAGCCCACTCGCCGCTGCGTTTT
CGCCTTGCTCCCCCCCTGCGTTGCCACCGCCACCGCTGCTGTATCCCCCGCGAAACTGCATCCCTCGGTACCGGCACTCC
CACTACAGCCCCCGCCGACGCCGCAACCACGGCCACAACACACCCAGAACATTTTTGATACCCCTCAATTAACAGACTGG
CATGAAGTGACATGCCAGATTTGCATAGAAAAAAATCTTAATCCTCTAGCTATGACTGTGCTGTTCAGTCAACAGGCCGG
TGGCCCCAGGTCATGGGCTGCTATCCCATCCCATGAAATTAAAGAGCTGAGAAAAGCAGTCAAAGACAGTGGTATTTGCT
CTCCTTACTTTAAACAACTGCTAAAAAGCACCCTGGAGTGACACACACACCTAATGACTGTAAAAACCTTGCTACCATAA
TTCTTACGGACTCATAATATATGCTATGGGAACTGAAATGGAGAAAAATGCTTGCTGGAGTTTTGACACTTTACAGGCAG
GGTACTGATGCAGACCTTCGGACTCTTAGCATCTCTAAGTTAACTGGTGATAGCCCTGATGATAAGAACGAAGACCAAGT
GAACCTGCCCAGAACAGCATTGGATGATATTAAAAAGATGGCTCGTAAAGCCTTCTTGCAAATTCAGCCTGCTGGAACTT
TTGAAAAGGCTTATAATCTAATCTGCCAGGATTTATCTGAGCCATTCACCACATTTGTTGACCGCGTACTCCAAGCAGCA
GAAAGGCAATGCAGTGATGATATAGCTCACCCAATAATGGTATGTGACATAGAAAATAATGCCAATGCAGAATGCAAAAG
AGCTGTCAAAGCCCTAGGAAAAGAAAGACCAACAGTGCCTGAGATGATTGATGACTGTAACAAAATTGGAAGCCCACAGC
CTGTAGCAGTCATACAAGCTAATGAGCTTGGAAAGACTTTAGGAGAAAAAAAAAAAGCCCTTTCAGTGCAGACAGCACAA
TCAGAGGCTCGGGACCAAAAGCTTACTGAAATTCTGATTGCTTTGCACCTCAACTCCCAACAACACAGCAATACTATGGC
TGTCATGCGAGCTGCTGTGGCTACAGGACCCTGCTACTTATGTAAAAAACCTGGCCATATCATGAGACGTTGCCCTGAAA
TCTACAAAGATGCACGAGCACCAGATCAATGCCCTACCTACAAGAGGGGAAAACATTTTGATCAACAGTACCTCCCTGGA
CATATTATTACGAGCAAATACATTCCAAAAAACTCACATGAGAGTGTGCAACACCATCGCGTGATGAAACAAGTAATGGC
ACCCCACATACCCAACGTGAAATTTGTGAACACCCTGGCTTCAAAGCACTTTGCTCCATCGCCAGCACCAACCCAAGTAA
TGACCCAGGCCTGCTATCCCCAGGATTCTGGTGTACTTTGGCAGCCTCCAAACCAACAACCTTTATAAAAAATGATAGTT
ATGACTGTATTTCAACAAGTATGAAGGGGACTTCACAAATTCAACAAAACTTTTTAGTTACTGGCAGAGAAAGTAATGAC
ATTCTAGGACTCCTTGTCTCACCTTGTATAGTGTCCGTTAACTGTAATGAAAAACTGTTGGTACTAGCCAATGCCCGTTA
TCCCCCACTACATATTCCGCCCAAAACTGCTACAGCTATTGCCATAGCACTGCCCATGTGAACCATGGATCACATGCCAC
CACACTGTTCCTCGGTCACTTCTGAAAATCCTGAGGTTTGTTGGGTTCAACACATCAGTCACAATCGACCAATAGTGATT
TGCCAGTTGTCAAATAATGGGGTTCAAATTAATGTTAAGGGAATGATTGATACTGGAGCAGATGTTTCTCTTGTTTCTTA
TTATGTTTGGCCAACAGATTGGAAGCTGAGACATCCCCCAGGCGTTATCACAGTCATCGGAGGTGTCACTCCGTGCCTAC
GAAGCGAATCTGTGATTACTGTTACAGGACCAGGAAACAAAAAGGCATTGCTCCGTCCTTATGTAGTGCAGAAACCCATC
ACGGTATGGGGAAGGGATTTACTTTCTCAGTGGAGGGCAAGAATTGAACTGGATTTTTCGTAGGGGCCACTGAGGCACTC
AGTCCTTTAAAATTGACCTGGAAAACTGACACCCCTGTCTGGGTCGACCAGTGGCCCCTGCAAGATAATAAGCTGAGTGC
CCTCAAAAAACTTGTAGCTAAGCAACTACAAAAAGGTCACATCAAACCCACTAACAGTCCTTGGAACTCACCTATATTTG
TCATCCATAAGAAAGCTTCTGACACCTGGCAATTGTTACAAGATCTTAGAAGGATCAATGCAGTAATTGAAAACATGGGA
CCACTCCAACCTGGCCTGCCTAACCTTTCCATGATCCCAAGAGAATGGCCACTTGTTATCATTGACTTAAAAGACTGTTT
CTTCAACATCCCACTGCATCCAGACGACGCTCCCCATTTCGCCTTTTCTGTGCCAAGTACAAACTTACAAGAACCACTCC
AGAGGTACCATTGGCTGGTTTTACCCCAAGGCATGAAATGCTCCCCTACTATTTGCCAATATTTCGTGACCTGTGCCCTG
GCTCCAGTTCGAGAACAATTCCCACAATCTATTATTCTTCATTACATAGATGATCTGCTCATCACAGCGCCAACACAAAA
ACAAATGGAAGGAACTCGTGACAGTGTGGTCGCTGAAGTAAGAAAAGCTGGAATGGTAATCTCTGAATCAAAAATACAAG
AAATTGCTCCCAAGAAATATTTAGGGTGGAAGTTAACAAAACAGTCTATTACACCCCAAAAGATACAACTCCGGACCAAT
GTTCGTACTTTGCAAGATTTACAACAGCTCTTAGGAGAAATTAATTGGGTTAGACCTGTGTTGGGAATTACTGCTGATGA
ACTCGCCCCACTCTTTGATTTGTTAAGAGGGGACAATGACATTAAATCCCCTAGATCTCTTACTCCTGAAGCTTGTAATG
CTTTAGAAAAACTTACTGATGCTCTGCAAAACAAACAAGCACATCGCTGTGTTCCAAACAAACCCTTTTTCCTTGCAATT
TTTGGGGAAAAGATAAGACTGTATGGCCTCATTTTTCAATGGAACTCCTCTCAAAAAGATCCTTTTTTAATAATTGAATG
GGGTTTTCTCTCTTACAGGTCACCAAAGACAATCTTCACATCTTTAGAAATGATCTCTCTAATTATCATCAAAGGCAGAG
CAAGGCTTCTGTCAGTCGCAGGCTGTGAGTTTACAACTATTTATTTACCCATGATCAAAACCTATTTTGATTGGGCAATG
CAAAAATCAAAAGACTTGCTGTATGCCTTGCTTGATTTTCCAGGTGTTTGCTCTATCCACTACCCAGTACACAAATTAAT
CAAAGCTAAATTATGTTACAAAGAAAAACCCCTGATCAGTGAAGTACCTTTAGATGCAATTACTCTCTTCACTGATGGAT
CAGGACAAACACACAATTCAGTAGTTACATAGCAAGATAAACAAACTAAAGCCTGGAAACAAGATGTTGAAAAAGTTGAA
GGTTCTCCACAAATTGTTGAATTGGCAGCAGTTGTAAGAGCATTTCAGCTCTTCCCAGAGTCCTTTAACCTAATCACTGA
TTCAGCATATGTCGCCAATATTCTTAAGAGAATTGAGGGATCTGTTCTAAAAAATGTAAGTAATGATAAGTTGTGTCTTT
AGCTCACCTGTCTCTATCAGATTCTGTCACACAGAACTACTCCCTATTTTGTTTCTCACCTTAGAGCTCACTCTAGTCTT
CCAGGATTTATAGCAGAGGGAAATGCACGAGCTGATACATTGGCATCCACAGCATCTGATGAAGAAGTTGCAGCAGGCAT
GAAAGGTTCTACTTCGATGCTTGCTGCAACTACACTGCCTAACATTATTGAACAAGCTAAATTGAGTCATGCCTTTTTTC
ACCAAAATGCGCAGGCACTCAAACAAGACTTTCACATTACCCTTGAACAAACGCAAAATATTGTGCGGACTTATCCTGAT
TGTCAGCTTATTCAGCCCATTCCTTCTTCAGGAGCTACCAACCCACGAGGGTTGGAAAGTTCGCAGAAATGGCAAACAGA
TGTCACAAAGTACCCTTCTTTTGGGAAATTTAAAAATATCCATGTCTCTGTTGATACGTTTTCAAACGCAGCTTTTGCTT
CTGTACATACAGGAGAAACAGCTAAGCATGTTTGCCAGCATTTTTTACAAGCATTTTCCTATTTAGGGGTCCCCCAGGAA
ATCAAAACAATGGTCCTTCATATGTCTCACAAAAATTGGCCGCATTTTTAAGTGAGTGGGGTGTTCACCATACATTTGGC
ATTCCTTACTCACCCACAAGTCAACGGATGATAGAAAGAACACATCAGACTTTAAAACGCATTTTAGATCAACAGAAAGG
GGGAGAAACTCAGGCCACACCTCAGAGGAGGTTGCATAAAGCCTTGTATGTTTATAATTTTTTTGAACAGTTCTACAGAA
GAGCCTGATCCCCCCATTTACAGACATTTCTTGAACAACAAAAAGGCAAAACTGAGAGAACACCTCCCAGTTTTAATTAA
AAATTTAGAATCAGGACAAATAGAAGGACCATATAGTCTTATAACATGGGAGAAAGGGTATGCGTGTGTCTCCACAGGAG
AAGGACTCAAGTGGATTCCAGCAAAGAACGTGAAGCCATACCACGCATCAAAGCCCACTGACACCTCCACACTGGCCAGT
GACACCACAAGTGGAAGCCAGGAAGCAAGCAAGACCTGAACTGTGCCGATTCATCAGGAGAAGATGGCCCACCAGAAACA
GCTCAAGAAAAGACTGGACTTTTATTATTTGCGCAAATGCATGTTGTTTTTACCCTTTTCTTTTAGTTTTTGTAGTGAAG
CTTTACCTGTTGATCAACCAAAGACTAATGTCTGGGTTGCTTTAGCCAAGTCTGCAGGCTCTGATACCATCTGCTTATCC
AACACGAGCCTTGACAAATCCTTCTCAACCTATTTAGTTGGAGTACCTTTCCCAGAAGCTTTTGACAATGTTACTTTTGA
AAAATATTGGCCATATGACGATCATCAGATATCACCAACTCCCAGCCAGAGACACCAAACTTATATTGACAATTCTAAAG
CTGATAAATCAGACCTTCAAGAGTTAAAAATCCTAGGCTCATTAACTATGGACACCTGTTACCTGTTCCATTTCCTAGGA
GAAAACAGCCCTCTTTTAAACGTTACCCCATATCACCTCGCCTATAGCAATATAACTTCCTGGTGTCATCAAACTAAGCT
TCTCGTATATGACGAACCTTATGCCGATTGCTTTAACAAACTTCCTATTCGATTTCCTAAAGGAATTTGGCTCATCTGTG
GAGACAGGGCCTGGCAACGTATACCTTCAAAAATAGATGGTGGCCCTTGCGCCATGGGACAACTTACAATAATTGCTCCC
CAAGTCAAAGAAGTAATCAAAAAGAAAAACAGGAAAATAAGATCTTCAGGGGGACATCACTTTGAAAGTAGCTGTGATAG
TGATTTCCATCCTTGGAACTCTGGAAGTTCGATTGCTGCAAGCATTTTTCTACCTCAGTTAACTTCTTCAGTAGCATTAG
AACAGTTAAACAAGCTGGGCTGTTGGCTCAGCAAAGAAGTAAATGCCACCTCTACTATGATCAGTGATTTGTTGACAGAT
GAAGAGGCGGTCAGACATGCCTCTTTACAAAACAGAGCTGCCACTGACTATCTTTTATTAGCACATGGGCACAGCTGTGA
AGATTTTAAAGGATTGTGCTGTATGAACTTATCAGATCATTCTGTTTCTATTCATAAACAGTTACAAAATTTAAGAGATT
TGGCTAACCAAATTACAACAGATGACCCATCCTAGCTAGACAATTTGTTTGACGGTTTGAGCTTTGCACCTTGGCTAAAG
GAACTCTGTAAAATAGGTAAATATTATTTTAATAGTAATAATTGTAGTTTTAGTAGCCATACCCTGTATACTTAAATGTG
TGCAAAAAATAATTAATAGGACAATTTCTAGTATCTTAATTGTCAATCAGAAAGGGGGAGATGTTGGGGAAGATGAATCA
GGGAAACCTTATAAATATGATTGCTTAGCAAAAGATTCTGAAAATATGAAACCTATAAGTGAAATAGAAATGAAAGCTTA
CTTTGAGTTGTAGGATACTGAGTCTTAGTTACTATATAACCTGAAAACAATGGTCTAGCTAGCTGAAGGAGAATCCCTTT
TGACTGAACAATACCTTTCTGCTGGCTAAGGGATCCAAAGGTCAATGTAGCAAAACAGAAGTTTAAAGAGTAGTTTTTAG
AGTTTAAAATATAACACAGTATGCTAATATAGTAGTTCTTATAGGCTGTATGTAGATTCTATAGGATTTTGTGTCTTGTG
TTTGTTGGTCACTGAAAATTAAAATGTTCATCACAAAAGGAGATATAATGTATTGTAACAAGGACCTCGCTCTCTTACCC
TTCCTCTTCCCCCTATTCTTGCTCTCTCCTGCTGTTTTCCTCCTGCCACCTTGCTCTCTCGCTCCCTCCTCTCTTAGCTC
TCACCCAGCTGTTCTTTCTCTCTCTCTCTCTTTGGGACTTCCCTTCAGCCGAGGCTGGTGGCTGAAGGCAAGGCCCTTTT
ACCCACGACCCTTGCAATAAAACCACATGTTCTAGAATATACAGGTTGGCAGAATTCCTTGTCCCAGCCGTCTGCGGATT
CGTCTACA
>SylAtr087#LTR/ERVK 
TCAACTCCAACTCTGACCTATTTTTGCTCAAGCTTTGGCTTAAGGCTCCCTGCTTAGACTACTGTTGCACCCCCTCTTTT
GAAGTCTCGTCTCTCAGTCATGCAGGAATTGGTGCCTTCTGTGTGAGGAGGTGAAGACTGCCTCATCAGTGCAGGCAGCT
GGCAACCCACCCCGGGCTGGAAGTGCTGCTGGAAGAAGCAGGATTGGGCCTGTAACAATCCCTCTGGACAACCGGGAGAA
CCAAGAGATGAGCTGGGGGAAAGGAAACATTTGTCATGGGAATTCTGCCCAGGAGAGACACTTTTTATTTGCTTATGTTT
GAGCTGCTTAAGAAACACGGCAAGTCTTTACCTTCTTGTGATTTAAAACTCGTACTGTAGTGGGTGGAACCTGAAGGAAA
AAATGTTACTGTGTCTACCATCTTTCAAAAAAACTTTTGGGATGACATAGGGGTGAAATTATGGGACCATGCCACAGAGA
GGAACAGAGTAGCGGCTGAGATGCTCCCCTCTGGAGAGTGGTTTATGAAGCTATGGAAAAGCAAGAACAGCTTCAAGCTG
TAGCTAATGATCCTGAACAAGTGGCAGACCTACCAAAAACCATATATTCTTTAGTACAGCCATCCACTCCTCCTCCACCA
CTGGAGGCAAAAGAAGGATACTGGGCACCGAGATCAGTGACAGCTTTTGTTGCCAGCCACTGCCCTGGGAATGGGGCAGC
AAGGATGAAGATCTCTTTGATTCTGGTCCCACAGACTCTAATGACAAGCCAGATCTGTTTCCTCCAGACCCTCACAAGAA
CTGGGCCCGTTTAAAAAGAGCTTTACTTGTGGGAGACTTGCCAATGGTTGATAAGATCATAGCCCCTGTCCTACCTATAT
CACAGCAGCAAACAGTGTAGTCCTCGTTGGGAGGCACTGTCTTTTCAGGAGGTAATAGAATTAAGATGGATGGCAAACAA
ACATAGCATAGGGTCCCCATATTTTGGAGTTTGTTGAGCTCCATGCTTTCTGCACATTTAATGACACCCCATGATGCTAG
GTCCCTTGTAGGGCTGATATTGACCTCTACACAGTGTACTTTGTGGGAGGCAGAATGGGAAAAGTGTCTGCGGGTGCTTC
TTTTGACTTATGTGGGACATAGAAAACGAGATTTAGCTGCTTTAACACTGGATCACCTTGCAGGGGAGGGACTGTACACA
GACCCTTCTGATGAAGCTCATGAATGTCCAAAGGAGGCTCTTGAGGGGTGTCTTGGTTTGGGAGGACAGGTCTCTGCCAG
GGAAAAGCCAGAACTTCCCTTGGAATGGAGAATGTAAACTCCCTCCCTCTGAATTATTATAATTTTGAAATTAAGGGGCT
TTCAGGCAAAGATGTGGGAATAGGAACAACAGTCCTTTACTAGGAATATTAAAAACGCAGTAGTACAAAAAAGCAAACCA
ACAAAAAAAGAAACACTGACAGATTCAGAACACTCTGTTGGTCAGGGTGTTGATAGCAGTCCAATTGAGTCCTCCTGGAG
TGACAGATGTGGTTCTGTTGGAGCAGAGATGATCCTGCAGAAGGGTCCAGTGGTGGTGAGATGGGTCTGGTGTTCCTCTG
AAAATGCACTGGAAAACAAGCTGTCCTAATGTTTTGAATCCCAGGTTTTATCCAGGTCGGAATGATTGGCTCCTCCTACT
GGGTGAAGCATCTCCCAATGGGATGCTGTAATTTTATCAGTCATTTGGTGAGCCTTAATGGCCCACGAACAGCAGATATC
CCCCAGGGGGAAGATGGGTTGTGGAAGAGATAAAGAAACACTGCCCCACCTGATTGTAACAGCTATCCCATTAAAAGAAA
GACACACACCCCCTTCCCCCCCAGCGTGATGAGACAAAGAAAAACACCTCTTCAACCAGTTTCAACAGATAGGAAAAGAA
TACATCTTGCATTGCAAGACAAGGGGGTAAGAGAGGCTGCAAGAAAGTAATTTTTAAAGGTCCCTGATGCAAGGATGTCT
CAGAAATTTTTTACAAACACAATTCAAGAGTCACGAGAGCCATACATACAGTTTATTGACTGAAGCAAGCCCTAGAACAG
CAGACAGATAATGAGCCAGCCCGAGAGATTTTGCTTTTAAAGCTCACAGTTGAGAACGCAAATGGGGACTGTAAAAAGTT
GCTTAAATCACTAACTAATCCAAATCCAATCCAATCCTAGAAATGACAGAAGAATGTAATGATAGAAATTATAGAAATGA
TAGAAATTATAGAAGAATGTAATTACCTTGTTACACTTGAGCATACATCTACAACCACGGCTGCAGGAATGGCTGCAGCT
TTTGCAGCTCTTCAAAGCCCCACAGGGGAACCAAGAACATGCTTTGCTTGTGGAAGACCTGGCCATCGGAAAAAGGACTG
TTTTGCTCAGAATGGGGCCCAAGCAAAGGCTCCTGGCATAGAACTCTGGTGTTGTAAAGGAACACATTTCACTAACAAAT
GCCATTCTAAGTATGATTTTGAAGGTCATCTGATCCAGGGAAACTGGAGCTAGAGCACAGCGTGAAGACACATTCAGACA
CAAATGGCCCAGCCGACACAACAGCCACCACAGCAGATGCCACAGCAGGGATCACCTCGAGTCTTCACCCAGCAACTTGA
GGCAGCACCAGACTGGACCTGGCAACCTCCAACACAGTAACATTACTTGATTCTTCTGCTCGTTGACTCCCTACAGGAAT
TTCTGGATTACCAAATCCCCAGAGAAGTGCTCTGGGAGATTTCCCACCAACCTATCTGTGCTTTTTGTTCTCCCTGGAGT
CATAGATTTGGACTCTGTTGGTGAAATTCAGATTATGGCCTGGACTTCTTTTCCACCATGTACTGTCCCTAAGGGGACTC
ACTGCACAATTGATTCTTCTCCCACAGACACCAGCACTTTCTAAGGGAGACTCTGGAGAAAGAGGGGGAGGGTGTTGGCT
CTATAGGAACTCCAGAAATACTATGGGTACAAGTAATTTCTGATGAACGCCCTACATGTAAATGCACCCTAAGGTTATAG
GGACATCATGTAATATTTATAGGTATCCTAGATACTGGAGCTGATGTGGCTGTCATTTCTCAGGGTAAATGGCCTCCTTC
CTGGGCCCTCAAAGAATTATCCCAACCCATTACAGAGACTGGGGAAAGCAGTCATGGTTATCAGAGCCACCACCTAGTTC
AGGTGAAGGGGCCAGAGGGCCACACAGCTTTTGTAAAGCCATTTATTATTCCTGTACCCATGGTGTTATGAGGGCGAGAT
GTACCTTCTCAATGCGGCTTCAAAATTCAGCCTGTTTTTTAATAGAGGCCATCGAGGTGCGCATCACCCTAAAGTTAACC
TGGAAAACTGATCACCCTGTCTGGGTGGATCAATGGCCACATGATACGTCTGGATTTTTCTGCCACACCAGGGGACCAAA
ACTATAAGCACCCAACAAGAAATGATTGCGTTACTTATTATCAAAGCAAGACAGAGGTTGACTTCACTTGCTGGTGTGGA
GTTTAAAGTCAGTATGTTTGCTCGTTATCACTGTTTCCTTGCGATGCTGTTACAACAATCAGAGACATTTCAGATGGCAT
TAACTAACTTCACAGGGCAACTTTCTTTGCATCCTCCGATGCACAAGTTGCTAGCTACTAAATTTAAACTTTCGATGAAA
CCTAAGCAAAGTGAAATTCCTTTGCAAGCTTTAACTGTTTTTACAGATGATTCAGGCCACACTCACAAATCAGTAATGCT
CTGGTGGGACGCGAATTTTAATCTATGGGATTCAGACATTACTACTGTTTCAGGTTCTCCTCAGATCGCTGAATTGGCAG
CTGTAGTACGGGCCTTTCGGCAATTTTCTACCCCTTCCAATTTAATCACAGATTCTGCTTATGTTGCAGGGATTATCGAG
AAAGCTGAAGCTGCTGTTCTAAGAGATGCGCCTAACGAAAACCTTTCTACCGGCTACAATAATTTGTTTCTCGTTTAGAT
AGTAGATAACACACGTATTCTGTGATGCCTATTAGATCCCACACTATTTTACCAGGTTTTATAGCAGAAGGTAATCGTCA
GGCAGACCTGCTCACTTTAGCAGGTCTTACCAGACCTCTTAGCACAGGCTAAATTAAGCCACTCATTTTTTTCATCAGAA
TACCGCCACATTGGCACACTCCTTTGACTTGAGTAGCTGCCAAGCTTCCAGTACCGTGGTAGTGTGCCTAGACTGTCAGA
GACATTCCTTTCCCTCTGTTGCTGGAGGAGTTAACCCTAGAGGGCTTCAGAGCCTTCAGTTATGGCAAAGAGATGTCACA
CATTTTGCTGAGTCTAGCTGTTTCAAATTTATTCATTCCTCTATAGATACATTTTTAGGTGCTTTATTTGCATCCTGTCA
TACCAGAGAGTCAGCAAAGGATGTTTGCCGTCATTTTACCAGTGCTTTTGCAGTCATAGGTATTCCCTTAGAAATTAAAA
CAGACAATGGTCCTCTCTTCCCAGAGAGTTGCAAATTTTGGAGGGTAACACTTAAAACTGGGGTTCCTCATTCCTCTATG
GGTCAATCCATAATCTAGTGAGCTCATGGCTCACTCAAGTGTCTTTTATTGCAGTAAAGAGGGGGAATGGGGAATGCTCC
CCTGCGAATGCTTACAGAAGGCATTGTATGTTTTTAATTCCTTGAACTGCTCCTTGGTGGATCCTAATCCTCCAATTGTC
AGACATTTCATTAGAAGCCTGCAAATACAGCCCAAACAGAAACCCCCGGTATTGGCAAAGGATCCAGACACAGGTGAATT
TGTGGCACCTTACCCTCTTGTTAAGTGGGGTTGAGGTTCTGCTTTTGCTTCTACAGAAGCTGGACCGAGGCAGATTCCGG
CAAGGAATGTAAAGCCTTTCAGAAAATCATTGGCAACACCACCTGATGAGGATCCAGCCCTGACACTGACCTCAGAGAAT
TCGTGATTTCTCTGAGGATACTTGTGAGAAGAGCCTCATCAGCAACTGTGTGACAACAAACAGACTTACATCCTTGGGGA
GATGGTTTGGGTTACCTAGAGGTGTTAGGGTCACCAGGGTTAGGTCGTCCACTTTAGAAGAACTGGTGAACCACACATCT
ATGGGTGGTTGATACGGTGGCGAATTTCCGTTTGAAGAATCTGTCTTTGCTTTAGATTGGGAACATATTGATCCTAGCCA
AACAGTCACCGCTTATGAGTGGGAACTTAGTTAAAGTAGCCGTTTATGCTCTGGGTGTTATTTTGTGCATACTTGTTGTA
GTGCTTTTAGTATTTTGCAATGCTTACAGAGACTGATCGATAAATCAATAAAGAAAATTTTATTGGTGCAAAAGGAAGTG
GGAAACATGGGAGAACAGATGAGAGCTAGAACAGAAAGCACGATGGAGATGGATCAAGATATTATGGCCTTGGTGGGATA
CAGGCATGAGAAGAACTGGGAAAGTAAAGTATTTGCACATATCAAGGTTTTTGAAACTATGTAGTTTTGTAAGGATGCCA
AGTATTGCAAACAATAGCCTAATTCTGTAACTAGTGTGCAATTCTTGCTTAGGGATGTGACTGCTTAAAGCTGTAGCTGC
TTGGAACTGCAACAGTATACAAAACTGAACTGAGATGAAAAATAAACTACTACAACTCCTTTTTGCTTGGACTTCAACTT
CGCTCCCTTTTCTTGCTTGGACTTCAATGACTTCAACTCTGACCTATTTTTGCTCAAGCTTTGGCTTAAGGCTCCCTGCT
TAGACTACTTTTCCACTCCCTCTTTTCAAGTCCTGTCTCTCAGTCACACAGTAGTGGAGGCTT
>SylAtr088#LTR/ERVK 
TGTTGCCTCAAGTTTGCCTGCTTTTCACTGTTTGCATTTTGTTCTCATGCAGCTTCAAGTAAGCTATGTATGTTTTTAGA
AAATTATTTTTGTTTACATACTTCTCCTCTCTAGGAGGAGAAAGATGATTGATGGTGATGTTCACCAACGAGGTCGAAGA
GGTGGCTACCTGTGTAGCCAATCTTGGCCTGTCTGCAAAATTGTATATATTTTGGAGTCAGAAAAATAAAGTAGAAGCTT
TCCGGCTTGACCTCCTGCTGGCCTGCCTCGTCCTTTCGTGCTCCTAGACAGCAGCCGCAAGTGTGACCCTCCGTCACAAG
TGGTGACCCCTCCGCTGGAAAAGAATTCAGCCTTCTGTGTGTCTGAGGTAACAAGTGGTAAGAGATGATGACCTCTTCCT
CGGATGATGCCCTCATGATGGACCTTTGGTTTGGGGTCCTGGAGACCGAGGAAGCCTCTGTATCTAGAGAGGACTTCCAA
GACTTGTTCTATTATGCTAGAAGCCATGGTTTTTTTCTGTAGCGTTCAGGCTACTTTCTCCACATTGGAGTGGCGGACCT
TAGGGTCCCGCCTACTGCACGAGTTTAAGGCGGATGCTGGGGTGCATTTTTTGAGGTTGCTAATGACCTGGAAAAGGCTG
GAAAGGGTGCTGCTCGGTACTCAGCTTCCCAGTTCTGGGCCTTCAGAGGATGGCTCCAGCCTGATGTTGTCTCCCGAGCT
AGGTGCCAGGGAAGATGGTGGTGCCTTTTCTCCTGTCCCTGCGCCGGGAACGCGCTGCTGGAGCGGAGGGGATTTAGCCC
CCACCCCCTCTTGCACGGTGCTGGTGGGAACACCGATTCCCGCCCCACGTAGGCGCAGGAGTGAGGAAAGCCTGTCCTCC
CTCAGGGCACCAGCTGAGGAGGGCGCGGGGTCCGCGGGGCGGATCTCGCCCGTACCCACACCCCGCAGACGTTGGAGTGC
GGGGGATCTTAGGGCTTGCGGAAGCCCAGCGGGACCGGCGCTACCAGCGCCGCCGACTCCGGCGCCGCGGAGGCGGCAGC
AGAAGGTCCCTTCCCCTCCCCGTGCATTCCCGGCGCGGGAAGCGCCAAGAGCGCGTTTGGACTGGGGAGGGGGGGCGTCA
CAGCGGACTGCCCTCATTGTGGGATTTCCACGAGATATTTCGTGGAGGAGGACGGCGTGGGTTCGCGCCGTCCCGAGGGG
TCAAGCGAAGCAGCCCCGGACCTGCGCGGCGGGGATCCGCAGACTGCCGCAGCTCCGGGCGCAGCTCCGGGCAGCCGGCC
AAGTCTGCCCGGGGGGGCACGGCCCCGGAGAGTGAGAGGCCCGCCCCGCAGCGGGCGGGAGAGCCACCCACCACTGGAGT
TCGGGCGGCCGGAGGGACCATGCTGGGAGCGGTACCCGCAGCTCCTCCCGCAGCCGCGGCTCCGCCGAGAGATGCGTGGG
GGAGGTGGCGCTCGGGTGGCCTTCGGGCTGTACAGCCTGGCTCTCCAGTGAGTCTTTCATCCCCCACGAGCCCCCCTCCT
CCCCCCGTGGCTTCTCCCCCCCAATCGCCCGTGTCCTTGGAAGCGGTGCCGCACGGCAAGTCCCTGAAGGCGTTGCGTTC
CTCCCCCGCGCTGAGCCGGAGCGGCTCCAGTTTTTGCTTTTAGGGGGTACGACGCAGCTGGCGACAGGCCGGTGTTCACC
CATGGCAAGGGGTCCCGGGATGCCGGGTCGCCTTCGGGTGGCCGTTGGACGCTGCCACCGTGTCAGGTGACGGCCCGGCC
GCGGGACCGCGCACGTTTTTGGGAGGATGTCCGATCCAAGGCTGCTGCCGTGGGTAGCCGTGGTACTGTACGGGGCCCCC
TGAAGGGCAGGGATCAATTCCCCAGCTCTGCAGGTGCTGCGAGACAGGCACCTGCCTCTGTCCTCGTGGAGTCTAGGGGA
CAGGAGTCAGAGGATGATGCCTCGACGGGTGGTCTGCGAGCTTTCCCTGTGCTTTGGTAAGCTGGTCGCAAGAACCATGT
CCATTTGTCTTGGCAAGCATTGGTTGATCTCCGAGATAGGGTTGGTAAATACGGTCTGGGGTCTCCGGAGATGATGCAGA
TACTCCAGCTGATAGACACAGACGTGTTACCTCCTTATGACATTTGGTGTTTGGGCAAGGTTCTCTTTCAGCTGGTCGAA
TATGACCTGTTTGAGTCCCAGTGCTCTCAATTGGCTGAAAAGACTGCAGCACAGAATCAGATGGCTCGTCAAGATGACCC
TGGGTATGGGGTCGGGTCAGAAGTGCTGCTGGGTATAGGTGAGTTTGCTGATGTTAACAGGCAGATCACCTATGAGCCCT
TGGTACTGGAGCAGTGCCAGAAGGTTGCCATGGCAGCATTGGTACAGACAGTGGAGATGTCTGCACCGAAACAGTCTTTT
GCCACGATTCTTCAGGGGACTGATGAACCCTTTCTGCAATTCGCAGAGAGGCTGACAGCTTCAGCTGAGCGACAGGTGGA
TGATTTTAATACCAGAATAATGTTGCTCAGGCATCTGGCAAGGAGCAATTGCAATGCAGAGTGTAGGAGGATCATTGAGG
TCCTTCTGGCTGATCCCTCACCCTTGCAAATGGCTGAGGCCTGTGCAAAGCTGGGCACCATAGGTGCTAAGGTGGCTGCC
GTGGCTACCACCCTGTGACCACCCTGGGAGAGGCAGCAGGGTGGGAAGCAGAAACAGGCAAAGGCTCAGGCCGGCAACAC
AAAAGGGAAAAAAGGGAAACTATTTCAAAAGGGGACCACTCCTTTGTTTCTCTGTGGACGGTGTGGAAGGCCAAATCACA
TGGCCAATGATGGTAAGGCCACACTTCATGTGAATGGCCAGTCTCTATTGGGCTCAGGAAATGGGCAGTGGAGCGCGAAA
AGGAAGCGTGCTCAGACATGAGTGTTTTCCCAAACCCCAGAGCCCATGGAGATCTGCTGGGCGAGCAGAGTTTCCACACC
CACCCGCCCCTGTCACTGTCCCTGAAGGGACCTGAATTGCTCAGCTCGTGTTTTTTGAGTCTTCTGTTCATAGGGCAGAG
TGCCGGTGGCAAGAAGGAGGCTGCTCTGAAGCTACTGGGCTGCCTCATGGTCACTGGACTGTTGCTCTGGCCAGAGACTG
TCCTGCAACGACTTTTACTCTGTCTTTGGAGTGGACATTGCAAGTTTCTCCCTTGCTGCTTGGCATCTGGAATGGACCCT
TTCTTCTAGACGACTTCGTCGCCCTTCGTGACTTGGTTCGGGAGCAGTTGGTCCAGGATCATCTGGAACTTTCTACCAGT
CCCTGGAATGTCTGTTTCCTGCCTCAGAATGATGTCTGGGACATGGAGGTTGTCACAAGACCTCTGAAAAGTTAATGCTG
TGGTGGAAGGCATGAAGATGGTGCGGGCTGATGTGCCGTCGCCCACCATGCTTCCCACAGATTGGTTGATCCTCGTTGTG
AATCTGAAAGATTGTTTTCTTGTGATTCATTTGTACCCTACAGGTATCAGTGCCCGATGGAATGTTGAATAGTCCGATCC
CTTGCACATTTTGGGCTGGGTCTTCCTGCCTCATCAGCCGCAAAAGACGGCAATTGCATTATTTGAGCTCATTTCTCGAT
TGATAATTAAATGCAGGCAACAGTGCTTGCAAATTGATGGGTGCAAATTCTGCAAATTTTATACTCTCAGTATTATGGAG
AAATTTGGCTGGAGCTTTGCAAGCAGTGTTTCTCTGCCAAATGCTCTGGAAAATTTTTTAGGGCAGGTCGCTTGTCATCT
GCCCAGCCATGAGCTATTGCAAGTGGCAAAATTCTTTGAAGCTTTTTGCAGCCCAGAACTAGTCAGAAGCCAGTGCCAGG
ACCTGCGGTCTTCACAGACGGTTCAGGAAGGACACGACGGGCCATTGTTGTTTGACAGGATGGATCTGAGGGTCAACTTT
TGGAGGGTCATGAGGATGGGACAGCCCAATTGGTTGTACTGAGGGCTGCCGTCATGGCATTTCCAAAGTTTCCCAGGAAC
CTTTCAATTTAGTCACGGATTTCGTTTCTGTGGCCGACATGGCACAGCACTTGTGTTGGAGTCCAGGACATCCCCTTGGA
TGGCCTGGGACCTGAGGAAAGGAGTTTGAGCCCTGGACAGGGGGGTATGGAGACGGTCGAGGGGGCTCGGAGACCTTGGC
ACAGAGCCCAGGAAGACACCGGGTTTGATTTTAATCCATGGGAAAAGCTTTCAACATTGCAGAAGTAATTACAAACCTCC
AGGATGTGAAAATTGTAGTTTAGCACAGTAGATTATGTAGAATTCAATAGTTTTAGAATTTTTAGAATAGAAGTAAATGG
GGACAAGATGGTGGAATTTGGGTGGTACCTTATGTACTTCTCCTTCTTCCTCGTCCTCCATTTTTTGGGGCGGTGATGGC
ACAAAGTAGTTAGAGTGGATCGGACCGAAGTAGAATGTCACTGCTGGTGTGGGCACTGGGCATTGGCACAAAATAGTAAA
TAACTAGTACGTAATTATCTGTATAAATGTTAGGGGACATCCCATCTGTGGGGCAGTCGCCTCGTGTCCCAGCTGCTGTC
CGGACCTCGGCTGGGAGCAGAGAAAATTTTGAGATATCAAATAATAAACAACACGAGAAACCTGAAAACAAACCTTGAGG
ATGCTGATTTTTACACGGATGTGACTCGGGGCTTTTTAGAGGACCAAGGACTTTAAACCACCTAAAGCTCGGGTGAGGAA
ACCCCCCCGACACAGTTGGGTCATTCTATTTTGAAGGGAGTCAGCAATGTTGCTTTGTTTCTTTTGGTGAAGACCCTGTG
TTGTGCCTCTGGGGCTTGGGTTCTTCAAAACAAAAATGGGGAATGCAGGGTGAAACCCCGTGCAAACAACTGGCAAAGGT
TTTGTATGCCATCAAGCACCATAAGGTGCTGCAGAATTCTAATAACCCTGTCAGGTTGAAAGCAGGAAACCATGACCGAA
ATGAAGGTCAACGAGTGGAGGAACCACTGAGTGATGACTTTGATGTCGATGATCACTCCGATGGCCTTCCACGTGAAGAA
ATTGAACATTGTTCATTTTCCTTTTTCCTTTTTTCTTTTTTTAATGGTAAAAGGGTGAGATGTTGCCTCAAGTTTGCCTG
CTTTTCACTGTTTGTATTTTGTTCTCACGCAGCTTCAAGTAAACTATGTAGGTTTTTAGAAAATTATCTTTGTTTACATA
CTTCTCCTCTCTAGGAGGAGAATGATGATTGATGGTGATGTTCACCAACGAGGTCGAAGTGGTGGCTACCTGTGTAGCCA
ATCTTGGCCTGTCTGTAAAATTGTATATATTATGGAGTCAGAAAAATAAAGTAGAAGCTTTCCTGCTTGACCTCCTGCTG
GCCTGCCTCGTCCTTTCGTGCTCCTAGACAGCAGCCGCAAGTGTGACACTCCGTCACAAG
>SylAtr089#LTR/ERVK 
ACCTGCTCAAGGGAAAAGATTCAATCAACCCCCTACGATAAAGATGTTGTATAATGTATGAGTTGCTTGTATGATCTTCT
AACCTAATTATTGTAGTAGAAATTATTAACCTCACTGAAATGGTATATAAGACTTGGAAAACCTGAGTAAAATCGAATTC
TGATCATCAATCAGTCTTCCCGTCTCTCCATCAATCGCTGATAATTGGTGCTCCGTGTGGCTGGAGAAGAACCAGCTATC
AGATGGCAATCAGCGACGCCCCTGGAACTGATTGTGATGGTAAAAGAACCGTGTTTGGGCCCACAATCCCTGTACACTGC
GACATGACAGGTGAGCCAGGGGAACTAAAAATATGGGATAGGGAATGTCCACTGAGAGAGACGTCTATGAAACCATGCTA
CGCCTCCTAAGCAAGCATGGATCCCCCATCCCTAAGAGAGACCTTAAGTCACTTCTACGATGGGTGTCACGCATATTTCC
TGATACCAGCGCTTCCTCTATTTTTACTCTTTGCTACTGGGACAAGGTCGGTGTAAAACTCTACGACCTGGCTACACTGC
CTGGCCATGAGCCAGAGCTTCGCCTGCTCCCTGCTTGGAGGGTGGTCATGGACGCGATTAAAAAAGAGGGGGGAGGCGAG
GTAACCTGTGAGGCGACTGCAGAGACGGTCCCTGCAGCTGTGTTAAACCCTGATCGGCCCAGGTCCCACGCTCCCTCTCC
CATCCGCACCCCCTCCCCAACAAAAGCCAGGGACAGAGCACAGATACTACCTGTAGCCTTGCCGCTATCCCCCCAGCGAC
CCCAGAGCAGCCAAACTTTAATGGATTATGCAGACAGTGACTCTAGTAGCAACAGAGAGTCTTTCGACCCCAGCCCCGAA
AAAGATCCGGACCTATTCCCTCCAAATATGCATAACAATTGGTTACGGATAAAAAAGAAAGCCCTTAAGGACAGAGACTT
TGAAACTGCGGCAGAAATCTTTGTAGCCCCCCGTGCAACTCGGCCTGAGGGGGGGAAATCTGCGATGGGAGCCCTTAGGC
CACTCAGAAATCAAGGAACTGCGCCGTACAGCGACAGAATACGGTTTGGGATCCCCTTACTTCAGTAATTTACTAAGAGC
AACCTTTACTACCCACCTGATGACTCCTCATGACGTTAAATTCTTGGCAAACCTTTTGCTCACCCCAACGCAATATGCAA
TATTCATGGCACAATGGAAAAAAAGACTGGAAAACTTAATTTTAACATATGCAGGGCATGCAACCCAAGCCCTGGCTGCC
TTAACTATTGACCAATTGGCTGGCGAGGGGGTGCACACCGATCCTAATGGCCAGGCTGCTTTACCGAGGGAAGCCCTGGA
GGGAATCACCAAGGCAGCCAGGTATGCATTTCTCAAAGTGCCTGATGCCAAAACCCCGCAACAATCCTTCATAAATATTA
AGCAAGCTCCACAAGAACCCTATATGTTTGTGGACAGACTGAAACAAACTCTGGAAAGACAAATTGATAATGATCAAGCC
AGGGAAGTTGTACTACTAAAACTTTCTGTTGAAAATGCTAATGAAGATTGCAAATATCTTCTAAAAACTCTGCCTCCAGA
ACCAGAGCCCACATTGCGACAAATGACTGAGGCTTGCAATCGCCTGGGGACGTTGCAGCACACAACAGCAGTTACTTACC
AAGCCGTGGGGCAAGGTATAGCTGATGCCTTTGCCGCTTTAAAAATATTGCCTGGAAAGCAGTCGGTTTGTTTCGGCTGC
AGGGAGCCCGGGCACATTAAAAAAGACTGCCAAAAGGCTCCAAAAGCAGAGACACCGAATGTATGCCCTCGCTGCCAAAA
GGGTCCTCACTTTGCTAATTCCTGTCGCTCTAAATTTCACAAAAATGGCCAGCCTTTGCAGGGAAACTCATCTCGTAGCG
CAGACCTATGGGCAGCCACTCCAGGAACCGCCAGGTTGGACATATCAACCAGTAACACAGTAAGGTTAACCAACAGCTCT
GTATTTTGTCTTCCCATGGGAATTGGTGGTCCTTTGACGCAGGGCTACCATCCTTTGCTTTTAGGTAGATCTTCTACCTC
AGTAACAGGACTATTTGTTTTGCCAGGAGTCATTGACTCTCATACAGTTGGGAAAATAAAAATTATGGCTTGGACTCCAC
AGACCCCCTGTATGATCCCCGCAGGCAGCAAAATTGCTCAGCTTGTACTTTTTCCGGTAGCCCCTTTGTCCACACCCCCG
ATAGCTACACGGGGGGGGGGGGGGGGGGGGGGGGGGGGCGGGTTTGGTTCCACAGGGGTGCCACAGATTTTCTGGACACA
ACGTATCACTTCTCAGCGTCCCACATGCCAATGCAAAGTGTCTCTGAAAGGCAAGGAGTTAATTTTAACCGGACTTATTA
ATACGACACAGACATTAGTCTTATCTCTCAAAGTCAATGGCCTAATGATTGGCCATTAATGCCGGTCCCCCAAGTCCTTT
CAGGGGTGGGTGGGAACAGTCAAAGCTATCAGAGCCAACACCTGGTGCAAATTACAGGACCTGAGAGGAGAGTAGCTACT
GTCAGACCTTTTGTGGTCTCAGCTCCACTGGTCTTGTGGGGGAGAGATGTTTTATCACAGTGGGGAATTTTTATGCAGTC
AAATTTTGTATAAGGGTCACTGGTGCGCGCGACACCCCCAAAGTGACTTGGAAAACCTCTGATCCAGTTTGGGTCGATCA
GTGGCCCATGTCATTAGAAAAACTGTGCATATTACGGGAACTTGTACAGGAACAGCTAAAAAAGGGACATATAATCCCAT
CAAATAGTGCCTGGAATTCGCCCGTGTTCATAATTAAAAAGCGATCTGGGGGGTGGAGGCTGTTGCATGACTTGAGGAAA
ATAATTGAGGCAATTGAGGGAATGGGGCCTCTACAACTGGGGCTCCCTTCTCCCTCCATGATCCCTAGAAATTGGCATCT
AATAGTGATTGATTTAAAGGATTGCTTTTTTGATATACCACTGAATCCAGAAGATGCACCCAAATTTAGCTTTTCTGTGC
CAAGCATTAATATGCAGGCACCACTTGATCGATATTGTAGTATATGTAATGGATAAATTCGTGTATCAAAGATTTGGTCT
GTTAAAAACCTACTCCAGGGCATCTCCAAGATTCCAAGACCTGTGGTGCAAGCTGTGGAACCACAAAATTTGCAACAGAA
AGTACATAGCCAGACTGGAGATGGCCCATTCATCAAGGATGGGCCTCCACTTCACAGCTGCTCGACATCTAATATCAGTC
TTGATAGGGGATCTGGAAGATGATCAAATCAGCACCTCAAAGACGAGATCCGGGAAGACTATCAACGTCTTTTCATACTT
ACAGGAACCCCTTTCAAGACCTTGCTTCGAAATAAAGAGATAAATGAATATTTAGACTTTCAATGGACTTAGCCTGAAGA
CAAATAAATCGTATAAAAAACCTTACACCAGGACCTAGAGTGTGTAGCTGAGGTTGGATGGTGCCCTTGTTACTGTCACT
CTGCCCTCCCAACATTAGATCGATGTTATCCAAATTTATTGTGGCTTTTAGTTGTTTTTTTAAAAAATTTGCTAAATAAA
TTCTTTTTATTTTGAATTGGCTTCTAATCATTTATAAAAATATCATTGGTTAGTACTGCCTCAAGGATTGCGAGACAGCC
CGACCATATGTCAATGTTATGTGGCAAAAATTCTGAGTCCAGTTGAGATATTAATTTTAAAGAATTAAGGACTTTAGTTA
AAGTAGACGTGGACTTGCTGACGTAGACTTCCCTTTACATTTTGAAGAATAAAGGACTTTAGTTAAACTAGACATTGCTG
ATGTAGACTCCCCTTTTACATTGAAACTTCCTTTTTTTAACATAAGCCGGATTTAAGGAACCGATAAATCAGGAGACCTG
TCAACTTAATCAATAGACCCCAAGAACACAATGTGATCATAAATCAGATAGTCTTGAGAAAACAGTATCCAGGTGTCACC
AACACTAAAAGGTTAAAAAGGCAAAGCAAGGAAGACGCATCTTACTTCATCATTCCGAGACCCCACCCCCTAAAAAGGAC
CACCGACCCATTTCAAAGAACAAACTACGCATGCTTAATTGCTTTTTTGGCTAATTACCATACGAAGCGGGGAATGGGAT
GGACCAGAGTCATGAATATGCATTTGTGTTTTGGGTATTCAACACTTTTGTACATAAAAAGACCCTGTGATCATCTGTAA
ATTGCGCGTGTGTATTTGGGAGCTATCCCTCACGCTGCCCGGCGTCGTAATAAACATACACTTTCTAACTTCAAACTGTT
AGAGAGTCTTTGTCCGTCATAGTTGGATATTGGTATTAGATCAATATCCATATTTTTTTAACAAATCACAGTACGGGAAA
AAATGCCTGATGTTCTGTTGTATCATTATATGGATGATATCCTCATCTCTGCAGAAACTGTGGTTCGTGTGGAGGAAGCA
ATGCGAGCAGTCTGCCAAGCTGTTACATCAGCGGGCCTGACCATTGCTTCTGAAAAGGTTCAGAAGACATCTCCCAGGAA
ATATTTGGGCTGGTGAATAAGCATGCATTCTATTTCGGCACAACCCTTGCAAATTTCAACTGAAATCAAAACTTTACATG
ATGCACAAAAACTGCTGGGAACGATAAATTGGGTTCGTCCCCTGCTTGGGATTTCAAATACAGATTTGGAGCCATTGTTT
GCCCTCTTGGGGGGAGAGCCCGACCTTTTATCACCTAGGCATTTAAACAAAGAAGCACAGACTGCGCTTCAGAAAGTGGC
TGATGCTATCTCTCAGAGACAATCAGCCCGTTGGGCCCCTGAATTACCATTGTGGTTAATCGTTCTGAACCCCAGCAAGC
AACTCCATGCTTTAATATTTCAGTGGTGTGGTAAATGTAATGTATAAATTCGTGTATCAAAGATTTGGTTTATGAAAGGC
TACTCCAGGGCATCTCTGAGATTCCAAGACCTGTGGTGCAAGCTGCGAAACCACAAAATTTGCAACAGAAATGACATAGC
CAGACTGGAGGTGGCCCATTCATCAAGGATGGGCCTCCACAGCTGCTTGTCATCTGATATCAGTCTTGATAGAGGATCCC
GGAAGATGACCAAATCAGCACCCCAAAGACAAGATCCGGGAAGACTATCAACGTCTTTTCATACTTACGGGAACCCCTTT
CAGACCTTGCTTGGAAATAAAGAGATACATGAATATTTGCACTTTCAATGGACTTAGCCTCAGGGCGAATGAACTGTACA
AAAACCGTATGCTGACACCCAGTGGTGTGTGTTTGAGGTTGGACGGTACCGTTGTTACTGTCACTCTGCCCACCCAACAT
TCGATCGATGCTGTCCAATTTTATTGTGGCTTTTAAATTGTTTTTTAATTGTTTTTAAAATTGTTTTTTTAATTTTTTAA
ATAAATTCTGTTATTTTTAATTGACTTCTTCTCATTTATAACAGTGGGACTCAGAAAAAGCAGACCCTTTACTAATCATC
GAATGGGTCTTTTTGCCTAATAATATGCCCAAGACTATTTCCATGCAGGATGAACTTATGGCCATGTTGATTATCAAGGC
TCGTCAAAGGCTGACCTCCTTGGCTGGGAAAGATTTTGATTGTATCTTTCTGCCGCTCACTATGTTTTATTTAACCTGCT
TAAGGGAAAAGATTCAATCAACTCCCTACGATAAAGATGTTGTATAATGCATGAGTTGCTTGTATGATCTTCTAACCTAA
TTATTGTAGTAGAAATTATTAACCTCACTGGAATGGTATATAAGACTTGGAAAACCTGAGTAAAATCGAATTCTGATCAT
CAATCAGTCTTCCCGTCTCTCCATCAATCGCCGATAGGTATTCACAAC
>SylAtr090#LTR/ERVK 
tGTGGTTAGATAGGGACAGGCGGcCGGAAGATcTCGGACTGTAACGGTGAGGAaaAGAGCAAGCCCCATCCCCCTCTCgA
GATAAGcTACCCCTGAAAgGAATGTaGACCCTCTACTAACATGTGCCAGTACTTTTCCACTCCAACTACTAACCCAGGAg
GTGTGGCAATATCCTGTTTGACGTAGTAgTAGATaaGAgGTATAAAACCTGAACCTTTTACTTAATAAACGTCTTTTGTA
ACCGTCTGCCAtATTGGTACcATGCGTCTGTTACAAGACCCGACCCACTCATGAAAGcAAAGTGGAAGTCGTGCTGTAtG
CCTagATACCAGAGCCTCCACTGTGGCAgAAACaGCGaACTGCTACAAGTGGTGCCGtAAACCCGGGAACGATTACCTCG
GAGGACGGGAGCtACGCTTTGGAAAGGCACAGCGGGTAGGAGTCGGCcGGTCCGAACTcCTGAGGAGGAGAAGgAAAaGG
GGGACGCCCCaaaGgaCCCcgcgGgaaAACATggAcCCCGTGAagcTGgTCGTgAGTaaAttaGCaacCCACTcggGaAt
tgcgtGgGACaAAAaaGATTTATTTCTTGCTATTGCAAGgTTAaCGGATcTaGGCGcgATttcACGCCCtATAgAcATAt
TAAATTCAGAgGGGTGGGAGAAATATACAGTTGCCCTGGCGGAAGATACAAAAGCCACCGGCAGCGGAAAAGTTTTAAAA
GCATGgGGAAAAGTTGAAAAAGTGTTGCgAAAAGCAATGGAAGAACAGGAgGCTTGGAACGCTGCAAAAACGTGTTTATT
CaCGGCTAAGCAGCCGGGGAgAGGgGACCGAgGGGgCGCAGGACCCTCCGGAGAAGCCCCGGAAGAGAcgGGGGGGGGGC
GCAGTGCAGCAGAgAcCCCAGGGGAAAAGCGGGAGtCAGACGCcTCATCCCCCTCCAcAAATACATGCATAAAAGCCGCG
GAGCACGCGGAAAAaCCCCGgGTCCCCCCGCGAGAGaCCCCAGATCCGAACACCCCCGAAAAAACCGCGGcTTcCCCGAt
AgTCCCTCCTTGCCGCGAcCAGGGTcCGAGCgGCGgCatgGCGCTAGGACCGGCGGCGGCGCcGCCCGCGCgGAGCGGCG
GCtccCCGGCaCGGTCCGAAaCGGCaGtCTCtCCGGGCGCGGAGAcGCgGcGCGGCCGcGcGGAGGAacGTgCGCGGtcc
GTCTGGGAagAACTcGCGCgGCAgGCgAGAgACGCaGAgAGATTgGCatgCCGCGGAGgGcATACACCCCCCGCCATAtG
GCcAATATGGcGCCGAcGGTCcgGCGCGGGGGCGGGGCGaCCAATCGCCGCtaCCCCCCCCGCCATGTGGCCAAGATGGC
GCCGGCCACGTGGAGCGCGcGCgGGGaAGGGCGCCACGTGGCGAtGCGAACCCGGAAGTGCAAAACcCCGCGACCGAgCA
TGCGTGGGGGGTCGGAGGAATTCCGGAaCCACCGACCTACATGGCGCATGCGCGGGAGAGCGGGGGGGGGCGAACACGCG
GACAAGGTCCCTTACCggTGTCaTCTACCAaGggcaGGgGCGAGCAAAAAGGGGgAACGTGGGacaACCCcCGCGcaAGG
CGCCgGCGTCACCCCCGGTCGgAagGGGGGGGCCGGGCGCGGGAGGCGGAATGGAgTCAAAGcAgAGGGaACATCCGAGC
CCACCCGCgGAAGGCGGAACGGGGGCGGAGTCCGGGGAAAAaGcATaGCAAACCGGAAGcTTACCACCAGTTCACTTCCG
AtACGGAAGGaAGtTAcAgCTCCACGgCgAGCTCTACAGAGaGCTCCGAGTCCGATTCGGAAACGGAGATAACAGATTTT
ATAAAGTTTtCAGcGAAACCGAGCAAAGCTTTTAACAATGTAAGGGAACAAATTCAggGCAAATTAACCGATTGGGGGAA
GATAAAATTAGCCTGTGCAGAGTGGGAACCTGCGGCTGCAATAcAtGCGTTCCCGGTACGGGTTTCtGGCAacCGGCAGA
ACCAGAGaCGgACTTAtACCCCaCTcAGTACgAAAGAAGTGCAGATTGTGGTgAAAGCGGTGCAGGAaAAAGGAATtAAT
TCAcCCcTGGTGTCCACACTGATCGATGGTCTTTTTAGCAATGATGATATGCTGCCgTTTGATATCTCACAAATAACCCG
TATGTTTTTTGATGGaGCAGGaTTgATTGTATTTCAGCAGGAGTGGTCCAATTCATGCgCAgCTGCCCTAGCTCAAGCCT
CAGGgCAGGGACAGCCTCTgCATGGCTCTACtCTGTCCAGGCTGCTTGGCAAACATGACGATGTGGCCACGCCCCAAAAC
CAAGCTGCACACCTCACAGCAGAGGAGGTGAAAGCAACAACCAGGGCAGCTAGGGAGGCAATAAGGGCAGCTTCCCGGGT
TGTGGACAAGTcCACGCCATGGTCAACGATCAAACAGGGGGAAAGTGAGAGTTTTACACATTTTGTGGACCGATTACAGG
CTGCaATTGATTCATCCACCCTGCCTGCAGCTGCAAGGGGACCGGTGGTgACAgAcTGttTAAAgCAaCAGTGTAATACT
GTAACCAAgGAAATTTTACGGTCTCTGCCTGCAGGAGCCAGCTTAGCTGACATGATCAAACATGTGGTAAAGGAAGAACA
CCTAATACCCATGCAGGCAGcGGTTCATACCCTAACAAATGCAATGGCTTGcCTGAAATGtGGCCAAACAGGTCATGTAG
CAGCAAGCTGTCCCCAGCCAGCACAGCaGcCAGTGGCAGCAcCCCCGACCcAGCAGCGcCAgAGAcCCACCTGCTGGAAT
TGTGgaAAAAgGGGACACCTGGCCAAGGAGTGCAGATCCAGGCCTCAgGGAAACGGAAGGGGGAGGGGGCGTGcGGGCCA
TAcTCAGCCTCCTCCCACTGCGAGATGGCCCAGCCTTCcCAATACCCAGTGGGGCAGGGGACCTTCATACCCCATATATa
TACAGGAACCaGTCAcTgTCTCATCCCCACCAGtCATTCAGTGGCAGAACAATGCACCAcCAcCAGCAGCCAACATGCAC
CTCTCACCACCACAAAcTGCTCCAGTGTCACAGGGTCAACAgGGGACAAACCAgAGCgGAACCCCTGGGTGGCCTTGGTC
ATgAAAGTGGGGAGGGAgCCCTTGAGGGTGTGGGGGACgTGTCAgCTCTATGGCAGCCAGGACCCTCACGTTTTAGGGCT
TCAGTTTTTGGCAGACACTGGATCAGACtGCACCATTTTTCCTCAATCACACTGGCCCAGACATTGGCAAATTAAAGAAG
TCCCTCCTGTGAACGGGGTGGGGgGACAATCCAGGGCATGgAAAAGCACCCAATTGGTGGCGATAACACTCCACACAAAA
AAGGGGCCAGAACAAACAGTTGCCATTTACCCtTACATTTTACAGGATTCTCCACCCTTAATAGGAAGgGAtGTCCTGGC
TATGCTCGGAGTCAGGATTACAAATTTATAATGAGGGCCACTGCcTTACACCCTTTGCTGCCGATCAAATTGACcTGGAA
ATCATCAGACCCTGTATGGGTTGAGCAGTGGCCCcTATGcGAGCCTCGCTTGGCAGCtTTAATAGAACTGGTTGAGAGGG
AACTGCAAAAGGATCATATAGAAacCACTGTGAGTCCtTgGAACACGCCCGTTTTTCCTGTtCCCAAAAGGTCAGGAGAg
GGCTATCGCTTAGTCCATGACCTGAGAGAAGTGAATAAAACAATCCGACCCATAGGcCCAGTTCAGACACTGTtGCCCAT
GAACTCAGCTGTTCCTgAAGGACAGCCATGTGCAGTATTGGACATTAAAGACTGTTTCTTTTCAATACCTTTGCATCCTG
AGGAcAggGAACgATTTGCCTTCTCcGTGGTTTTCCCGAATGGCAAcCGgCCCAGCCTGCGTTTCCAGTgGAAAGTgCTA
CCTCAAGGTATGGTCGACAGCCCaACCATcTGcCAGATCACCgTGGACAAAGCACTGATGCCAGTCCGACACTCCtATCC
TGCTGCCACCATCATCCAGTACATGGACGACATTCTGGTCTCAGCACCATCAGCGAGCCAAGTGGATCATCTGGTATCCA
GgATCACAGAGACCCTCCAGGCCAACgGCTTCGAGATcGCGAGCGCgAAGATCAAgAAAGGACCCTGTGTCACCTTcCTA
gGAGTGGGAaTCACAAGCTCCTACGTGACACCTCCTAaGGTGAAAGTCCACCgAGATGTTAAGACGCTCCACGACGTGCA
ACGCCTGGTAgGATCaCTGCAGTGGCTTCGCAACATCGTCCTgGTTCCTCCTGAgATCATGGACCCTCTGTACGACCTCC
TGAAAGGAAAGCACCCCTGGGAAcCCAAGgAGCTGACACCaCAAGCaGCGAGCTCCCTcGACTTCATCGAACAGCAGATG
TCCACTGGCACaCTTGCCAGATGGAACCCAgCGATGCCCCTGGACTTATATGTGCATTTTACACAAAAGGGGGGAGTGGG
AGCAtTgGCCCAAGGACcTTCTGAAAAGGCCCGACCGATTCAATGGGTGGTCCTTGGAAGGCCTGCTCGTGCATTTTCCC
CAGCAGTAGAATGCATCGCTAACCTCATCATGAAAGGCAGGAAACTCGCCTTGAAACACCTAGGgACtGAGCCAgCGAGA
ATCCACCTTCCTTTTCGCAAGCAACCGACCATAGAATCAACCACaATCTcGGAGCATCTAGCCCTTGCTCTCGTCGGATT
TGGAGGAGAAATCTCCTACTCCACCAGACCACCCTGGACTCAGCTGCTGACCATAGTcGACATAgACCTGCCACCAAAGG
TTATGGACAGACCACagCCAGGACCAACAGCTTTCACAGAcGCTTCCTCCACtACTTCTACGGCGACAGCAGTGTGGCAg
GtaGGagAgCAgTggCAttGcAtCaAAgCAtGtgacCccAcActgtCAGtGcAgCAGcTggAAGCtaCAgCagTAgcCCT
GgcCTGtGGacTtTtcCaAGAGGAaCAcCTtAacaTtgTAaCAGACtctaTAttcGTGGcAAGGctCTgCctAGcCATgg
CaggACCAggtgtgtCAaCaTcaGCAGcagccCtAAtGcTAGAAgAggCActCtctTCacgaaaGgGCaCtGtaTCAAtc
attcAcgtCaATaGccAcAACCCaatCaaaGGgTAcTttcAgATTGGcaAcGacAaAgCAGatgCtGcaGCgAaaggGgt
ctgGaCactGcaGGAggCcCgtcAACtgcACgAATcCCTcCACattGgACCCaaAGCaCTggcgAaGaGAtgTggaATCa
caAcaGCgGATgCCAAAcATgtAGTGGcTacctGccCtcAcTgCCAgaagTCacCCCTgtGGActaGTGGaGtCaAcCcA
agaggTcttAaGCcCtCAGAaAtctgGcAgTcgGACtTcaCCTtGTGTCAGCTGCtGAAGCCTcgagcATGGcTtGCagt
aaCAGtgGAcaCatTCagTgGaAcGaTtGtAGCcACCcagCATCCcaagACtAActcCaAAgCCacAatccAgCAcTggc
TGacaGCTaTGgcgTGgCTTggTATccccaAgcaGaTcaAAACAgataATgGTTcCaattttatTtcTaaACCagtGCAG
GaAttCgCCTCcaAatGgaGGATCACatTAgtGCaAGGTaTCCcAtatAAcaGtacTGGtcAgGCtAtAGtcgAgcGGGc
AaatCaaacCctGAaaacTAAaatagAggtGttgGcAaAAgcAGaaGGcttTAaCaatTcCATtccCTCagGAGaAcagg
CacGcaTAcTggCaaCCgcAcTgatAgcATTaaAtCaATTcCcCAGAGGAAGtgAaGcAaAtaaTcCcattcaAAaaCAc
tgGGCCtccAGAgcacTAgaGgagGGcccgcaggTtGtAATtaaAaatGagcTgGGtGaAtGGgAacGgggCtgGaGatT
aAtgCtTACAgggCgAGGGTaTGCAGCTGtcAAaAgggatgGgaaaAtcAGgtggTgTCCTAtTaaatcAAttaAacCTg
aTCTCcacAGTGAgCAGGatgagACTAatGAgaatTGTGaGtttCtgTttacagGacATGCTGgTGggGcgacCACgtaA
cgCGTAcacGcCTCTccCaGAggaaCGAgACacACcacCaagccGtcAGAAAGcaccAGaGAAaCcCacgcgGGCgaGaT
CcAAgCACCAAcgacATGCCTGCTGAACAAgATAGTtTCATTTGTCAAAGCTCGCCTAgATCAgACTAaCATTCTGTTCA
TAgGCCAACATGAgATgCTgTGAATTTAAAATTGCCAGTCACAAGATTTCCAAACTTGCCTGGcAgAAAtTTACTCAaGT
TTccAAACTCCTTTTTCCCTTATTAAgTCCTAACCTTCTACCTCATTTAGTGCCTATATCttataTaTATATatatgCGT
ATAACTACCTCgtTcTTTTGTgAGAGAGGGGGGGGAGATGTGgTTAGATAGGGACAGGCGGcCGGAAGATcTCGGACTGT
AACGGTGAGGAaaAGAGCAAGCCCCATCCCCCTCTCgAGATAAGcTACCCCTGAAAgGAATGTaGACCCTCTACTAACAT
GTGCCAGTACTTTTCCACTCCAACTACTAACCCAGGAgGTGTGGCAATATCCTGTTTGAcGTAGTAgTAGATaaGAgGTA
TAAAACCTGAACCTTTTACTTAATAAACGTCTTTTGTAACCGTCTGCCAtATTGGTACcATGCGTCTGTTACAAGACCcG
ACCCACTCATGAAAgcAAAGTGGAAGTCGTGCTGTAtGCCTagATACCAGAGCCTCCACTGTGGCAgAAACaGCGaACTG
CTAca
>SylAtr091#LTR/ERVK
TGTCCAGGCTGCTTGGCAAACATGACGATGTGGCCACGCCCCAAAACCAAGCCGCACACCTCACAGCAGAGGAGGTGAAA
GCAACAACCAGGGCAGCTAGGGAGGCAATAAGGGCGGCTTCCCGGGTNGTGGACAAGCCAACGCCATGGTCNACNATCAA
GCAGGGGGAAAGTGAGAGCTTTACACATTTTGTAGACCGNTTGCAAGCTGCAATTGATTCATCTACCCTGCCTGCAGCTG
CAAGGGGACCTGTGGTGACAGATTGTTTGAAACAACAGTGTAACACTGTCACCAAGGANATTTTGCGGTCTCTGCCAGCA
GGGGCCAGCTTGGCTGACATGATCAAACATGTGGTAAAGGAAGAACACCTAATACCCATGCAGGCAGCGGTTCATACCAT
AACCAATGCAATGGCATGCTTGAAGTGTGGCCAAGCAGGTCATGTAGCAGCAAGCTGTCCCCAGCCAGCACAGCGGCCNG
TGGCAGCACCCCCGACCCAGCAGCGCCAGAGACCCACCTGCTGGAATTGTGGGAGAAGGGGACACNTGGCCAAGGAGTGC
AGATCCAGGCCCCAGGGAAACGGAAGGGGGAGGGGGCGTGCGGGCCATACTCAGCCTCCTCCCACTGCGAGATGGCCCAG
CCTTCCCAATACCCAGTGGGGCAGGGGACCTTCATACCCCATATATATACAGGAACCAGTCAGTATCTCATCCCCGCCAG
CCATTCAGTGGCAGAACNACGCACCACCACCAGCAGCAANCACGCACCCCTCACCGCCACAAACTGCGCCAGTGTCACAG
GGTCAGCAGGGGACGNCCCAGAGCGGAACCCCTGGGTGGCCCTGGTCATGAAAGTGGGGAAGGAGCCCTTGAGGGTGTGG
GGGACGTGTCAACTCTATGGCAGCCAGGACCCTCACGTTTTAGGGCTTCAGTTTTTGGCAGACACTGGATCAGACTGCAC
CATTTTTCCCCAATCACACTGGCCCAGACATTGGCAAATTAAAGAAGTCCCTCCTGTGAACGGGGTGGGGGGACAATCCA
GGGCATGGAAAAGCACCCAATTGGTGGCNATAACACTCCACACAAAAAAGGGGCCAGAACAAACAGTTGCCATTTACCCT
TACATTTTGCAGGATTCTCCACCCTTAATAGGAAGGGATGTCCTGGCTATGCTCGGAGTCAGGATTACAAATTTATAATG
AGGGCCACTGCCTTACACCCTTTGCTGCCGATCAAATTGACTTGGAAATCATCAGACCCTGTATGGGTNGAGCAGTGGCC
CCTGTGCGAGCCTCGATTGGCAGCTTCAATAGAACTGGTNGAGGAGCAACTGCAAAAGGGTCACATAGAAGCCACCGCGA
GTCCNTGGAACNCNCCCGTNTTTCCGTTCCNAAAAGGTCNGGAGAGGGCTGTCGCTTATCCATGACCTNAGAGAAATNAA
TGAAGCAATCGGACCCATGGGNCCACTTCAGCCGGGGCTGCCCNTACCCANCTATGCTCCCCGAAGGACGGCCATGTGCA
GTATTGGATATNAAGGACTGTTTCTTTCCAATNCCNCTGCACCCAGANGACGCNCCACGGTTTGCCTTCTCCGTGGTTCT
CCCGAATGGCAACCGGCCCAGCCTGCGNTACCANTGGANAGTNCTGCCNCAAGGCATGGTCGACAGCCCAACCATNTGCC
AGGTCACCGTGGACAAAGCGCTGACGCCAGTCCGACACTCCTATCCNGNTGCAACCATCATCCANTACATGGACGACATC
CTGGTCTCAGCACCATCAGCGAGCCAAGTGGATCATCTGGTATCCAGGATCACAGAGACCCTCCAGGCCAACGGCTTCGA
GATCGCGAGCGCGAAGATCAAGAAAGGACCCTGCGTCACCTTCCTAGGAGTGGGAATCACAAGCTCCTACGTGACACCTC
CCAAGGTGAAAGTCCACCGAGACGTCAAGACGCTCCACGACGTGCAACGCCTGGTAGGATCGCTGCAGTGGCTTCGCAAC
ATCGTCCTGGTTCCTCCTGAGGTCATGGACCCTTTGTACGACCTCCTGAAAGGAAAGCACCCCTGGGAACCCAAGGAGCT
GACACCGCAAGCAGCGAGCTCCCTCGACTTCATCGAACAGCAGATGTCCACTGGCACACTTGCCAGATGGAACCCAGCGA
TGCCCCTGGACTTATACGTGCACTTCACACNAAAGGGGGGAGTGGGAGCATTGGCCCAAGGACCTTCTGAAAAGGCCCGA
CCGATCCAATGGGTGGTCCTTGGAAGGCCTGCTCGTGCATTTTCCCCAGCAGTAGAATGCATCGCTAACCTCATCATGAA
AGGCAGGAAACTCGCCTTGAAACACCTAGGGACTGAGCCAACGAGAATCCACCTTCCTTTTCGCAAGCAACCGACCATAG
AATCAACCACAATCTCGGAGCATCTAGCCCTTGCTCTCGTCGGATTTGGAGGAGAAATCTCCTACTCCACCAGACCACCC
TGGACTCAGCTGCTGACCATAGTCGACATAGACCTGCCACCAAAGGTTATGGACAGACCACAGCCAGGACCAACAGCCTT
CACAGACGCTTCCTCCACTACTTCTACTGCGACAGCAGTGTGGCAGGTAGGAGAGCAGTGGCATTGCATCAAAGCATGTG
ACCCCACACTGTCAGTGCAGCAGCTGGAAGCTACAGCAGTAGCCCTGGCNTGTGGACTCTTCCAAGAGGAGCACCTTAAC
ATCGTAACAGACTCTATATTCGTGGCAAGGCTCTGCCTAGCCATGGCAGGACCAGGTGTGTCAACATCAGCAGCAGCCCT
AATGCTAGAAGAGGCACTCTCCTCACGAAAGGGCACTGTATCAGTCATTCACGTCAATAGCCACAACCCAGTCAAAGGNT
ACTTCCAGATCGGCAACGACAAGGCAGACGCTGCAGCGAAAGGNGTCTGGACGCTGCAGGAGGCCCGTCAACTGCACGAA
TCCCTCCACATCGGACCCAAAGCACTGGCGAAGAGATGCGGAATCACAACAGCGGATGCCAAACATGTAGTGGCTACCTG
CCCTCACTGCCAGAAGTCACCCCTGTGGACTAGTGGGGTCAACCCAAGAGGTCTTAAGCCCTCAGAAATCTGGCAGTCGG
ACTTCACCTTGTGTCAGCTGCTGAAGCCTCGAGCATGGCTTGCAGTAACAGTGGACACGTTCAGTGGAACGATCGTAGCC
ACCCAGCATCCCAAGACCAACTCCAAAGCCACAATCCAGCACTGGCTGACAGCCATGGCGTGGCTTGGTATCCCCAAGCA
GATCAAAACAGATAATGGTTCCAATTTTATTTCTAAACCAGTGCAGGAATTCGCCTCCAAATGGGGGGTCACACTAGTGC
AAGGTATCCCATATAACAGTACCGGGCAGGCTATAGTCGAGCGGGCAAATCAAACCCTGAAAACTAAGATAGAGGTGTTG
GCAAAAGCAGAAGGCTTTANCAATTCCATTCCCTCAGGAGAGCAGGCGCGTATACTGGCAACCGCACTGATAGCATTGAA
TCAATTCCCCAGAGGAAGTGAAGCAAACAATCCCATTCAAAAACACTGGGCCTCCAGAGCGCTAGAGGAGGGCCCGCAGG
TTGTAATTAAAAATGAGCTGGGTGAATGGGAACGGGGCTGGAGATTAATGCTTACAGGGCGAGGGTATGCAGCTGTCAAA
AGGGATGGGAAAATCAGGTGGTGTCCTATTAAATCAATCAAACCTGATCTCCACAGTGAGCAGGATGAGACTAATGAGAA
CTGTGAGTTTCTGTTTACAGGACATGCTGGTGGGGCGACCACGTAACGCGTACATGCCTCTCCCAGAGGAACGAGACACA
CCACCAAGCCGTCAGAAAGCACCAGAGAAACCCGCGCGGGCGAGATCCAAGCACCAACGATATGCCTGTGTGATTTTGTT
GCTGGGGTTTGTCGCCAGAGGACAAGCCAGCCCAGATTTCTACCCACACCAGCCATTCAGGTGGGTCATGAGACATCTTA
CCAGCGGTAAGGTGCTCAGAGACATCACCACACCAAACAGTCCATCCTTCGTGCTTCGTATTATCGATTTGTTTCCAGGA
CAACCAAAGGTAGACCCCCATTCTCCGTTTTCATCACACACATACCTATCCTATTGGTGCCCAGCTTCAAACGCAGGAAA
AAGCTATTGTAATAACCCCGGCTGGGGATATTGCGGACATTGGGGATGTGAGACCATTGTAACAGACGCCAGGCCGTCAG
GGCCTGGGTGGGACCCACAAGAACCTGACGAGTTCCTGCAGTTCACCTGGGCACCCGCAGGTTGTAAAACACCTCTCTCT
GTACACGGGAATTCCTATCGATACAGCTACAAAATCCCAAAAATCCGAAAATGCATATACTATAACATGACAGTTTTGCA
GCCCACTCATCCTAGCTGGACGGTGGGCAAAGCGTGGACAGTGGTCCTTCAAGGGTCAAAAAAGTGGGTGAACGTGCGAA
TTACCAAGTCTCAACCCTCAGNACCCCGAGCNGTNGGGCCCAACAAGATAATTAAAAGCACGCAGACAAAGAGAAATATG
ACCTACCCTAGGGCTGCACCTACAGGCGTCAGCAGAACCCCAACTAGTGATGCAAAAGCCTTTCAGATGGACAAATTAGC
TAGGTCAGATCCCGATCCAATCTTTCGTATGTTAGAAGCTACCTTCCTATCCCTGAACGAATCTAACCCTAACCTAACCA
ATTCCTGTTGGCTTTGTTATGATGTCCAACCNCCTTTCTATGAAGGAGTTGCTTTAAACGCCCCATTCAGTTACTCCGCN
GCTGATGCACCCCACCAGTGCAGATGGGACACACCCCGCAGAGGNATCACCCTAAGCCAGGTCNCAGGCCGAGGCAAATG
CTTTGGTAATGCAACCCTGGCTGAGCGAAAAGGGAATGTCTGCACCAGAGTTGTAAAGCCTAACAGAAAGAATAACAAGT
GGGTAATCCCNGCTGCGTCGGCAATGTGGGTTTGTCAGAGGTCTGGAGTAAGTCCGTGTGTATTTCTTCCCAAGTTCGAT
GATTCTAACGACTTCTGTGTCCAAGTTCTGATTGTTCCTAGAGTCCTGTACCACTCAGAGGAAGAAATGTACAGCCTTCT
CGAAGAATCCAACAGGCTCCACAAAAGAGAGATANTGACAGGCGTNACCATCGCGATGCTACTCGGCCTGGGAGCAGCCG
GCGCAGCGACAGGTGTCTCGGCCCTGGCAACNCAACACCAGGGTCTGTCTCAGCTGCAAATGACTATAGATGAGGACCTG
CAGAGGATCGAGAAGTCCATTTCCTACTTGGAGAAGTCAGTCTCCTCGCTCTCAGAAGTGGTCCTACAGAACAGGCGAGG
ACTGGACCTCCTGTTCATGCAGCAGGGAGGCCTGTGTGCCGCCTTGAAAGAGGAATGCTGCTTCTATGCAGACCACACCG
GAGTCGTCAGAGACTCCATGGCCGAACTCCGAAACAGACTGGCTCAGAGACAGAAAGATAGGGAAGCTCAGCAAGGCTGG
TTCGAATCCTGGTTTAACCAATCCCCATGGTTAACCACTTTGATTTCCACCTTGGTAGGCCCATTGGCAATGCTACTTCT
AGCTGTTAACCTTCGGACCATGCCTGCTGAACAAGATAGTCTCATTTGTCAAAGCTCGCCTAGATCAGACTAACATTCTG
TTCATAGGCCAACATGAGATGCTGTGAATTTAAAATTGCCAGTCACAAGATTTTCAAACTTGCCTGGCAAAAATTTACTC
AGGTTTCCAAACTCCTTTTTCCCTTGTTAAATCCTAACCTTCTACCTCATTTAGTGCCTATATCTATATATATATATATG
CGTATAACTACCTCGTTCTTTTGTGAGAGAGGGGGGGGAGATGTGGTTGGATAGGGACAGGCGGCGCGGAAGATCTCGGG
CTGTAACGGGGAGGAAAAGAGCAAGCCCCATCCCCCTCTCAAGATAAGCTACCCCTGAAAGGAATGTAGACCCTCTACTA
ACATGTGCCAGTACTTTTCCACTCCAACTNCTAACCCAGGAAGTGTGGCAATATCCCGTCTGACGTAGTAGAAGACCCGA
GAGTATATAACCTGAACCTTTTACTTAATAAACGCCTTTTGTAACCGTCCGCCATATTGGTACAATGCGTCTGTTACNAG
GCCCGGCCCACTCATGAAAGCAAAGTGGAAGCCGTGCTGTATGTCTGAATACCAAAGCCTCCACTGTGGCAGAAACAGCG
GACTGCTACAA
>SylAtr092#LTR/ERVL
GTGGATTTGAGCAAAGGTATCTGTGATGAACTGAGTGAATATTGAAGTAGCTGTGATCCCATGAGAGGCTTGAACAGAGA
GAGAGATGAGAAGAAGCCCTCTGCGCCAGTGAAGAAGAGTGAGAAGACATCTCTGTTCCCTGAGATGAAGAAGATCCTTT
GCCTTTGGAACCGTTCGTCTTTAAAAGGTANCACCCCAGTGCAGTATCCATGACCCATAGCAGCAGTGAGAAAGGCTACG
TAATATGGGAGGGATTTCACAGATGCAGATTTCTCCAGGCAGGCTGCTTTTTGTAAGAGTTAAANCCACAAGCAGAACTN
TTCTNTCTCGTGAGGAATGNTCCATGGTAACCAAAAAAGACTTCTTTTCTAAATGAACTGATAGACATTTTATAACTACT
GGAGTTCCGAGTTTTGTTTCTTTACGTTGTTTGTGAGAAGAAAAGAAGCTGTTTGAGNGAGAGAAAGTGTTTTAAAAATT
TNATTTTGATTCTTTTAGTTTTTTCATTTTTTTTCTCTTGTAGTTNTGTTAATAAACCTGTCTTTATACCTTTNTAAGTT
TGAGCCTGCTTTGCTTCTCCCGTAATCCTATCTCATGGCANAAAAAAAAAAAGAGNGGGNANNCTCAAACCACTGCACTA
ATTTTGGGAAACAGAAATTGGCGAACATGAAACCACTACA
>SylAtr093#LTR/ERVL
AAAAAAAACTCTGGGCAAAGACTTTAACCCTTTTCCCTCCTCCATGGAAGACAGAGTGATTTGAAATGTAGAGAGACAGC
ATTGAGACAAAGTCAGTGAAAGAACTGAGAAAGACTATTGGAAGATGGGATGGAGGAAGTGGACATTTTTGACCGGACTT
CTCTAGATGTGAANTATGGGGAAATGGACTGTTTTTGTAATATCCTAATGCTGCTTGGGGGAATGCAAGTTCTAGCCAAA
GGGTTGTGTGTATTGATATACATGGGTTTTAATTGAGAATTTTGAATAGAATATGTCCCCGGCTCCTGGGAAAGAACAAG
GAGGTCTCTATTTCTTTTGAGATAGAGGCGATTTTAGAGACGGAAGAGAATCCTTGTTTTGTACTAGAANAGCATCCTTA
AAACGATACCCCAAACATGTGGAAGCCCATAAACAGCTTGGGAAACTGTTATATGGGNGGGACTNCACAGAATCTGCAGA
AATTCCGGGCGGCTGCNTTTGTGAGANTTGAAAGCCACNAGACCTTTTCTTGTGGNGAGTTCTCCATGACACCNAGAGAG
ACTCCTCTCCCAAGGAACTGATGAAGGATCGTGTTTAAGTGGTGGTAACTGACTGAAAATCATAGTTTTCTCTCTGTGGT
GAGTGGGAAAGTGAACAGTTTGGGGGGGAGG
>SylAtr094#DNA/hAT
CCAGAGCCCCGTGGTTGCACAGCACCACAAGGACCCAGCAGTCAGTTCCTGACCACAACTGCTGCGGCAGCAGCGGCGGC
GGCGGTGCTGACATTGGGACATTGCTGCGAGGACAGCGGTGGCAGCAAGAGCTGGGCACTGGCTCAGGGCAAGGCACCGT
GGCCCTTGCTCTGCGCCTCTTGCTCCTGCTCCTGCTGGCAGTGGCCCTGCCTGCCAGGGCTGCCCAGGCTGCTCCGTGGC
GAGCGCGGGGAGCAGGTGAGCCGGGGCCTGGCTGCCCTTTCCCGGGACAGCGCTCCCTTCTCCCCGGGGAGCCTTGGGGA
TGGTTTTCCCCAGCCTTTAGGGAGGGTTTCCTCTGGGAGGGAGAGAGCCCCAATGGGGCCTGGGCTGCTCCAGTTTCCCC
TCCAGGGATGCTGNACAGGGCGTGCAAAGAGTGTGGAGAGTGACCAGAGCCAGCCCAGAGCTCCCCAGGCCCCTCTGCAG
CTTTGGCCCTGTCCCCTGACATCTGCCTCCCACGGCCTGACCCGACCCCCTGGCAGTGCCCCGTTCCCTAAGGCAGAAGG
GGATCCCAGCACTCCATGGAAATGCTTCTNATCTGTGCTCCCTTCTAGATTGGGACGTGACATGGATTATTCGGAANCGC
TGGCGAATGACGGTTTGAAGACCGTGCCGGATGCTGGAGGCAAGTTCGCAGCATCCTTTCCTGAATGAAGAATCAGNGTC
AGTGTGGCAAGAGCTCGCCCANGTGCCATTTCCCTTAACGTNATCTCAGGGTTGAGGGATTCTGGAAACCTTTCCCTGCT
CCCTTCTGGAGCCCTGAGTGGTCCCACAGGATCACTGTCAGTGGCAGGAAGGAGCATTGAGCTGTCAATCCTCTTCCCGT
GTGCAATGCCAGGGTGTCCTTCCGTGTGCTCTGTGCAGCCACGGAGAAGAGCAGAGAGGGAAGGGGCCGGGCCCAGGGCT
GTGGCCCGGGGCTGTGCCTTGGGTGGCTCCTTTGGCAGCCCCAGGGAGCCTGAGGATCTCCTGCAGTGCCACGGGAGCTC
TTCNGTCCTGCCT
>SylAtr095#LTR/ERV1
ATTTGTTTCATTTACAGGAAAAGCCAGAGTGGCTGGCTGAGTATGGGTTAAAAACAATGATCTTTGAAAACAATCAGTGC
CTGGCTTGTGTCCAGGATAAGCGTTGTGTGGAACACTTGGTTTTGAGTGCAAGTTTGGGGAAAAGGGGGGAGAAAATGAT
TTAGAAGCTGATTTGTTAGTGGGACCCACAGTTCCCACCAGTGCCCCCCCCCCTCGACATTGAGTTCCCCTTCGCTTGGT
CTCACCCAACCTGATTCTCTTACCTCTCCCCAGCTTACGCCTCTCTCTTTCCCCTGCTGACACCTGCTCCTGTCCCCCTG
ACCTTCGTCTGTCATTTTCACCTGCTCCTTCCTTCCCCGAGAAATAACCAAGATGTAGCTGTGATAAAGAGACATGGGGA
GGGTGCAGAAGGAGCGGATAGTAGTGGGAGTGATGAAGATAAACCAGTAACCCCGGTATCTCATTGGACCTGGTTAAAAT
TGGCCCCTGCCTGGCCTAAGGCAGGAGGGGCAAGAGTTAAGAAATTTGGACAAATTACTTGAGGTGGCTTAAAGTTAATA
ACAATAGAGAAAAGTGGCTGCTAAGAAACAGGGACAGAGTCTTTTGGCAGTTTTACAAGGACAAGGGTGAGGATGTAGTA
GAACTGGTCGGAGTGGTAATAGAAGTGGTTTTGGCAGAAGCCATGAAAAACTAATAATAAATCAATGCTTACTTATTTAT
GCTTACTTACTTATTAGAAAGTCATTAGAAAAAGAGTGCCCAAACCGGTTTACCCAGAATGGTCAGCCCCAAGCAGACAG
CGTAGCTGGAGTCATGGTCTTATGTGAAAGAAAGCCAGGATTAAAGGAACCCATGGTGACTATGTGTTTAGAAGGAAAGA
AGGTTACCCTTCTTACATACACATTCTGTATTGAACTGTATGGAAGGGCAAATTGAGAATAAGTTGACTGTAATCATTGG
NGCCACAGGGAAGGAAGAAACACGGCCATTCCTGCGACCCCTAGATTTGAGTTTTGGGAATAACGTTTTGACACACGAAT
TTTTGTATATGCCCGANTGCCCGAATTCCNCTCTTAGGGAGNGATTTACTGCTGNGTTGCAAGCGANAATTACNTTTGAG
GAATGGCGAANTTGGAATGATACCAGAAGTCAAAACANGTCTAAAGATTTTAATGATAAAAGNGGAGCCAGTNCCTGANG
TCCCTAAGGAAGTAGAAGATGGCAGTGGTTCCCTGGGTATGGGAAACGGATGTACCGGGAAAATCTAAATCGCACNACCA
GTACAAGTNGAACTNAAAGAAGGAGAAAANCCGGTAAGGATNAAACAGTACCCTNTAAAAACGGAAGNAAGGNAAGGAAT
TAGCCCGGATTATTGATAAATTTCTGACANATAGGATTCTGGAGGAATGTNAATCTGANTTTAACACTCCTATCCTGCCA
GTAAAGAAGCCCGATGGTGAGTACAGGCTNGTACAGGATTTAAGGGNCGTNAACAAGATAACTAAGGACNTTTATCCGGT
GGTGGCTAATCCTTATACCTTGTTAGCATCTGTAAAGGAGATAACTATGGTTTACTGTANTNGATCTAAAGGATGCCTTC
TTNTGCCTGCCCCTCGACGAAGNCAGCCGGAANTNTTTGCNTTTGAGTGGGAGNACCCCGAAAGTGGAAGAAAGCANCAA
CTCACATGGACTGTNCTTCCCCAGGGGTTCAAAAACTCNCCCACCCTATTCGGGGANCAGCTNGCAAAGGAGCTAGAATC
CTGGAAGAAGNTCAGCACCAGGAGAAGTACCTATTGCTCCAGTATGTAGATGACNTCCTGATTGCCACCGAAGAAGAGAC
GANNTGCGTGAAGGTAACAACCGANATCTTAAACTTTTTGGGACTGNAGGGGTACAGAGTGTCCAAAGAAAAAGCNCAGA
TTGCNAAACAAACGGTNATCTACCTGGGNTGTGAAATCTCCAAGGGCAAAGAANNCTGGGGATCAATCGCGTTCAAGCTA
TNTGCGATATNCCAGACCCCACGAAACCTCAGACATAAAGAACTGAGAACCTTCCTGGGAATGACGGGGTGGTGCAGNCT
GTGGATCGCGACTATGGATTANTTGCGAAACCCCTNTATGAGGCTCAGNAGANNCAGCCGACTGGACTGGGGCAAACCAC
GAGGANAGGCCTTCCAGGANCTGAAAGAGGCACTGACGNCAGCTCCNGCACTAGGNCTGCCNGACNTGANTAAAGACTTT
CANCTNTNTGTACATGAGAGGCAGNANCTGGCACTGGGAGTNCTNACCCAAGATTGGGCAGGTGGAAAAGGCCGGTGGGN
TACTTTTCCAAACAACTGGACNCNGTAAGTGCTGGGTGGCCCGCATGTTTGC
>SylAtr096#LTR/ERV1
TGTGGTGGTGCATCCCCCTCCTCCTCCCCGGGCCGCGCTGTGATCTGAGAAATGCTCGTTAGGCCTTGGCCTTGACAACA
GCACCTGGGCTNAGCTCCTCCTGAGCTTATCAGAAACACCGTCTGCTCCAGGAACTTGTGCTGTCTAATGAGCTTCTGTT
TTTTAACGAACAGCCTTGGAAACTTATTTTTCTTGCCTGAATAACAACCCAAGTGGAACAACATTTTTGTTATCGAACCT
TCAAAGAAAGTTGCCGACNCGAACTGNGGCCAGGATGGAANATTACTATGACTGAAGCCCGCTCTCTTGCGACCCTATAA
ACAGTGGTCCNGAGTGAGACCCTTTGAGCTCTCCTGGACTGCAGCAGGCTGCGACCAGCGACCTCCCTCTGAGTGGGACG
CCTCTCAGAGCCAGCGAACTCTCAGGTTTGCTATACTCGGAGGACCACTGCCGAACGACGGCNGATCCTGGGCTGATGCC
CCCACTCCTTAAGGCTCAACCCTTCANCTNNTGAGAAGATGCAAGGGCATCCGGTGTGAGTACTTCACTGACTTGAGGGG
AATTTTTCACAGGTNTATACCTTGTACACACTCNTTAGGTCTCTGTGCGTGCAATGTGAATATGCTATAGCAAATNTACN
ATGAATGTTGCTCTCTTAGATTTTTAAGNACTTTAGATTTGTAAAAGTTAGGCCTGGTTACTGTTGTGCTATAGTAAATT
CTATATGAATNTTTTGTTAAATTGTTTAANTTAAGCTATCAGTTAAGTGCTGTTAAATTTAGGACAGCTTAAACCTTTGG
GCCTAAATTGTTGGTCAAGTCCAGAGCTAAGTTTGGCAAGGGGGTCCACTCTGAACCTCGCGACTCAGCGGGAGGGTCTC
CCTTATTCCTTTTTNTCCTTGTCCTTNACCCTTTCCATCCCCAGCCTCCACGCAGATAATTTTGGAGTTGATTTTGGTTT
TAGATTGATTGATTTTAGATTTCAGTTTGCTTTCCCTGTGTGCTTTAGCCNTTAGTAGAGTGAACCTTGCCAACGAACTT
TGTCATGCTTTCACTTTTATATTAAACCCGCTTTTGCCGATACCTTTGCTGGTGATTCTTTGAGCGACCTAAAACACTCG
TTCATGACAGTTG
>SylAtr097#LTR/ERV1 
ttaagatacatgaatatttggactttcaatggacttagcctcaggataaataaactgtataaaaaccatacgccgagacc
cagtgtgtggggtcgaggttggatggtacctttgttactgtcactctgcccacccagcattcaatcgatgttgtccgatt
ttattgtggcctttcaatttgattctagaaaaattgctaaataaattctttttattttgaattggcttctaatcatttat
aagagattggtgccatgactcggatacaatattggtcctgcggaacccctttgcacgggaggtgcctgccgattttcggc
agcccggcgaagcgggaaaccctgtagcacctattgtatcacaaacaaatttaggttaagcgccacaataaaagaggggt
tttggatccaaagaactcaggaaagaccggggggggggggtgtcttttggagctgcagctattgttttcactcgtaaaat
ttctccgtgcacaaagattccacgcaagaaaatagctgtaagtattgctggttgagtgagggtgattgggtgagtgtgtg
agacgtgacctggtcacgacacaagtgtggacctgaaagtcgcagttccaaactcccgtgagggatttagttgactgacg
cagaagcaagtcggagaaaactcatttcgctcatcaaacctagactcaggggagtctggggaaccaatcagaagaaagct
aaaagggaagggtacattcctctgagttcgggaaaatggtaaatcttttagctacgggctggtgagagcccaggaggcaa
accaaagatttatcactggatgaacacacccgcagctcagctcgctagatgggtaagtaatccagtgtcctggtttggaa
taaattagggaagaacctccaaaaggagtcccctaaaccaaaacctccaccaccccttccccccccagccctgggttcgg
gaaggaaaataccttggaggaaaaagtggaaaaaccggtttattgacaaaaaaacactccccaacaccgaatagtgggaa
aagaagggttactgtgatgaggagggtgcgatgcgtttgttgcaagcctgggacttctccaacttctcaggtcaggtcag
gttcggagccgttcaaaccttgagggagggggggaggaaagaaggaaggagggAAAAAggAgCAAACAGAAGCAGCgggg
gGGGGGGGGGGggGAAAAACgGCGGCAGGGGCAGCCGGAGAGCAgAGCAAAGCAAAGCgAAGCAAAGcgaagccAAGGCA
AAgGCAGCCgAgCtAGCtgAAGcAAGAGCtgAAACAGgcAAGcAAGgAAgAAgGAaagaaagaaagaaagaaagaaagaa
agaaagaaagaaagaaagaaagaaagaaagaaagaaagaaagaaagaaagaaagaaagaaagaaagaaagaaagaaagaa
agaaagaaagaaagaaagaaagaaagaaagaaagaaagaaagaaagaaagaaagaaagaaaGgcAggAACTgCAGGCtCC
tGCCCtcttGGGcGGGgttCAGCTGCGAGACATAACAAtgTATCCAAGATATGGGATGGATATATGGGATAGGAGGCAGC
TCAACCCAGAACATTCCACCCCTTATCCCAtATATCCATCCAATTAAAACTTTCATCTCACTTACTCAGACCTTTAACAC
TTACACATTTCCGTCCgTCTTACTTGCTCAGACCTTtgACACTTAtACgTTTtCTTCTtTTTtATGTCTAAtTgATCTAA
tgCgCAGACAATgGtAGTAACATTCAGCACATATCAATCTTACCCCATATTCAGATCTCCCTGAGGTACACATCGtATtG
TTCCATCTTTCTGCATTATCCAgCATGTACAACCtGGTCCTtGAGCAGAGACAACTCCACGGATGGGTTTGCCTGTACTC
GAGTCAGGGTTGATCCATACTGTCTTTCCCAACAAACCTCTAACATGGGCCACTGGGACTTTATCTCCATCTACTgtATT
AcGGTGCTGGGACTGAGCAGgacccgctccGTTGGTGGAACCTCGAGTGTTAACTAACCAGGTGGCTTTTGCTAAATGCT
GCTgCCAGTTTTTTAAGGACtCtCgACCCAAtGCtTTCAGGGTGGTTTTTAAcAGCCCATTGTACCTCTCCACTTTACCC
gCGGCTGGTGCATGGTAGGGGATATGATATACCCATTCAATgCCATGTTCCCTAGCCCAGGTTTTAATAAGATTATTTTT
GAAATGAGTCCCATTGTCTGACTCAATTCTCTCGGGAGTGCCGTGCCTCCAAAgGACtTGCTTTTCAAGtCCCAGGATGG
TGTTGtGGGCTGTAGCATGAGACACAGGgTAGGTTTCCAACCATCCtGTGGTgGCTTCTACCATGGTCAGCACATGgtGC
TTGCCTTGGCGGGTTTGAGGCAGTGTGATGTAATCAATCTGCCAGGCCTCtCtgTACTTGTAtTTAGACCACCGCCCTCC
ATACCAGAGAGGCTTCATCCgCTTGGCTTGCTTAATGGCAGCgCATATTTCACAGTCACTGATAACtTGAGAAATGCTGT
CCATGGTTAAATCCACCCCTtgGTCTCGTGCCCACTTATAGGTGGCATCTCTACCTTGGTGACCTGAGGCATCATGGGCC
CATCGTGCTAGAAATAACTCTCCCTTGTGCTCCCAGTCAAGgTCTATCTTCAgCTCCCCTATCTTTGCAGCTTGATCTAC
CtgCTGATTATTTTgCTGCTCCTCATTAGCTCTgCTCTTGGGGACATGGGCATCTACATGGCGAATCTTCACAGGTAGGG
TTTCTAACtgGGCAGCGATATCTTTCCACTCTTCAGCAGCCCAAATTggTTTtCCTCTACGCTGCCAGTTCGCCTCTTTC
tATTTtTTCAGCCATCCCCACAGAGCATTGGCTACCATCCAAGAATCAGTGTATAGATAGAGCCTTGGCCACTTCTCTCT
CTTTGCAATATCTAGGGCCAGTTGAATtGCTTTgAGTTCAGCAAATTGACTGGATCCACCCTCTCCtTCAgCGACCCCTA
tGACCTGTCgTGTGgGGCTCCATACAGCTGCCTTCCACCTCtGACCCATCCCTAtGACACGGCAGGAACCGTCgGTGAAT
gAAGCGTAACATATTTCCTCTGCTGGCAACTGGTCGTATGGCGGAGCTTCCTCAACCTGGGTCACTGGTTCTTGTTCTTC
ATCTGCAACACTGAAACtTTCACCTTCggGCCAGTTTGTAATTACTTCCAAAATTtCAGGGCgATTCAATTTCCCAACTT
GAGCGCGTTGTACAATGAGGGCAATCCACTTGCTCCAGGTAGCACTGGTGGCgTGGTGGGTGGAGGGAACCTTTCCTCTA
AACAtCCACCCTAGCACTGGTAGTtGGGGTACCAGGAGGAGTTGTGCTTCCATACCTATAACCTCTGAGGCGGCCCGAAC
CCCTTCATAGGCTGCTAGAATTTCCTTTTCTGTTGGAGTATAGCTGGCTTCCGACCCTCGGTAACTTCGACtCCAAAATC
CCAGTGGTCGGCtTCGAGTCTCCCCAGGCACCTTCTGCCAAAGGCTCCAGGACAGACCgTGGCTCCtgGCTGCAGAATAg
AGCACGTTCTTCACGTCtGGTCCCGTCCTGACTGGGCCAAGGGCTACCGtGTGAGCAATCTCCtGTTTgATCTGAGTAAA
AGCGTGTTGCTGCTCAGGGCCCCACTGGAAAGTGTTTTTCTTGCGAGTTACCAGGTGGAGAGGGCTTACAATCTGgCTgT
AtTCTGGAATgTGCATtCTCCAAAAgCCTATGgCgCCTAGGAAAGCTTGTGTCTCCTTCTTgTTcGTTGGTGGAGACATC
gCTGTGATCTTtTTGATGACATCAGTGGGAATCTGAtGCCgTCCATCTTCCCACTTAATTCCCAGGAACTGAATTTCTCT
AGCAGGTCCtTTAACTTTGCTCTTCTTGATGGCAAAACCAGCTTtCAGGAGAATCTGGATAATCTTCTCTCcTTTTTCAA
ACACTTCAGCTGCAGTGTTCCCCCACACAATGATGTCATCGATGTAtTGCAGATGTTCTGGAGCCTgACCtTCTTCCAAT
AtgGTTTGgATCAATCCATGACAAATGGTgGGACTGTGCTTCCACCCCTGGGGCAGTCgATTCCAAGTATACTGCACACC
CCTCCAGGTGAAAGCAAACTGAGGCCTGCATTtTGCAAtCAGAgtAATGGAGAAAAAGGCATTGGCGATGTCAATAGtGG
CATACCACCTTGCTGCCTTGGACTCCcGCTCgTACTGGAGTTCCAGCATGTCCGgCATGGCAGCAtTtAGCGGTGGAGTC
ACTTCAtTCAATGCCCTGTAGTCCACAGTCAAtCTCCATTtTCCgTCCGACTTGCGCACAGGCCATATGGGGCTGTTgAA
GGGTGAGTGGGTTTTACAGgCCACCCCTTGGCTCTCCAtCTggCgtgTgcttttGTtGgTGGtAatcactgcatctcgaa
ctgttctatactgctgtcgatgcactatagaagTgGtGgTTgGCAcccgctgatcttccaccttcaacaatcccacagca
gatgggtcatctgatagtccagacagggtgttTAGtTGCtTtcCAcgCtctGTTtctcCgGgTtCtATTCCcaataccca
tctgaatccctttggggtctttgaaatacccattccgaaggaagtctatgcccagaatacacggtgcctctgGGCCAACG
CACCAAGAAATGTCCTGGTTTcGGAgTAAATTAGGGAAGAACCTCCAAAAGGAGTCCCCTAAACCAAAaCCTCCACCACC
CCTTCCCCCCCCAGCCCTtGGTTCGGGAAGGAAAATACCTtGGAGGaaAAAGTGGAAAAACCGGTTTATTGACAAAAAtA
CACTCCCCAACACCGAATAGTGGGAAAAGAcGGGTTACTGTGAtGAtggGGAGgGTGCtGAtGCGTtTgTttCtgGCCtg
GGtCTTCTCCAACTTtTCAGGTCAGGTCAGGTCCgGAGCCGGTTCAggCCTTGGGgGGGcggcgggGgGgAggAAGGAAG
GAGGGAAAAAAAAACCAAACAGAAGCAGtGGGGGGggAAgAAAcAACGGCGGCAGGGGCAGCCGGAGgGCAgAGCAAAGC
AAAGCgAAGCgAAGccAAGGCAAAgGCAGCCgAGCtAGCtgAAGcAAGAGCtgAAACAGgcAAGcAAGgAAgAAgAgaga
aggAACTGCAGGCtCCCGCCCAAgagggagggagcagctgcgagacataacaatgtatccaatatatgggatggatatat
gggataggaggcaggtcaacccagaacatccaggaaaaagtggaacccggtttgtgacaaaacagtttgaaaaaaggatc
ccagctcttagcggaagctaagaaagaattcagcatgagacccaccaccgtatctaacttttaccccaaacccgtacaaa
cccaggctcctcacccccccgaaacccccgttccacatcttgcaggtgaaacccccctcccccttccctcccggctgacg
gcttcagtgtctccgcccagctgcagcttccagtgtctccgcccagctgcagcttccgccggcaggagtgcaatctcggc
ccatgctcactccccagccccggggagtcctgtccccacccagcccctgtaacctaaccctctctggcaggctcactgcc
actgccaccacagacagtcccccgcagagcacccacggccagagtcaggcacggagtcccttcccggtcccagcccccgt
gtccatcaaaaaaaagaaaaaaaaaatccaaaaaaaacccaatcccagttggtgaggttaaaaattgacctaatttcaat
tgaaatagaaaaccctggagaaccaattagaattaagcaataccctatatccatgaaaaggagaagggagctgaaaccag
tcattgatgatttaataaaaaagggaactttggagctttgtatgtcaaggcacaagacacccatcctggcaataaggaaa
acggatgggagctaccggtttgtacaagacccccgagcagtaaatgaaaaaacaaaaacaaagtttcctgtggcggcaaa
tccctatacccttctgaacagggtctctctggaggatgtgtggtacagtgtaatagatctaaaagatgctttttggactt
gccctctggccgagagaagtcaggattattttgcctttcagtcggaggatcctgaaacataaaaagcagcagcttagata
gacatctctgcctcaaagatctgtggattctcctaacctttttagtcaggcccttgaacaattattaagtcaattcgtgc
cagcagaaggaactaagtgattacagtatgttgatggtttgttgaaagctggcccaagggagaagcaagtgagagaatgt
acaatctcattgttgaattttctggcagaaaagggattaaaggtttcaatttcaaagctacagtttgctgaataggaggt
aaggtacctagaacactggatatgaaaaggtaaaaaaaaattagatcctgaaagggtagccagaattatagctctgctcc
ctccacggacaaagagggaaatcagacaattgttgggactattagaatactgcagacaatggattgaaagatacagtgaa
aaagataaagtttctttatgagagactaaacataaatagagtgaaatagactaaacaagatgaattagaatttaagacat
taaaagaggcactaataacctctcctgtgttaagtttgagagatgtaaaaaaggcagtttcacttgtttgtggatgtcag
taatcacactgctcatggtgttttaactcaaggaccaagaagcctgtaggatacgtctccaaacttttagatccagtaat
caggggagagcccacttgcttgcaggccattgtggcagtagctctgctggtagaagaggctaaaaaggtaacatttgggg
cttccctggtagtatactcaccacacaatgtgaaaagcattctgcaacaaaagtcagataaatggctcacagatgccaag
ctcctgaagtatgaagctatttggtgcattcacatagtttaaaacttagaataacaactgctcagaacccagcccagttt
ctatttaaaaaggcactgggggaaaccactcatgactgcacagaaatagtggaactacaaaccaagctaagaccagacct
gggagaggaggaattggaagaaggagaaaaatggtttgtagatggatcagcaagggtaacagaaaaaaaaaaaatcagga
tatgccatagtggatggcaaatccggggaagtagtggagtcagggcctctgaatgcaaattggtctgcccaagcctgcga
attatatgcagtgctaagggcactcaaaaaattaaaagaaagaagaggcactgtcttcaccgattcaaaatacacttaca
gagttgcacagacttttggtaaaatatgataaaaaataggtttaattaacacttgaggatgagggccaattaataaaaaa
ataataaagcaaatcctgaaggcaatcaaggatcccaagaaaatctccattgtccatgtcaaaagacatcaggtaagtat
gcaattgcaaaccagaggaaataatttggcagacaaggaggcaaaaagagcagtattgctcacagtaagtatccctgagg
ttcaagaaaggaggaccctggaatatcccccttacccttctcagaagaaaattgagaaatataaaaaaatcgagggtaag
ctagaggaaagaaagtgaaaattacctgatggaagggaactggtatcaaaaaaatataccaggaaaattctaaaaagatt
gcatcaggaaacacactgaggagcacaggctctagcagaacatttttttaaaattttttaaatataaaagaatctatgaa
ttgactaaacaaaaagtgcatgagtgtatgatttgccagaggattaatcgagctagatccagacaaacagctttaggagg
atgcccagttgcctattgcccctttgaaaggatccaagtggacttcaccgatttacttaagataaagaagtacaaatttt
tattggtaagaaattatccctcactatgggatagtaaatcataatgattctgatcagagaacacatttcacctccaaaat
tatcaaacaaactgcagaagccttaggtatccgatggtaatatcacaccccatagcaccctcaaagttcggggtaggtaa
aaaaaaaaaaaaaaggaatcaaacactaaaagcccaactatccaaattaataataaaacccgaaatgtcttaggtaaaat
gccttcctctagctctcttgaacataaaaactatgcctcattcagaaacaaaattgtcaccatttgaaatgctttataga
atgccttacaaacatggaatgccggttgggcatcctcaaatagaggatacccagattcagccatatctaattgctataag
caaaaatttacaagacctacagagaaaggtgctcattcctcaaagtgcccctttggggtttgcaatccacaaaataaatc
ctggtgatgaagttttggtaaaaacctggagggaagtccctctggcacctcactgggaaggtcctttcactgtccttact
acagatactgcaatcaggactgcagaaaaagggtagacacacacttcgagaataaagaaagttgagtctcaaggcactgc
ccagaagtgaagaatgtccttgtctcctagagacttgaaaatcagattacagcatcaccacaaaagaacagaagtgatca
gataagttgtataaagccaaattataaatatttcccctttctttactttaactgtgtgtcctgtaaacagatttgggttg
ctcattgtaaagtggggcgtagaccaagtaggctgcttactaattgtttagaagaagaacaaaaagagactagccatttc
ttagtaattgccactagcttgggtctacttgagttagattctccagaatgctatctaatatatatatatatataaaaaat
aaaagaacaattgaatgcagaggctgaagtgctcgatgttgagtgctaaagaccaatcaaagtaccttgctactcagata
cagtcgggttgtcccagtaaagtctctttaaaaggaagtttgcggcttaaaccaacaagaccccagaaacatacacctgc
tgccaagaaaatgagttaccctgccgcagactgctaccccgtaggcataaggaaaagcagagaagtgttggagtaaaaag
tccttgtagtcctgagtctagtcctgagccaagcagagggattccaccccgagaacccgcagaggctgaccctcatgaaa
gagtgtgaaccatgcctagaggttacacaaaagagacaaacaaagaacctgaagtatcaaccacattataactgtccagg
gaatagaagaaaaggatattgcttctttaatagtactcaatataaaatttgtgaatcagaaaaaggggtggtatgccatg
acccgagggcaattactaaagacaagcagtccaaaacacacaaaatttataaacgagaagcaaaaagaataccaattata
cctatgtgtgaccgatataaccagactgtgtacataggtgggagaaaaaaaatctatttttctagagtactatcaaatca
atagactgtgctatgacaaaaacaaattagaaatatgtgctatggatagaaaaatgtattgggtaagaaagaacctaaaa
cataaggtaaaagaactttcagaaaaagaacccatagtattagatctcctcgaacaggatgataataggatatgtttgca
atttgataagacctgtttttcaagaaatgagaaaggactcgaccctaaaagtaaggtacaaatgttaacacaagaattaa
ggagacaagaatcaaaaacaaaaagaaaaaatattgaacaagaaagactaaaaacattaagtgaacattataagcagttg
aaaaaacaatataaagattgaagattacctgctccaaatcagaacctatttatagatctgatgcaagaaattgccactaa
attaggtctatctaattgctggatttgcacaagattaaaatcagcagaaaaatggccataaaaaggtgagggtttaactc
cagaacaactcctaaaatgggacaatacccaaatatcaaaacctattcaaagacctgaagggtgcattctagacaaaaga
atcattggaaccattagtatcatcagggaaggtaaagaatacactgagttggtaggctacaccccctgcatatccaccct
agcaataaattcaaataacaagtcaaaagtctagcagcctaaacccccaactgggttttggagccaaaagaaaaaagaca
actgtgaatagtttgagtcaattagattatgttaatataagagtcccagaactaacccctaccagtcctttaaaagtttg
caagagtattgaaaagagcctgaaaaggtaaacatgaagtggaaaacccctgatggcatctactgaatatatggaaagaa
ggtctatagtgagctacttcaaaagtagaaaagatattgcactttgagaatgattagaccattctttttcattttactca
ggacagaaaataatctgctgaatgccccactatatgaaaccctagatagacaaaaaaccacaaaaaattaaaaaaacccc
tgcctttagcagggagaagtcaaaaatgggaaaaaaaaatagcctgccaaagaaataataaaatattatggtcctgcaac
ctgagccaatgataagagttaggagtaccgaacccctatctatcttttaaacagactaataagattgcaggcagtgataa
aaatagtctccaaccacacctcaaaagctttagaattactgaccaaacagcattctcaaatgagggcatttgtttttaaa
aataaattagccctcaattacttattggcagaagaaagaagagtctggggaaaattcaatgaatcagaatgttgtatcaa
aattgataattatgaaaaaacagtaagaagattggcagctgaaattaaaaaagtagcctatttgcctgtccagaaatgga
gttctatacttcaggcctcatggtaagaccagctgtttgagcaaagtatctagtaaaagaagtagtattttttatcttat
gctcaatagccaaaattatatttctaccttttctcatcccgtttcattcgactgattcactcagtagtacaaagcatgca
aattgcagtcttacccactgaccctgaactagctgaaaaaaaaaactgcacagctttccgaagcatctaagttaatgaag
ttaaaaaaaaaaaaagcaaatttatccttccagaaatactgtaagataacacaaaatgaataagatgaatatgaagtatc
aaagataattaataaataaaaatctaaaatttgtaaaacacgaatttattgggtaaataaaaagcgggagactgtaatat
acgtactggataaattcgtgtatataatattgtatcaaaagtttggtctattaaaaagctactccaagccatctctgaga
ttccaaggcctattgtgcaaggtgtaaaaccacaacatttgcaacagaaatgacatagctggactggagatggctcattc
atcaaggatgggcctccacttcacagctgctcaacatctgatatcagtcttgataggggatccagaggatgatcaaaaca
acactccaaagacgagatccaggaagactatcaacgtcttttcatacttacaggaacctctttcaagaccttgcttggaa
ataaagagatacatgaatatttggactttcaatggacttagcctcaggacaaataaactgtataaaaaccatacgccaag
acccagtatgtgtggtcgaggttggatggtacctttgttactgtcactctgcccacccagcattcaatcagtgttgtctg
attttattgtggcctttcaatttgattctagaaaaattgctaaataaattctttttattttgcattggcttctaatcatt
tataacacagtggtgcatgtgcatat
>SylAtr098#LTR/ERVK 
TCCCTGTTGTAGCAGAATTTCTTAGAGAGCAAGGACATGATTTATATTTGGATTGAGGTTTGAGCTACCCCAGCCTGAGC
CCCAGATTCAGGCCTGTGAAGCCTGTGGCACAGTTAGAAATTATGTTAAGGTATGAACATGGGACAGTGGTTTTTCTAGG
TAGTAATAGGTATAGTTTGTAGTGTGAACACTTCAGCCACCTTAAGAATAAGATAAATGGTATCTCTATGCATTCTTTCT
TATGCTGTATACCAATGAGAAAATACTTGTAATTGTAAACTATATTGAAGTGTATATAACCTTCCATTTTAGACAGAATA
AAGGGAGAACATATGTTAACCATTTTGGTTGGATCTGCGTTGCTCTGTCCAGCTTCCCATGTTTTAAGGGGTTCCCTATC
TTTGTCTGGTGCCCGAACAGAACCCTTCAATGTGGGTTTTTTGCACTTCAATGCGGTTTTGTTTGAATGCAGTTTTGATT
TCATTGAAATACGGAAGACTCTGTGCTTGTTCCCGGATCGAGAACTGAGATGGTAGCGAGCTCTCGGATCTGGGAAGTTG
GAGAGCGAGGATTGCCCTGTCTCAAACGCAGAGCAGCAGTGACTCGCCATGGTGGGAGGTAAGCTGCAGTGTGAAACAAG
GAAAGAGAAAGAAAAAAAAAAATGGATAGAGAGTTACAAGTGACAACACATCTCCTTTTGAATATTATCTTTAAGAGAGG
TGAAAAGATAAAAGAAAATTACCTAGAACAGCTAGCCCTGTAGGCCAAGAAGCAAGAGAAGTTAAACAGACAGTTACTGG
TGTTTAGTGAGGCAGAGCGGCAAGAAATAGGAGAAATGCTGTGAGATTGCGCCATTGGAGGTGGGAAAGACAAGAAAACA
GCTCAGGAACTCGGCGTGGTTTGGAAAAAAGTTTGGATTACCTTGTGTTCTGGGTTGACCTGCCTCCTATCCCATATATC
CCATATCCTGGATACATTGTTGTGTCTGGCAGCTGCCCCTCCCTCTCTGGCAGGGCCTGCTGGTTTTTTTTCCTGCTGGC
TTGCTCGCTCTGGCTCTTGCTCTCTGCTGCTTGGCTTGCTTTTGCTTGGCCTGCTGTTTTTTTTTCTCTGCTGTTTCTCT
TTCTCTTTTTTTTCTTTCTTTCTTTCTCTCTCTGTCTCTCTCTGTTTGCTGGCCTGCCCCTGCCACTGGCTCTCCCTGCT
TCTGTTTGGGGTTTTTTTCCTTCCTTTTCCCCCTCCCCCCCCCCCCCCCCCCCCCCCCATCCCCCCAAGGTTTGAACCGG
CTCCGGACCTGACCTGACCTGAGAAGTTGGAGAAGTCCTGGGTCTGCAAGAGAAGCTGAGTACCCTTCCCGACAGTAACG
GGGTTCCTTTTCCCACTTTTGGTGTTGGGGAGTGTTCTTTTCATTGTCAATAAACCGGTTTTTTCCACTTTTCCTCCAAG
GTATTTTTCCTTCCCGAACCCAGGGCTGGGGGGGGAAGGGGTGGTGGAGGTTTTGGTTTAGGGGACTCCTTTTGGAGGTT
CTTCCCTGATTTATTCCAAACCAGGACACCTTGCAAACTCTCTCAGCTGAAAGAAAAGCTGCTGAGGCTGCCATTCAGGC
CCTTGAAGGGACAGTGGAGGAGAGAAAGGAGGTGCAAAAACCCTCCAGGGTCACAAAATTCTTTGGTGTTTATTATAATA
CCCGCCCCATGAAGGGAACAAGGGCACTGGTCAGTCCCACTCTGCCGGATGTGGTGGGTCGCGCATCTCAGGCAGCAGAA
GTTTCCCTGCCGATGCCAAGACAGGCTGAGAGAGAACAGGAAGTTGCTCAGCCACCCGACTCTGGGGACGTGGTGAAAGA
TGAGGAGTCAGGCGGAGCCGAGGGCGGAATGGAGCTGGCACAGGGGACGAAAGGAGGCGGAGTGCAAGGTGGAGACAGGA
GCAAGGCGGCGCAGCCCCCTCCCTCCCCCGAGAACAAGGAAGTGATGGAGCTTGCAGGGGGGGTGGCCCCAAGTCACACA
GCAGCGGCAGCAGAGGCAGCGGCGGCACAGCCAGCAGCCCAGTCACGGCATGGCATGGCATGGTGGCAGCACAATGTCCC
TTCCCCCCAGACTCTGATTCAGAGGATTCAGATGTTGAGATTCCCGGTCCCAGTTTCCAAGGCGAACAGTGGTCACAGAA
AAAATCACAGCTTGCAAATGAGTTACAACAAATAATAGCCAAGCTTGCTGAGCTTTCAACCTGACAAGATCAATTAGAAA
AACAAACAGCTGTGGTTCCTCAGCCTTGGTCACAGAGAGGGCACAACCTCCTCCCATCCGTGCTGACAGCTCCCCCTTCA
CCGTCAGTTTTTCCTTCAGCACAGCAAGTGCCGCTGCCAGCAGTTCCAAAAAAATTCAATTGAGAGGCGCTGGGCTGCAG
TGGTGAAAGATGCTATTTTAGATGGAGATTGGAAAGTCTCCAGTTCCGTGGCCTGCTCTGTCATTGTCAATAACAGGAAT
GCTAGTTGGGAACCTCACAAATGGAAAGTACTTCAGTCAGCAAAACAGTCACTAATTATGGAGTCAGATCAGAAGCAGCC
AGAAACAATTCAGTATATACTTACTGCAGGTGTACTTTGCCCCGCTGATTCTTCTAGCATTGCATCTCTGCTGTTATCCC
CTTCACAATTTCTTATCTTTGAGAGAGAATGGAAGTGTTTGGCAACTGAAGAAGCCAACAAACATGAAGTAGTGGGAGAT
CCTTTGTATGGGATCCAGTCAGATATGCTAACAGGACAAGGACCTTATGCCATGACAAATGTACAACTCATGTATCCCAT
TGAAATCCATCAGCTGTCTCAATCTCTGGCTCACAAAGCCTTGCTTCTAGTTCCAGACAAAAAGAAGGCAGCATCCTATT
CTACAATAAAGCAAGGAGCCACAGAACCCTATGGACAATTTATTGACAGACTGTCAGCTGCTTTGAAAGATGCACCAGAT
GTGTTACCAGAGGTGCATGAACACCTGTTTCATTCTCTTGCTTTTGAGAATGCCAATTCAAGCATGAGAACCATCCTGGC
CACACTCCCTCAAGGCAGTCCAGTCGACAAAATGTGGTGAGAGCCACTCAAACTGAACAAAACAACTCAACTGCAGCGTT
CACAGCAGCTGTGCAGGATGTCATGCAGCAAAAAGGACATATTATTGCAGCTGCTTTGTCAGGTGGCAAAATTAATAACC
CCAGCCACAACAACAAAACTCTACGTAACAACAAACCAGCTGGCACCATTTACTTCTGAAGTAGCGAAACAGGCCATTTC
AAACAAGCCTGCCAAAAGACTATGTGATGTCACAAATGTAACCTTGATACCCATGCCACTGAAGTTTGTTGCAGGTCGGG
AAACTTCAAACACAGTGTGTCGAGGCACCACGCAAAGACACAAATCATTGCCTTGAGCCAAAAGACCCCGAGAACAGCTT
CTTAGTGCAAAACAAGCTCGCCACTTAGGGAAGCCTCAATGTGGATATAACAACAACAATAGAAGTCACCTTAGAAGATA
AAGAAGTAACGCTAATTCCTACAGATGTATGTGGCCCAATGTACAGCAAAATCCCTTTAATTGGAGGTTTGTTACTTGGA
AGATCCTCTACGAGCAAACAAGGTGCAATAGTGATTCCTGGAGTCATTGATGCAGATTTCACTGGACAGGTGCAGATAAT
GGCATATACACTGCAATCACCTGTGACGATTCCAAAAGGCAGCAAAATTGCTCAAATTATAGCATTTGAAAATCTTTTAC
CACATCGCCAACTTCCAAGACAACCTACTGAAATGCAAAGAGAAGACAGAGGCTTTAGATCAGCTGGTCACAATGTCTTT
TTCACCTTAAACTTGAAAGACCGCCCATTCAGAAAAGTACACTTGCAGCGTGGTTCCCACCACATTCGACTGAAACCAAT
GCTCGACACAGGATCAGACGTTTCTATTATCAATCTAATGTACTGGCCACCAGATTGGCCCTTGCAAGCTCCAAGAGTTC
ACATTGTGGGAGTGGGGGGAATGAAGATTCCTTTGATAAGTAAAGACCCCATCAGCATAATTTTTGAAAATAAGCAAGTT
ATTGTGACTCAACTATACATCATGCCTTTGCCCATACAGCTTCCAGGACTGATAGGCAGAGATGTGCTGTCTCAGCTCAT
CATGGTTTTAACCACAGACCTGCATTTTCCCTGATGGCCACTGCAGAGCAGCTGCCCATCCTGAATATCACCTGGTTGAC
TGAAACCCCTGTTTGGGTGGAGCAGTGGCCAATGACTAAAAAAAGGCTGCAAATTGCAGAACAACTAATTCAAGAGCAAC
TTGATGCTGGACACATTCAACCCTCTGTGAGCCCGTGGAACACTCCAATTTTTCTTATACCAAAGAAATCAGGTAAATGG
AGACTGTTGCATGACCTGCAAAAAGTCAATGAACAAATGCAAGCAATGGGTGCTTTGCAACCTGGCCTGCCAGCACGAAC
TATGATACCACAGGGGTGGAACATTGGTATTATTGATTTAAAAGACTGTTTCTTTACTATCCCGCTCCATTCACATGACA
CCCAACGCTTTGCCTTCACCCTGCCATCTATCAACCGAGCAGCCCCAACAAAACTATATGAATGGACCGTGCTCCCCCAG
GGCATGCGCAACTCTCCCACCATGTGTCAACTGTTTGTTGATTGGGCTTTGTAATCAATTCGCCAACATTTCTCCAACGC
AATGATTTATCATTACATGGATGATATTCTTATTGCCACCTAGCAGCCATTGGCAGAAGCAAGCTTAAACTGGTTGATTT
CACAATTAAAGCATCATGGACTGACTGTAACTCCAGAAAAGATGCTGACAGCCCTCGAATTTGCACCCTCACACAGCAAA
ATGCTCTGGTCCAGGTGTCAGAAAAACTGCCACGTGGTTGGAGTGCTAGCCATGTGGAACATCTTCCGTTGTCACTTTTC
CTCTCCAACGCTGATGTCTGCCCACTTGCCATTGTTTTACAATGGCAAAAGAAAAAGGGGGAGACTCAATCCAGCTGGAA
GTTTGCTGAGCAGCAATTATACTTGAATGGGTGTTTTTACCTGTTCAGCCAAAATGTCATGTTATGGGCAGAACAGATGC
TCTTGCTGCATTGATACGAAAAGGCAGAGACAGAATTGTAGAAATAAATGGAAAAGAGTCAGCAGATATCAGTGTTCCCA
TGAAAAATGAAGATTTAGAAATGCTGTGGAGACACACTGTTGCATTGCAAGAGGCACTGTTGGGTTTTACAGGTGTGGTC
CACAATAGGCAACCAAAAGGCCCAATGTGGCATCGGATCAAGTGTCATCAGTGGTTGGAAAGACCTTTATGTTCACTGAA
ACCAGTCGAGGGAAGGACAGTTTTGACTGACACTGGCCGAAGAACAAAAAAGTCTGCATGTGTTTGGCAACAGCAAGGGA
AATGGTTGCAGCATCTAATTAAATGTGAAGTAGAAGACAGTCTACAAACCCTTGAATTGAAGGCCATGTGTTGGGCTTTG
CAAATCTGGAACAAAGAACTACTCAACATAATTTCAGATTCTCTGTATGAAGTTGGAGTTGTGCAGAGAATTGAAGATGC
ACTTATCAGACAAACCCAGAATCAATGCCTTGGAGAACTGTTTTTGCAGTTGTGGAGCGTGCTGAGACAGCATCAGCATG
TTTTTTGTGTCATGCACATTCAGAGCCATCAATGCAACAGCAGTTGGGGAGAAGGCAATGCATGAGCAGATGCTGCGGTT
AGCTGTGTTGTCCATGTTCCCCCACAGAACAAGTTTGAAAGGGCTTGCAACAGTCATGAAACATTTCATCAAAATGCTAG
AGCTCTGCACCAACAATTTCAGATCCCCCTGAGTGATGCATAAGGGACTGTGCGTGCCTGCCCTCAATGTAGTCATCATG
GCCCTGGCCTTGGACTAGGCACAAACCCAAGGGGACTGAAAGCTTTAGAATTGTGGCAGATGGATGTAACTCATGTTCCA
GAATTTGGAAGATTGAAATATGTCTATATAACTGTAGATGCTTACTCAAAGTTTTTTGGGCAAGAGCGCAAACAGGGGAA
AAGGCTCTGCATGTTGAAAGACATTTATCTGTTTTTGCAGTAATGGGTGTACCTGTAGAAATTAAAACCAACAATGGTCC
AGCTTATGTCAGTCAACGAGTTGCTAGATTCATGCAGAAGTGGGGAGTGAAACATACCACTGGAATCCCTTACTCTCCTA
CAGGTCAGGCTATTGTGGAAAGAGTCAATTGTACCCTGAAAGAATATTTAGCAAAACAAAAGCAAAATTATTAGATTGAT
GTAGCTAGTCAATTGTCAAAAATATTGTTTACTTTAAATTATTTGTATTTAACAGAAGGAAGAGAAGAACCTGTGGTCAT
GATACATCACCACGCAGTGAAGGAGGGAAGACCATAGGCAATTCCAGGACTTTATGTTTATCACAAAAACATGCAAACGG
GTGAATGGCAAGGGCCGAGTCCTGTGTTGTTTAATGGTCGTGGTTATATGTGTGTTTCTACAGGAGCAGGACCTGCTTGG
ATGCCGAATCGATTTACCCATGCATGTCCTCAATCACAGATAGCAGTGATAACAACGTTGACAACCCCGACTTACCTGGA
GCACCCTGTGACAGCTCTGAAACTGATGAAGATTGATTTAATAGAGTGCAGAAAAAATAGTTTATATAATCATAGTCATA
AGATAAAGTTCATTATAAGCTGTAATTAGTATTTAGGATTAAGTAATAACCAGCTATTGTTTTCCCTTGACTGAGAACTA
GAAGAGACAATAAAAAAATATGAGAAAAATGTTGTAGGTTGGAATGTTTGTTTTAGGCAGTGTTTTGGCAGAAAAAGTAT
CTGGATGGCTTGACATTGATCAAAGACAAAATATGTGGGTCACTTGGGCCAATCAAACTGGACAAGATTCATTTTGTCTG
TCTTTAGCTGTGCCGTCCAAGCCTTTTCATACCTATTTAATTGGAGTACCATTGAATTCCATGGCAGAGTTCAAAACTTA
GACTCAAGCCAGAATATCTCCAAATTTAAGTGAAGCCTGGAATGCGTGGTGCAATAGGCCCACTGGTTCCTCCAGCGCTC
ATTTTGTCAATTGGTGTGAGACCCAGAAAATTCCAAAGAATGCTTTAGGAGCACAAGCTGTTGCAGTTGCACAAAATCTT
AAGGTTATTGGTACTGAGCCACAAGAATTCTACCTTCTTGGTTCAGTACCAGGCAATTATTGTTTGATATTTGGACAGCA
TGTTGAAAAATCAGATCTGTTATCTATGAAAGAAAAGCAGCTAAAAGATGGCAACACTCAGTTGTCTCCCAAATCCCCAT
TGTATTATAACTATTCAGAATATTGTAACAATTGGACTCAATCTGTAAGACCATTAACAGGTGCTGCAAGAAAATTCCCA
CCAGGAATTTTCCTCATTTGTGGAGATTGAGTCTGGTCTGCAGTACCTCAAAAAGCTGTAGGAGGCCCATGTTATTTTGG
CAAATTAACACTGTTTGCTCCCATCATTCATCAGATTTTTAGATTGTCTCAGAATACCTGATGAGCCAGACATAGTGTTT
TCCAACTAGGCCCCGATTGCAAAGACCAAGTATCATTATGGGGGTGTCCAGCTGTAATACTAGCTTCAATTTTTTCCCCA
GGAGTTGCTTCAGTGAAAGCTCTCACACAGTTGCGAAGCTTGGCTTGCTGGACGGGAAAACAAATTAATATAACATCTAA
TATGTTGAGTGAACTTGTTAATGGCATCCATCAGGCAGTTCTTCAAAACAGAGCTGCCATTGACTTTCTTCTTCAAGCAC
AAGGACACGGATGTGAAGAGTCTGAAGGCATGTGTTGTACAAATCTATCTGACCACTCTCAATCAATCTACAAGCAGCTT
TCACAGCTGAAGAGCAACATGAGAAAACTTGTGCTTGTTGACACTCCCTTTGATAAATGGCTCAATTCATGGGGTTTTGC
CAGTTGGATCAAAGACTTGGTCCATTTTGGTATTATACTTTTTATTGTTATTGTAGTTATTTTAGTTATTGTGCCTTGTT
TGTTACAGTGTATGTGGAAAATAACTAGCTGTGCCTTTGAGTCAGTCTGGGTAGCTGTCTTGGTTTGGGAAGACAGGTAT
CTTCCAGGGAAAGCTGGAGCTTCCCTTGGAATGGAGAATGTAAACCACCACCACCACCCTTTTTTTCAATTACAATTTTT
TAAGTTAAAAGCTTTTAGGCAAAATATTTTGGAAATAGAAAGAGCACTTCTTTTCTAGTATGTATAAAAAAAGCAAGCAA
ACAAACAAACAAAAATAACCTGCAGCATTGATAACAAAAACAGTACCAAGAACTTTGAGGACTTTCTTTTACAAAAACCC
AGAGCGGTTTGGTCTCGGTGCCTCTGCAGGATCCTCAGAGCATCAAGCTGGGAAACAGTGAAAAAAAAAAAGCCTCGGGC
TGGTAGCTGAAGTGGCAGGACGTCCCGGCAGGCAGGGGCAGGGTGTCCCGGCAGGGCAGAGGGATCCAGGGTCACTCTGT
AGCAGATGAGCAGCGCTGATGGAACCACGACAGCGGGGCAGGGTTGGCCCAGCTCTCACAGGGCGGCAGAGAAGCTCAGA
ATTCCAGGGAGAGCAGATGATGGCAGATTTCCCAAGACTGGACTGCAGTGAAATCCTCCAGCAGTAGTAGCAACCCAGCC
GTGCCTTCTCCCCAAACGCCGAAAACCAGCCAGACAGGCTACCTGAAGCTCTGCCCTTTACCTGCCTCAAAACCTCCACC
CCCCTCCGAGCTTCGATCACCCCTTTGTTTTGTTAAATAGTCTTAAGTACAACATTTAGTCTCCTTGGTAACTTAGGGGG
AAAAAATTCTTTAGAGTAAAAAGGAACAAAACCTAACCCCCAACAGTAGCTCAAAAAGAAAAAGGGGGAATTGTAGCAGG
ATTTCTCAGAGAGCAAGGACATGATTTATATTTGGATTGAGGTTTGAGCTATTCCAGCCTGGGCCTCAGATTCAGGCCTG
TGAAGCCTGTGGCACAGTTAGAAATTATGTTAAGGTATGAACATGGGACAGTGGTTTTTCTAGGTATTAATAGGTATAGT
TTGTAGTGTGAACACTTTAGCCACCCTAAGAATAAGATA
>SylAtr099#LTR/ERVK 
AATTAAGACTCATGTATATCAATACACACAACCCTTTGGGTAGAACTTGCATTCCCCCAAGCAGCATTAGGATATTACAA
AAACAGTCCATTTCCCCATAATTCACATCTAGAGAAGTCTGGTCAGAAATGCCCACTTCCTCCATCCCATCTTCCAATAG
TCTTTCTCAGTTCTTTCACTGACTTTGTCTCAATGCTGTCTCTCTACATTTCAAATCACTCTGTCTTCCATGGAGGAGGG
AAAAGGGTTAAAGTCTTTGCTCAGAGGTTTTGTTTTTTTTCTCCTCTCCATTGGACTCCAGGAACTTCAAGGCCACAGGT
GATGGTGGGGGGAGGAAGGGAGAGAGAGAGAGCTCATGCTCAGGAACGCTGATGGAAGATCCTCCCCCACCCCTGGTCAG
ATCTAAAGTGACTCAAACTCGGATCAGCTCCCTGGGGCTCTGGAGAAAAGTTCTTTAAAAGTCTCTCCTCCTTCGGACCA
GCGGCTCTGGCAACCAAGGCCCAGAGCAACGGCCACCGTGGTCCTGGCGCAGGGCCAGACTGCTGGTCTGCAGTCCTCCT
CCTCTCCCCGGAAGAGCCGGGAGGGGACAGGGGGGACACAGGCAGCCTCAATGACTGTCCCACAGCCAGGCCCCTCCCCC
CCTCCCCCAGGCCTGGCAGGCCTGGCTCCAGAGGGGCCCAGCCCAAACCCCGACTCACGAGATGGTGTTACCTTTCTGGT
GACTGGAAAAGGAGAGGGAAAAAGTCACCAGAACTTGTGATTTAACACTGTGTTTCCAGAGGCGTAGAAACACTCCCATT
CGTCAGCCAATCTGTCAATCACAATCCATGCTAGAACTTCCTTTTAAAAAAACTTCACATTCATGCTAAACCACCACACA
CATATATAAACAGTTACACAGCCAGGGTTTCAGATTATTTTTAAAAAGAGAGTTACTGTTTTCTGCAGATAAACTGTTTT
AATATCAAGTCCAATACTAATTAAAACTTGAAGCACTAAATAGGTATACTTAACTCAAATGCTGTCACATGTGTCTTTAT
GGCGAAAAGATTCACAATAAAATTACCTTATTAAAATTGTGAGATAAAAAACAAATGGGCATAATCAATACTATATTGTC
TGCCCATGCAGTGGAATTCCATGTACCAATTATAGCTAAGTTTCAAATAACTGTGGTAGATAAAATTCAAAGTTATAGAA
CCTAGGTAATTGCTCTTCAGTCTGGGCTCACAGATTAATTGCCATTCTACTAGCATTTAATTAAAACATTTGCTAGTGTT
ATAAGTACATATTAGATTATTGGCTTTTTGAAAATATTAAAAATTAATACTATATGTATTATGCTGAAAAAACTTTGTGA
TATTAATATAGTTTCTTTTATTAACATAACTTAGAAATAGTATGATAAATATATTTCTTAGGCTATAGCAAGGTACTAAA
ATAAAGACTGCTTTTGTAAATGTAACCCAGGGAATGGAAAGATAATCAGAAACCCCCCCTTGCATTCCTGGATTACCTTA
TCCAGATGAAGATGACGGTGAGCAGAGCTCCAGGGGAGGAATTTATTGAACCTCTGTTATCTGGAGTTTCAGACTTTGTG
GAGTCACTGGAGAATTGATTTGCAGGATGGAATGGTTGGGGGTGGGGGGGAAGTTCAAATTAAGCAGAATCATCCAAATG
TGAGAGGAATGTTTGAATCATGTATGAGAATTTATGAATATGCAACAAGTTGATGCTTTTAAGGAAAAAGTCTTTGTTAG
CAAATCGTGCTTTCTGGCAGCATGCCAGGCACCCTGGCTGAGATCCTTTTCTTTATTTCTGTTTCCTAATTCTCTTATTT
TTTATTAAACTATATTTTTTAAAATTTACTAAGAAAGCGAACCTTGTTTTTCACACGAGGAAAGGTCCCTCAAATTAAAA
GGGGCATAAAAATTATCCACCTGTAAATATTTTTAGGTATATGAGTTTCTAAATTCTAACCTAGCAAAGAACAAGTGTCA
ATTAGGTGTAATTGCATATGGTAATTTTTATCAGCATTTCTGTTAAAGAAGGCAGATCTTGTTATACTGTTTGATATGTA
AGAAGACATTGCATTTACAGCTTTGAATCTCTCCCATAAACAATCCTGTAAAAAATCACAGTTCACTAAAAGACAAGGTT
AACTTTAACAAATGTATTTCAATGCATCTTTTAGGCATTCTGATAATGGTGCGTCATAGCTTCAGCAAACAGAGCTGATC
GGAGAGTCTCTGGCAGGCACCAGGGGGGCTCACACCACATGGAGGAAGCCGCGCCACCCAGGGCTCAGGAGAAGGCGGAG
CAGCCCCCATGGGAGCTGCAGCCCCCTCCTCGCTATAATCTCATCTCTTGTCGCCTGCAGGCAGAGCAATATGGCAATTT
TATGGACTTGGAGGTGCAAAATACAATGCCCATGGAGAGAGTGTCTGCACAGGTGCGCATGACGATTCTGTGTGCTGTGT
AGGTGTGCGTGACACAAACAGTTCCAGTTCCGCTTCCCGGCCCCCTCTTTTGTGAGCTCGGCACTGCATCAGAGAGCAGC
TGCTGGCCGTGCCTGGGAGACACCTAGCTGACCACCAGCTGTGCTGAGAGTGTCAGCCAAGCTGGGCCGCAGGGGTGTTT
GAGGAAGGGACCCTCTCACCACTCCCACAGCCATGCGTGGCCCCGGGGCGGAAGGGAGAACAACTGGCACGAGGGGTGCA
TGCTCCCAATCAACTCCATGCAGGGATGCACCCACGGGCACTGCCCCGGAGCCGGAGCATGAGCTTGGGTTCCACTAAAT
ACATTTGTGGAATTAGGGGCCAGCACCAAAGTTATACAACATAATCACAGAGTTATTACTATATGCTTATCATACTTTCT
CTCTCCTTTTCCCAGCATGTTGTCCCACACACTCACTGTTGCTTCCTAGTAGCTACCTTTCTTTTAAATTGTAGTTCGGA
CTTTCTTCTCACAGCCTTTCCCTCCATGCATGCGCCCTTCGGGTTGTGTTCCTTCCACGGCTGATTGCGTGTCTTCCGCG
CTTGCATTCCTGTTCTACTGCTTACCTTTTGCGATGTGTGCCTTTCCGTGTGTGTGCCATTATTGTGTGTGCCTTTCCGC
ATCACAGTTGTGTTCTAGGGTGCATTTTTCACGGCGTGTGCCTTCCGCCTCACATTTCTGTTCTGCGCTTCTACAATATA
AGATTCCACAAGTTTCAGGGGCAAGCTCGGGGCAAGCTTGATGATCTGGCACAGTTCCCTGTGCAGGATGTAGCTAAAAA
GCTTTCCACTAGATTCAGATGACAAGAGAGGCAGAATACAGAAGTACATAGAGCTTAGAGGGAAAGTGCATTTCCCAGGC
AGTGTTTCGGAAGAAGCTATGCCTAGGATTGCTTTGCTGCCAGCAAAGTGTTCTGGGCAAGAAGGAGACGCTGATTCGCC
TCCAGGAGAGTAAAAGCAAGACTACCTACAAGAGCAAAGAATGAAGCCATGGAGCACTGGGCTGCTAGGAGCAGTATACC
AACTGTAAAAGGAGCGTGGCTGCCATTGGCCTGCCAGCCAAATTCACCTTGGCAGCTGTAAGGATAAAGTTCAGTGAGAG
CTACTTGTGCTTCTACCTGTTCCTCTTGCAGTCCCTCTGTGGAAACAATTGTGCTTACCTTTAGGCTCCAAGAACACAAT
GGTAGCGGCAACGGAGAAGGGAAAGACAGAGTGTACCGGTGAGTTTGATGTGGCTTATGTGGGGCATGTGGAAGGTGCAG
CCCTGCACTGGCTTTCTGAGAAGGAAGGTACAGAGCGACAGTGTGTAGTGCGCATTCTTGAGGCTGCTTGGAGAAGGGGT
ATTTAGGAAAGTCTTCTGTTTTGTGTGCTTCTGTGTGATCATGGTCTCTGCAACACCAAAGGTGTAAGAAAGTGCTTATC
TCCATGCTTTGTGATGAAGTCCCATGGCTGCACATTACATTTTCAAGCAGCAAGACCATTCTCAGCTGACTCTGATTGTG
AATGAGCTGTTGCTGGATGCTTCCAATTTGGTGCACTACTCACACAAGACAGGTGCTCTGCTGCTTCATTCTTCACCTTA
TCTGATCCAGACTGTGGGGAGACAGATTATGGGGAGACATAAAGATAATACTAAAAGCAACCTTACCCTTAATATAGTAC
AGCTGTGTTAATTATTTAAGAGTGGGCACAGCCTTGCCCTCCCAGCTACAGGTGTAATAAAAAGTGAGTTAGCTGGGAGT
GAGTCAGTTGGAGTTAGTTGTATTCTGCTGGCCATGCTGTGAGGAAGAAGGGACAGGAGATCGTGCAAGGGGCAGAAAGG
GTAAGATGTCGTATGTTAGACAGACAGGGTTAAGCAGCTGTGCTAGGGACAGCAGAGTCCCAGGTCAGTCTGGATGGAGC
TGAGCACACTTCCCTCATCAGTGTGTGAAAAAGAGCTGAGTCATTGAGTCTACAGACTAACTGCTAGCATAGATGGACAG
ACCCTGAGAGATGTGTGGAGCTCCCCATGAGATTGCAAGAGAGAAAAAGTATGAGAGACGTCTAGATAACAAAGTCCTGA
TGCTTGAGGCCTCCTAATGTTTTAAAGAAGCACTCTGAGTGCAGTGTCTGTCTCGACTTCCATACCAGACAGAAGCAAAG
CCCAACGATGGCATTCAACTTTGCTGCTTTTCAGCGCATATACTGCATTTTTGTCAATTGTGACCACAGTGTGGCCTCAT
GGAAGCCAGGGGCAACAGGGACTGTGCCATGGGTCATGGAAGCAAGGGGCCATTGTGATACAGTAGGGCCTCTTGGAACC
CAGGAGAACATTGTGGGGCAATGGAATCCAAAGGAATCAAGTGTCAGTTGTTGGAAAAGTGGGGCCTCATAGAAACCAAG
GGACCATTTTGGCTCCATGGATTTTCTTGGAACAAACTGCCACTTGTAAACAGCAGAACATCATGGAACCCAGGTGCCAC
TGGGACATTGCCATTGCTCATGGAAGCAAGTGTCCATTATGACACAACAATGCCTAAGGGAAAACCAGTGACCATTGTGA
CACAAAGGAATCTCAAGACACCAAGGCTCTATTGTGACGCAGAGAGTCATCATGGAACCAAGAAGATCATTGTGAGGCAA
TGGAATCTCATGGAACAAAGAGTAAATTGTCAACACAGCAGGGCCTTATGGAACCCAGGTACCAATGGAACATTTCTAAA
GCTCATGCAAGCGTCAATTGTGACACAGTTGCGCCTTATGGAACACAGCAGAACTGTTACAAAATGGACTCTCATGGAAG
CAAGTGTCAATTCTTTTACAGCGGGCCCTCAAAGAACCCAGGAGCTCACTGTGATGCAATGGAATCTTGAGGAAAAAAAG
CTTCAATTTTAACAACGCAGGGTCTCATGGAATGCAGCTGGGCCACATGGATAAAGCCAGGGTATGTTGAATTCAGTGTC
CATTGTGACAGAGCACAGCCTCAGGGAACTCAGAAGACCATTGTGACACAATGGAATTTCATGGATTCAAGGCTCTACTT
TGAGCAAGATGGGCCTCATGGGACACACATGCCACTGGGACATTTCCACACCTAGTAGATACAAGGCTCCATTATTGCAC
AACAAGGCCTCATGGCACCTGGGAGACCACTGTGTCACAATGGAATCAGTTTGAAGCAAGTGTCCATTGTAACACAGCAG
GGCCTCATGGCACACAGGGGACCATTGTGATGCAATGCAATCTCTGGGAACCAAGCGTCAACTGCAAGCATGATGGGGCC
ACCTTGAAGCCAGGTGCAACATGGATATTGCCAGGGCAGGCAGAACTCAATGTTCATTGTGACACACCACAGCCTCATGG
ACAATAGTAGAGCAGTGACACCATGGAGTCTTGGGGAACCAAGTGTCAATAATAAACACGGCTGGGCCTCATGGAGGCCA
GGAGAGCACTGTGACAAAGTAAACTCTCATAGAACGAAGGCTCCATTATGACACATCTGGGACTCAAGGAACCAAGGAGA
TCACTGATGCAATGGAATCTCAAGTTACCACGGGTCAATTTTAAAAAAATCAGGCTCTCATAAAACTAAAGAGAACATTG
TGGTGCAGTGGAATCTCTTTTATTTAAGGCTCTTCTTTGAGCAAGATGGTCCTCATGGGACACAGGTGTCACTGTGACAT
TGCCAGGCCAAGTAGAAACAAGGCTCAATTATTTCACAGCAAGGCTTCATGGCATCTAGTAGGCCACTGTGTTGCAATAG
AATCTGATGGAACCAAGTGTCCATTGTAGCACAGAAGGGTCTCATGGCACCGAGGAAACCACTGTGATGCAATGGAATCT
TGGGGAAAAAAGTTTCAATTTTGGACAACGCAGGGTCTCTCATGGAACACAGCCAGGTCACTTGGATAGAGTCAGGGCCC
ATGGAACTCAGTACACATTGTGATAAAGCATAGCCTCATGAAACTCAGCAGACCATTGTGATGCAGTGGACTCTCATGTA
TCCAAAGCTCTACTTTGAGCAAGTAGCACCTCTTGGCACACAGATGCCACTGGGGCATTAGCAGGTCTAGTAGAAACAAG
ACTCCATTACTCCACAGCAAGACGTCATGGCACCTGGGAAACCAGTCTTTAGCAATGGAATTGGTTGGAATCAAGTGTCT
ATTGAGAACACGGCAGGGCCTTATGGCACCCAGGAGATCACTGTGATGCAATGGAATCTTGGGGAACTCAGAGTCATCTG
TAAACATAGCATTGCCTTATGGAACACAGATGCCACTTGGATATTGCTAGGGCAGGTGGAACTCAGTGTCCATTGTGACA
TAGCACAGGCTAATGAACAACAGGAGAGCACAGTGACACCATGGAATCTTGGAGAGCCAAGGGTCCATAGTAAACACCAC
CGGGCCTTACGGAACTGAAGCAAGGGGATTAAGAGTTATGGGGTGATTAATTAGGGGTAGCAGTCTGGACAATGTATCTT
GTTTAACATTTGCTGTGCTTGCAAAGGCAGGCAAGGCCATTGCTTGCAAAAGCAGGATGAAAAGAATGCAAGGCTAGTGG
ATAAGAAAGAAACTCCTTGCGCAAGGCTGTGATAAGGAAGACTGTTTGGACCAAGACTGGCCTTGTGGCTTGAACTGTGA
CCAAGAAGCCAGTGAGCATGTGCAAGAGGATTAGGTGAAAAGTTCAAACCTGAGGATGACTTGTCTTACTGCATCATGAA
GACCACCGTAGATCAGCGGAGGGCACTGCACAAGTGCAGAAAGACTGATAAGCTTATTTTAATATGAAGTGAGGCTAGGT
GGGGCTAGGTAATGAATATATATGGGCGTATTGTGCAACTTAATGCATATGTAACATTTTAGAGAATAAATAGAGAGAGG
TGAGTCCTTAGAGTTGCGCATGCTTTAGGAGGAATGATCCCCCTTGTGCCACAGTGCTGAATAAACATACCTACTATACA
ACTCTGAAAAGTTGAGGAGTCATTTCCACAAATCATTTGGCAACCGTAGCAGGACAGGCTCTGCTCAGCTGCAGGAGTGG
CGGGGGGTGTGTGTTTGTGATCTTCCTGAGGTGCACCCCTGGGATCTTCCCAGAAGGAACTCCACTCCTTGGCTCACTTA
CTGCAGAGGTAGGCAACAACCTGCTGGCACCACGGACAAATGGTATGTTTTTGAATCTAAGTAGCCTGTAAGTCGTATGC
TTGGCCAGGGCTACTAATAAGCCACGAGAGACGTCCCACGCATAGCACTGACCCTGTATGGGTAAAGTCTGGGCTTGCAA
GCAACCAGCGCTGGCGGGGTTCCAAGCCGGGAGAGAGATCCACTGGCTGATAGAGTGACTGGCAGAAAGAGAGAAGGAAT
TCACTGTCGATTGAGCAACCGCTAGCACTTCTGGAGGTGAAGTGAGTGAATCCTTTTATTGCTGCTAATGTGGTTGTGTG
AGTGATGAGTCCGGTTGTTATGGTTGCGTGTGACTGAGACATGCCTCTGGTGTGAGCTGGATTAGGGGCTCTGCCCGTGC
TTCCATCCCCAGGTGGCTAAGTGGGGGGATGTGAGCCGGATTCAGGGCTCTGCCTGCGCTTCCAGCCCCGGGCAGCTGAG
TGGGGGTATTGAAGTATGCATGAAGTGGATGAGAGTGTGTCATGTTTAAATGTGGTGATTGCTGCGTGTTTTAACTGTGG
CTAGATGAGTGGAAGGAACTCTTCTCCCCCAGTGGTTTGGACTTGATCCTTGGGAGTTTGTAAATCCAACATATTACTGG
ATAGAAAGAGGAAACAAACAGGTTTATTTAGAAGGGGTATATAAGACCTCTGCAGGAAAGCTGGTAGCCTTGGACTGGGA
GCAACCTGCAATAGAGAATCTGAATATTTCAAGTGAGAGGAACGGGATAGCTTGTTTTTTGTGGGAATTTTAGAGCTTTT
GGCTTGAGAGGGTGGCATCTCGCATGGGTGTTGATACAGTGTAAGGTTTGTGCAGGGCATTGGTATTACTCTTCTGCTAG
GCGACAGAGTGTGTGCAGCTGGTGTGAGCAGGAACAACCAAGCAGGAGCTTTAGTCAAAAAGACTTTGAGCCCGAGATTT
TAATGCTTGTATGTGGAAAATCACATTTGGTTCCTGAAACTTGGGATGTGTGAGAGGAAGACTGGGAGAAGACAGTGATA
GCCTGTTGTCCTAGAGTGACTTTATGATACTTGTATCCCCAGTCATCTGTTCTGTTTGTATTGGGTATTGTGTTTAAGAC
TTTGGTATCGCCTTTAAGACTGATTCTGAAAGCGAAGTGGGGAAAGAAGAAGAGTGCAATTTGTTTTCAGAAACTGTATT
CACTCCTCCGCATTCTGGCTCCTGGACTGTGTTCATCTGAAGAACGGACAGATATCTTCTGGGGTTTTAGTTAGTTTTTA
GCTAGCTGAGGCAGAGAAGTTCCCTGGACTGCTTTTTTTCTTTTTTCTTGGAACTGTTTAAACCTGCTCTGGACTGAAAA
CCCAGAAGAGCACTGGAGAGCTCACACCTGTGGCCCACCGGGGCCTAGACCTCGGCATTTTCCAGCACCAGAGGGACAGA
TAGGAGACTGAGAGAGCCGAGCTACACCCACGGCAAGCAGCAAGGACTTTTCTCAATTTTGCCATCTCTCTTCAAAGTGG
CAAGAAGTTTTATTGTTTCATATTATACATATTTTTTTGCTTGTGGGCATTTTTGTTTGTTAAATAAATAGTTTTTTCTA
CTTTTCTCTAAGGAGATTTTTTCCCGGACCAGTTGGGGTGGGGCCCTTTGGGTTTGCTTTTCCAGAGGACCCCTATTTGG
AGGTTTCCTCCCAAATTTGCCCTAAACCAGGACACCTGTGAAAGAAGGTTTGGGTGAAAGCAATACAAGACGAGCAGAAG
GAGATAATGGAAACTGGCCAGAGCAAGCAGATCTCTAAAGATAGTCCTCTGGATTGCATCCTAGCACACTGAAAGGACAT
TGTGGGTTCTGGGGGTCCGGAGAGCAAACAGAATCTTATCAAGTATTGCAATCAGTGGTGACTTCTGTATCAACTGGCAG
ATGGAGCGAGGTGGCCACCTACTGGAACTTTAGAATACAACACCTTATTACAGTTAATATTTTTAAGGCAAGAAGGAAAA
TGGGATGAGGTTTTGTATGCGGATATGTTTTTCTCCCTTCATAACCACCCTGAATGACAGAAAGATTGTGGAATGAGAGC
GCCTTCTGGTCCCCTAGTGCTAGCCCTTGATAAAGACTGCAAAGCTAATAAAGAGAAGCTTAAGTGGTGCTACTCAGCTT
GTAGCATTGGTCAAAGGTATACAAAAACAGATAAGGTATACCAGATGGTAACACAGGAACAAGACCTAGCAGAATTCCTT
AGTCCTTCCCCTGGGAGACAGGAGGAGGATGAAGACTCGGAAGAGACATCAGCTCCAGCCCACTCACTCCCCTCCTAGTA
GTCTGATTTCTTCTTGGACTAGAAGGCAGGTGTTGCAAGCATCCCTACAGGAGGCAGTGGGACCAGAGGGAGAAAGAGTG
CTAAGGTACCTTTTTCCACAATTGACCTGGAAGCATGGGAAAGGGTTGCTAAAAATTACTGGAACAATCCAATAACCACT
GCCAAACTTTTAAGATATATAATAAAACAACATAATCAGAATTGGAGTGATATGCAATTATTATTAGATGCGCTGACCAA
AACGAAAAAACAATTGATTTTAAAAATAGCAGGGGATTTTCCAGAAGACTATTAAAAACTCAGCAATTAGATGTAAAGGA
ATATTTCTCACTTTGAAAACCAAAGTGGAACCCAAATATAACAGCAGAAAGACAAAATCTAGAAAGCTATCAGGAATGGA
AAGCAAGAGGGGTGGAAAGAGCCGTTCCCAAAACTATAAACTGGTCAGCCTTTTATGCAATCAGACAGGGTCCCTCTGAG
TCTCCATCTGAATTCCTGGACTGTAATGGAATTCCTTAGAGATTAAGGACATGATTTATATTTGGAGTGAAACTTGAGCA
ATTCCAGACTGGGCCCCTTGGCCTGCAGAGCTTGTGGGCCCCTGAGCCCACAGGGCCTGGAGGCCACAGTGGCGCAGTTC
GAAATTCATAGTTGTGGCGCAGTAGAAAATTCACAGTTTATATTAAGGTGTTTTGAGAAGTAATGGGTTTCTAAATAGAG
AATTGTAGTTCTAACACTTTAGCCACCTTAAGACTTAGATAAATAAGGGGGGTTTGCATTCTTTGTATAGCCTGTAACTG
TAAACTATGTGGTGAACCTATATAATTCACCGTGGACAGATAATAAACGGGAATTTGACATGGTAGCCGGATTGGTTGAG
ACGTGTCATTTGTCCTGTCTGACCTCCTAATAGTCAGGGGCCCTTGCTACATAGTGGCACCTGAGCTCGGGACCTGTTGT
TTTCGCTTTGATGCGGGGCCTGAACGTGGGCCATTCAGCGAGTCTGTACACAGATCACTGCACTTAAACGCAGTTGAAGT
TTTTGCTGGATCGCGCGGGATGTGGAAGGGCAATTTATGTGAAGAAATAAGTACCCAGATGTGGGATTTTCACCTTAACG
CAGGAAGACTCCATCTTTGCCTCCGTACTGGGATTGGCAAGCTGCCAGACTCGGCAGAGGAGGCAAGAGTGGGAGCTGGG
AGGTTGGAAGGCGTTTGCATGGCTTGAAAAGTGGAGCACAGTGGCACGTCATGGTTGGTGAGGTAAGCTAAGTACACTGT
GGTGGTGAAACAAAGTAACAGAGTGGGAAACATCATGGATAGAGATTTGCAAGCAGCAACACGGCTCCTCTTGAATATTA
TCTCTAAGAGAGATGAAAAACTGAAAGAGACTGAGTTAGAATAATTTGCCCTATGGGCCAGGAAGCAAGGGAAGCTGTCC
AAACCATCGCTCGTCTTTAGTGAGACAGAGTGGTGAGAAATAGGAGACATGTTATGGGATTGTGCAATTGGAGGTGGGAA
GGAAGGAAAGATCACTCAAGAATTGGGAGTGGTGTGGAAAAAGACTTTAGTTACCTTGCAAACGCTTTCGGCCTTAAAAA
GGGCTGAGGAAGCCGCAATTCAAGCACTGGAGGGTGCAGGGGCCGAAAGCACTGAGGCACAGAAGTCCTCCAAAGTCAGT
GCCGGAGGCAACAGCACAGGGGTGCAGAAATCCTCCAAAATCGCTAGATATTTTGGTGTTTATAGCACTCGCCCTATGAA
GGAGGCGCAGGCTCCAGTGCACCCCACGTTGCAGGATGTAATCCATCATGTTCAGGGACCGGAAGTTCCCTCGTCTGCTC
TGAAACAAACTGAGATCAATCAGGAAGTGGCACAGCTGCCAGAGTCTGGGGGCGTGGTGGAAGATGAGAAGGCAGGCAGA
GCAGAGAGCGTGAGGGGGCTGGCCCCGGGGATGACACAGCGGGGCAGAGTGCAAGGCGGAGACCAGAGTGCGGCGTCATA
GCCTGTTCCCTCCCCCGAAGCCCGGGAGGCGGTGAAGTCCACAGGAGGTGGGGTGGTCTCGTCTCCCACAGCGATGGCAG
CAGGAGAAGCGGCACAGCGGCCAGCAACGCATGTGCAGTTCTCCACAACAGCTGCACAGTGTCCTCTCCCCCATGATTCA
GATTCAAACTCCGAAATATTGGGGGATGAGGAATGCAACTGTGACTTTCACAGCAAGCAGCGATCTCAGAAAAAATTGCA
GCATGCAAAGGAATTGCAACAAATTATAGCTAAGGTTGTTGAGCTGTCCACCCAACAGGATCAGTTGGAAAGGCAGGCAC
AGCCTTGGTCGCAGAGGGAGCACAACCCTCCCCCAAATGTGCTGACAGCTCCCCCTGCACTGACAATTCTCCCTTTAGTC
CAGCAGGTGTCGATGCCAGCCATGTCAAGTAATCCCATTGAGAAATGCTGGGATGCAGTTTGTAAAAGTGCTATGTTGGA
AGGAGACTGGGAGACGGCTGGTGCTTTGTCTTGTCCAGTTCTCATCAACAATGGGACTGCAACTTGGGAACCTCATGAAT
GGAAGGTGCTTCAGTCAGTGAAGCAAACAGTTACAAATTATGGGATCAGGTCAGAAAGAGCCAGAAACATTATACAGTAC
ATTTTTACAGCAGATATGTTGTGCCCTGCTGATTCTACTAGCATTGCCTCCTTGTTGCTGTTTCCATCACAATTTCTTAT
ATTCGAGTGAGAATGGAGACGCTTGTCAACTGAAGAGGCCAACAGACATCAGACAGAGGGGGATCCATTGTATGGGATCC
AGCCAGACATGTTGACAGGCCACGGACCCTATTCGACAACTAATGTTCAGCTGACCTTCCCGGTGAAAATTCACCAACTC
TCTCAATCGTTGGCCCACAAGGCATTGCTTTTAGTCCCGGACAAGAAGAAGCTAGCACCCTACTCTACGATAAGGTAGGT
TGCTGCAGAACCTTATGGACAATTCATTAAAAGACTGTCAGCTGCATTGAAAGGTACACCAGATGTATTCCCAGAGGTGC
AGGAACATCTGTTTCGCTCTTTGACTTTTGAAAATGCAAATTCACATACAAGAACCATTTTGGCCACCCTTCCTCAAGGC
AGTCCAGTGGATGAGATGTTGGTGGTTGCGACCAGATCTGAACAAAATAGTCAAACTGCAGCATTTACAGCAGCTGTCCA
GACTGCCATGCAAAAACAGGGACACATCATTGCAGCTGCTTTGACAAGTGGAAAAGGCAAACGTTCTAATCGTAGCAACA
AATCTTCACGTAATAATAATAACAAACCAACTAACAGTATTTGTTTCCAGTGTGGCGAAGCAGTCCATTTCAGACAGGCC
TGTCAAAAAGACTGTATGGTGTCATAAATGCAACACTGACACCCATGCCACAGACGTTTGTTGTCTTTTGGAAAACTTCC
AATGCAGCGCGCCGAGGCAGCGCGCAAGGACATAAATCGATGCCTTGACCCAAAAGACCCCAAGAATTACTTCTTTGTAA
AGAACAAGCCAGCCATTCGGAGAAGCCTTGGGGTGGATGTAATAACAGCGGAAGAAGTTACATTACAAGACAAAGAAATA
ACCTTAATTCCTACTAATGTCTATGGCTCGATGTACAGCACGCTTTCTTTAATTGGTGGTTTGTTACTTGGAAGGTCCTC
CAAAAGCAAACAAGGTGTGATCGTGCTTCCAGGGCTCATTAATGCAGACTTTACAGGACAAGTCCAGATATTAGAATTTG
CTTTGCAGCCACCTGTGACAATTCCTAAGGGCAGAAGAATTGCTCAAATTGTGGAATTTGAAAATCCTCTGCCATATCAC
CGGCGTCCACAAGAGCCAGATGAAGTGCAAAGAGGGGACAAAGGTTTTGGTTCGACTGGCCATGAAGTTTTTCTTACCTT
GAATTTAAAGGACCAACCAATCAAAAATGTATTTTTACAGCCTGTCTCTCATCGTGTTCACTGAATGTTTCTGCTTGACA
CCAGCTCGGATGTTTCTATAGTGAACACAATGTTTTTGTCATCTGATTGGCCTTTTAAAGCTCCGGACACCCACATTGTG
GGAGTGGGTGGACTGAAAATTCCTGCCATGAGCAAAGACCCTGTCAGCATCTCTGTGGAAGGCAATCAAGTTATTGTCAC
TTACTTATACATCATGCCTTTGCACCCAAAACTTCAAGGACTGTTGGGCAGAGATGTCTTATCTCAGCTTGGTGTCATGT
TAACCACAGAACAGCATTTTCCCTGACGGCTACTGCAGAGCAGCCGCCCATTCTGAAAATCACCTGGTTGACTGAAATCC
CTGTTTGGGTTGTGCAGTGGCCAATGACTGAACAAAGGCTGCAGATTGTAGAACAGCTGATTCAGGAACAACTTGATGCT
GGACACATTCAACCATCTGTGAGCACATGGAACACTCCAATTTTTGTAATACCTAAAAAATCAGGTAAATGGAGACTATT
GCATGACCTAAGAAAGGTCAATGAGCAGATGCAAGCAATGGGTGCTGTTGTGGTTGGAAAACAAAACAAGTGAGAGGCTC
CAAGTCAGAAATACAATTTAATGAGAAGGAAAAAATAAAATAAAATAAATGCAACAATACAAAAAGAAAAACCACTGACA
GAGTCAGAATACAACATGATCAGGGTGATGGAAGCAGTCCAGATGAGGTGGTCTTCCTGAAGCAGTGATCCCGTAGAAAG
GTCTGGTAGCTCTGGTCCTCTGGGAATCCAGTGGGTAAGGGCAGCTTGTACTGTCCCAAATCTCAGCTTATATCCAGGTG
AGAATGCTTGGCTCCTCCCCCTGGGCGGAGCATCTCACAATGGGATGATGAGTCATACAGGAGGTCCTTGATGGCCCATT
AAAGAGAGATAACTCCCGGAGGGAGTTATCTATGAGTCATGCACAAGGCATTGATGGGCCATTAACTAAAGATGGTGATA
GAATACATCCTTTACTACAAGCCAGGACAATCCACCCCTTATTCTATTCAAAATTCTCAATTAAAACCCGTGTATATAAT
ATATCAATATACACAACCCTTTGGGTAGAACTTGCATTCCCCCAAGCAGCATTAGGATATTACAAAAACAGTCCATTTCC
CCATAATTCACATCTAGAGAAGTCTGGTCAGAAATGTCCACTTCCTCCATCCCATCTTCCAATAGTCTTTCTCAGTTCTT
TCACTGACCTTGTCTCAATGCTGTCTCTCTACATTTCAAATCACTCTGTCTTCCATGGAGGAGGGAAAAGGGTTAAAGTC
TTTGCTCAGAGGTTTTGTTTTTTTTTCTCCTCTCCATTGGACTCCAGGAACTTCAAGGCCACAGGTGATGGTGGGGGGAG
GAAGGGAGAGAGAGAGAGCTCATGCTCAGGAACGCTGATGGAAGATCCTCCCCCACCCCTGGTCAGATCTAAAGTGACTC
AAACTCGGATCAGCTCCCTGGGGCTCTGGAGAAAAGTTCTTTAAAAGTCTCTCCTCCTTCGGACCAGCGGCTCTGGCAAC
CAAGGCCCAGAGCAACGGCCACCGTGGTCCTGGCGCAGGGCCAGACTGCTGGTCTGCAGTCCTCCTCCTCCTCC
>SylAtr100#LTR/ERV1
TCCTTTTATCCTAAACTCCCGGCCGCATGTTGCCCTCTTCCTTTCCCCATTGGCTGAGGTACTNGGAAGGTACAGCCTTC
CCGAACCGCC
>SylAtr101#LTR/ERVL
TTGCTGTTTCCAGTAAATTGTTCTTATCTCAACCCGTGATCTTTACCTTTTGTGCCTCCAATTCT
>SylAtr102#LTR/ERVK 
gtagaggaatggttaNctaagaagggtcatNtaaacactctgcagcaggataacTTCAAGATAcGTAAcCAACCCTTATG
TTTATAGCAGCCTTATCTTTACTGcAGCcCTCTTCCTTAAgGCAGAGGCCTGGTGTCtCTGGGCTCCCAggGAGGTAACC
TCTGGCTaCTGTCAAAGGTGTAGCAGAAGCCaTAGGAaTGCAGAGCTGGGTGTTACTTTCTCACCCCTTCAcTGACCAAT
GCTATGCTTGCtTTtAGTTTTATGCATgAGNTTATTAGGTGTGCTATaTATTcTGTAAAcgCTTCTAAtAAACTGAGTTT
TGCCagTAaACCaTATCgGTTcGtGGCATTCTCCcNNgaccgCgACATaATGGTGACCTCGAcGAGATTAAaGTgAAAGG
ACcACaGCcgGTcgGcGGATGGGGAACgGGTTTCTTTNGCAGCAGAAACgGaCgAAAGCAACAgGGTGCCgCGCCCcNGA
CGACCTCAGCAGAGgGTCCGGCCgTtAACgTGCTGCcGAAGACCTTGgAGGGGCTgCAACAGCGCTGACGaAAAAGGATG
GAGAGGcAAGCAGCATATGATtTATTTACTTGCTTTtTAGAAAAGNGTCAGATTAAGGGTATAGATCTCCgtAAGGaTCT
CCCAGGGTTgCTAACcTAtgGGTATGCACAGGggTTCTTCtTGAATCCCCACACcgTTCATGAgCTAAcTGAATGGCgCA
GGTTCGGTGATAAGTTATGGGAGGCCACGCTAGATGATGATAAAAcAGcAAAGAAGTTAGGtAAACAATGGCgGGTGGTG
TTTAATACTCTGTTACAACATCAGGCAGAGCAGcgGGCgGCAAATCAAGCTAGTGAGGCTAAtgATAAGAacAAAAATTT
caGGGGgTGGTCTGcTTGTCCgTTGCCCCcCgCCACGTCCACTgTGATTcTgGCgCCCTCGCcgcgCACCaCCgCcaACA
CcGGccacGcGcCCCTgANgTCAtcCcGGGAGCCCTCCGAGCcCTTAACCCCTTCgGCCcCCTGGCCGGAGCCCCCCCtG
TCGgAAAATGtgCCTATcCCTGGGGCAGAGAGTGACCTAGTGGAGGCCATTGCaNaAAAaaacAgGAGGGAGGcGTgGGC
aACCCTAGCTAAAgAGGTGCTGGAATcGGGAGACaagGAGGCTGCGgCGGCcgCgATGGAGATCGCATGCCCAGTAACAT
TTaCCCCTATGGcGGGGGGAGGACtACAAGCCAACATAGCgGCTTTAgATTGGAAATTGTTGTCaCAACTGcggGCTACA
GTCAGTCAGTTTGGAGTGACTAGTGAGCCaaCTAAgCAAATGCTAGATtACATCtGGGGAaCTCACATTCTaCTGCCTAa
TGaCTGTCaGAGCCTGGCCAAGCTTATCTTtAGtgAGcATCAGAGGcTATTGTTCGGGGCCCATTGGCAAGCaTACTGCA
CgGAAAGtGTGGCAGTGCAGAGAGCgCCAGGCGACCCCTTGCATGGCcTGACCCTAGAcgAGTTATTAGGAACGgGACcC
TATGcaCGgAtgGAAGCTCAGGCAATTGTAGGACCCgATAGGCTACGAGAAAGCATGCgGCTGGCCcGCgCTGCGATAGA
TAgAATAAAAGCcCcGgGGGgAgTTCCGTCCTACATGGGAATTAGGCAGGGAAGGgAGGAGTCCCTgGgGTCCTTTGTGG
AcaAAGTGGCTGCcGcGATAGAACAGGCGGGAGTCCCAGATTATATGAAAGGAACCATGCTGAAGCAATGTATATTGCAg
AATaGTAATCAGGTTACAAAAAACGTTCTTCACtCCATGGGAGCTAACTGGgGGGTGGAGGAGTTGTTAGAatGAATGGC
AAATGTTCCCACgGGGTCACAGgCGcTGTTAGTAGAGGCAATAAAgGAGCTGAGTGTAGgGCTAAAAGAACAAGCTGCAG
cCTCACcGAATCAaGTGTTAgCTGCCCTTGCGCCCCTGCAAGCAANGGCCTCAAATAGCgCTCAGgTGCCAACTGCTGGT
CGgCAaAAGTGCtTTcGCTGcGGAGGCCTtGGaCATATTcgCAAGGAATgcCGAgcCACAGCTGTATGGTGCCaGAATTg
CCGCTCGAACaCTCATTCATCGGGAGCCTgCCGAcgCtGgTCaGGAAACGGGAAGCCGAgcGcGTCCagCcGCCgCGCGC
AGAcaCAAGTAGCAGCTGCCcAGAcgTCAGTACATCTCTCCAAtCAaCAACAGCAGGaAGCCTCGGatTGGACCTGGCAG
CATCAGTAACTGTTACCTTGCTGACAACTCAGCcgGAGAAAATCCCCACCGGAGTCAAGaGGCCTATCACCATAAAgGGG
CAGCTGGTGGGAGCTctGTTATTGGGCCGATCCTCAGcCAGTTTACTGGGaTTGTTTGTgCTGCCTGGAGCcAtAAgTgC
TGACTATACTGGGGAaATCTACATAaTAGCACATACCCCTTtCCCACCAGTGAGGATcGAGAAAGGACAAAAAATCaCAC
AGCTGGTCCCACTaCCTCAAATGaCTCCAGACATGCTGCCTAGCAaacaGAGTCcACAGGAgGAACAAGGATCTGGATCT
ACAGAAGGACTAACACTGCTAACATTGGACTTGAGCAGTCGGCCAAAAcGcGACATCatGCTGGATTAcAATGGGGAAAG
aGTTACCTTGACAGGaTTGCTGGACAtGGGTGCTGACTCTAGcATTGTGAGCCcTAcTCACTGGCCACACAACTGGCCCg
TGCAATcCAGCACGGTCAcaGTCACTGGAGTCGGGGGAcTCACGCTAGCAAAACGATcACCCACCCTGATCGTGAcTATT
GAGAAAAAATCAaTACAAACAGTACTCTCAATAGTGCCCTTAcCAGATGATGTTCAGTGCCTCATTGGTCgAGACCTCCT
GGCACAGATGGGGATTGTACTGACAAAtGAGCACcCTTTGGGCTAATGGCCATTGCATGGACTTTCCCgATtCCACTTAC
TTGGACAACTGATAACCCAGTGTGGGTAAAGCAAtGGCtaTTgAAAAGGGAAAGccTGGAACAaGcGCACCTGCtGGTGC
GGGATCaaTATAACCTAGGACAtTTACAAtTATCAaCTAGtcCATGGAAtACGCCCATTTTcgTGTtAAAAAAGAAATCT
GGGAAATATcgTTtACTACATGATTTGAGGGCAGTTAATGATcAGATGGagCCAaTGGGAGCTTTACAGCCTGGATTGCC
CAACCCTGCTATGTTGCCACTGAACTGGCCACTGTTGATTGTGGaCCTGAAaGACTGCTTTTTTACTATTGCATTGcACC
CACGAGATgCACGACGGTTTGCCTTTACACTCCCATCATTGAATCgGGCTGAACCAGAcAAGAgGTTTGAGTGGACAGTT
TTgCCACAaGGGATGCGCAATTCACCTACAaTAtGTCAGTTGTATGTGGACAATGCCTTaCAACCCCTGCgACAGGCTTG
GCCACAaACcATCATCTaTCAtTACATGGAcGATATACTGTTTGCTCAAGcgGaGCCgTTcTcaGACATACAGAGGCAAG
AAATcGAGAcGACgCTAAAAAGGGCAGGCcTGATAGTGGCACcGGAAAAGATCCAAATCACTGCCCCTTGgAAATACCTA
GGaTGGTCACTGTCAGAGCAGGttGtTACCCCaCAGAAAcTGCAGCTTGACACcCGtCTTGAGAcgGTCCATGATGcgCA
GCGACTCCTCGGAGATTTACAatggctatgTCCCATAGTGGGTATCCCCAATGAGCTGCTGGACCGCcTCCGCCCACTGC
TACAGGGTACTGATCCAGCCcGGCCTGTTCAGGTTACCCCTGAACAGAGTGCTGTATTGaCTGAAATCCTTGACtCgTGA
CAGGTGgCTATGTCAGCAGACgGGACCTCGACCTTCCCATTGACTTAACTATATGGTGTGGCCcGACACACATGCTGGGc
GGACTGACACAGACCAACAGAAAAACGGGGGAGGTAcGGGTACTGGAATGGCTCTCACCTCCaCTACAACAGCAccGAAC
TTTACTGCAAAAAATTGAAATTTTGgcCAGCTTGATTAAAAAGGGccgTGAAaGAACCTTACAAATTACAGGCAgCgAGC
CTCgAACCATAcgAgTCCCGATGAAACAGGAGAcATTAGACTGGTACcTGATAAACAGTaTGgACCTACAGGaGGCACTG
TTAGAATCAGGAAGTGTgGTTGCGATGGACCgCATTCCTCACgCACCATTAAATTgGGTCgGTCAGTGGAAATGGCTGCA
AcGCCCCAAgCGAGTGCTACgACccCTGGCCAANGCCATCACAGCCTATAcaGaTGCtGGAAGGAAATCCCggATAGCTG
CAATCAcCTGGCAAGACCAGGACAACCAAtGGCATCACCACACAATTCCAGCAAcGAcGGACGACACCTTGCAGACCATG
GAGCTATTGGCAGTGGTGTGGGCCATGATGCAATTTGAAACTCCCTTGAACATAGTTTCAGATTCTTTATAcGTGGTTGG
AGTCTGTGAGAGAATcGAAGAtGCATCAATTaAAGGAGtACAAAAcAAAAGACTATATGAACTACTAGTGCAATtgCAGA
AAGcgATTAGGATGCgAAAACAGCCCTTTaCAGTTATCCACATTAGGAGCCACAAATGGGACATTGGCCTAGGGGAAGgA
AATGCCAGAGCAGATCAGCTAGTgTctATATCACAAAATgGCCCTGTGCCTAGACATGCACTAGCAAGAGAAGCAcAtgC
TAGATTCCATCAGAATGCTAAAGGCCTTCACAAGGAgTTCCAAATACCgcTAGAAGAGGCTAGGGCTATAGTCAAAGcAT
GTCCAATTTGCAGCCATcaCAACGGAGGGaGTGGCCTGGGAGTGgGTGTCAAcCCCAGGGGgCTGCAAGCAAATGCTACA
tGGCAAATGGATGTTACACAtgTCTCCAcGTTTGGGAGACtTAAATATGTGCAcGTGACcATAGAcACcTTTAGCCATtA
CATATGGGCcACcGccCAgTCTGGGGAACAAGCAAAGAAtGTGGAAAGaCACCTAAACAGCTGCTTTGCgGTGATGGGGG
TGCcGCAGATCATAAAGACAGACAATGGCCCTGCCTAcgGCAGCCgGCGTATAGCCCAGTTTATGCAgATGTGGGGAGTC
aAAaCATATAACgGGcATCCCTAACTCCCCAACgGGACAAGcGATaGTGgAAAGGGCAAAcAGGACCTTgAAGCAGtATT
TGGCAAAATACAGCgAtGTGAGAGaGCCGCAGGAAAAACTGCTCCGATGTCTGTTTGTGCTAAATCATTTGTGTGTGTTT
GGGGATCATAAGGTCCcAGCTGTAATCcGTcATTATTCTCATGATAcgGACGGgGAGAAGGAAGACATTCTCaTGcGTTA
CAGGGACCCcAAGACGGGgCAGTGgGAGGGcCCTGCTAAGGTGTTAtATTGgGGTCaTGGTTANcTCTGTATATCTACCc
GAGCAGGAGCACTATGGATCCCTGCGAAaTGGACACGACCTGCTGTGGTAACTGAGCATcCCCtGaAgGtGGGCcCCAAt
GCAACGaCTACCCCTGGGTCAGGAGGAGAAGCTGCTGAGAcGCCTTCACCTGACgCTTCgACCAAGCCTGGACTCCCTGA
gGACTCTGgTTGACCCTCATCTACTaTCCTGGAAGTCTCaAGAAGAATTTGTTCATTTTCTTGcTGTATTgTATACTGTA
ACtCCCAGTAATGTGAATtATTCTGtcTGTCTTTgCTGCTGGGATcaAACgTGCgCAGcGTGgGTATTGATTATCTGTgG
GGCTGTGAAAAGNAAAGGTGGATACACCAGCAACTTTTCCATAGCCcTTgGTGTCACATTTGTGACTCAgACTGGAGAGg
TAAAACAGCTTTAAGGGAGCTGCAAAGGGTGACAGGTCtCCCTGGGTATCAGGGAATAGAGGTCTTTGAAAGTATTGAAC
AgAGAgATATTGCCCTaGCAAGGTGgGAAGTAaAACACCAAACAGAACatAtAATAGAGCAATATGGGACTCAGATCCTG
CAGAAACgTTGTGACCGGGGTATTAAGATCCCTCACTTAtGGATGGTTAAACCCCAAGATTGGGATGCTCTTTGCTGTca
TTTtAGTAAgCTGCaGGTCTCAAAGcGATGCTCAAAGACAGcAAACAaTGGGACCTGAaCAcTTTTCCCcgAGAGGCAAT
GTTTGGGTCTCCCTAGCTAAGAAACTAAACCAGACtAACTTTTgTGTATCTCTGGCTCAACCAGAGTCGCCCTTTCATAC
GTGTTTGATTGGTGTGCCtTTTAAtGACACTGAGGTGGGCaTTATTACTaCTGAAATcaGGAGTCAGcTACAgCGCTGTG
GGAGATcCAGAACTCgGAGTATGGAGAACTGCACtCTGAACTATGACTTGTGGGATGAcAAGTTACCATATGGGGAgAGA
CCACAGACACTAGAAaTACtAGGGTCATTGCATGCCCAGTCATGTCTGTATATCAATGCAACaGGCAATTGCAATGAGGG
GAAGGGTGCATgGTGCAACTTGACCATGGCcACAgaCATaACACCTGAGAATGaGTTCTGGcggAATgACACGAATTGGT
GTCACCACCTAGggTGGAACATATCTCACcCTgCCCCAGGCACAACaATTGCTCgTAgATTACCACTAGGGgTATTTCTT
ATATGtgGGGATCgTGCCTTTACgGGgATcCCTCAAAGACCTGtCgGagGACCaTGTACCTTtGGGCgCTTGACAATAGC
TNNACCCACACAGGTGGGAATGGCGAcGGCCAAGCAGAAcgTTACtCTTAcTGTCCgGCGAAAGCgaAGTGTGATTGACA
GTAACTGTAAtGATGAAGTCAAgCTGTTTAATCGAGCAGAGCAAGTGGTGgcatCCCTATTTATGCCAGGCTTAGCAGCC
AGCCACGCTTTGTTCAATTTAGAGAAGTTGCAATGcTGGgTAGGGAAGCAgGCTAATGCAACTTCTGAAATATTAGGTAT
GTTAGCcGCAGATGTAGATACTATtAggCATGCTAcGCTTCAAAACaGAGCcgCTATaGATTTTCTTCTTTTAGCAAATG
GCcATGGCTGTGAGGATTTTGAGGGAATGTGcTgTAtGGATCTCCAGACCCAATCgGAATCCATTCACCgGAAGCTGCAg
GACCTAAAACAACAtGTGCAGCTTTTGAAACAAGaTGATGGGTTTtTTgGAATAaAaTTTGGTCAaTGGGGAATAAccaG
TTGGCTGAAGGGGATATTACAGATGGGaTTGGTCATTTTACTTATAATCTGcCTTATATTGcTTGTATTGcCTTGCTTGA
TGTCATGCTTACAAAAtAtGcTTATGAAAATTGtTAAACAATCATTTAACCATGTTATGCTTGCACAACAGAAAAACagG
GGATATGTAGAGGAATGGTTAtCTAAGAAgGGTCATaTAAACACTCTGCAGCAGGATAACTTcAAGATAcGTAACCAACC
CTTATGTTTATAGCAGCCTTATCTTTACTGCAGCcCTCTTCCTTAAgGCAGAGGCCTGGTGTCTCTGGGCTCCCAgGGAG
GTAACCTCTGGCTaCTGTCAAAGGTGTAGCAgAAGCCNTAGGAaTGCaGAGCTGGGTGTTACTTTCTCACCCCTTCAcTG
ACCAATGCTATGCTTGCtTTtAGTTTTATGCATgAgcTTATTAGGTGTGCTATaTATTCTGTAAAcgCTTCTAATAAACT
GAGTTTTGCCagTAAAcCgTATcGGTTtGTGGCAttctccNNNNacNNNN
>SylAtr103#LTR/ERV 
agtagatatttgaagcaccccttttgtaaaattcagactgaaaaacctaaaactcagggagagacttcatttgcatttga
aggcacagagcaaagttcagatccaaggggggagacttcatttgcacttgaaggcacagggcgaaataacatTTTTTcTT
GaAACgagaCAAGaAGCGATCAcCaCTGTCTGACCAAACACCcacGCCACCTGGACaTCATCGCCGGGCCGGAGGGaAAG
ACAAAAGGACTTCAGTAAAcccgggaaTAACTATGCAaTGCAAAAGATAACACTATATCGGAcaGGCTGAAaAGATTTAC
ATCCTGaGTCTAGCCTGAGGGCACAAAAaCTGTATAAAAATCTAAGCTCCAGCAGCAATTTCTTGTGAACAAGaGGAGGA
CTGTtttgccagatagaCCAcTaGTCcGACCTTGtTTCACCAgGTGCCaAcTCCCGGGgCTcaGcaTCTTCAATaaTagT
TTtgTTaaTTTTGGTGaTGGaCTTTTTatttctTTaTaaCCaAATTGACTTTAATAAATTTCTTTATATAAAACAATTCa
GCTATTTTGCCTATAACAGAATTGGTGACTTTCCCaACGTGATTTCCaATCTTGGAACCGGAATTCTCTcaGCaTcTTGG
GGGGgggCGCCCCGCTGCTTTTCAAGCGGCCCAAAAcGATaCGAGAaGCATCTCCGGGAACCAGTTGGAAATCGAGCAAA
TTCcGATAAAAAGCCACTACCaAAAAAAGGAAAAGCTATCTAGCAAAAAGGCTCTCAGGGAAaTCacGAAGAACCCAGGA
TAGGGGTCTCTTCAGGTcGCCGCGGCAAGAATTTGCTCATAAAAATCTgAGTGCACaAAGAATCCACGAAGGAAAAaGGC
ACcGTAAGTACTTtcaTGGTTGAGCGGTGTGACCGAGcGTGgGTGTGcATGTGTGaaTGaGACGTGATTTATCACGAAGC
aAAAGGGACCTGAGGACCGCAGTTCCCTaATCCCGaGAGGGACTGGGTCaGaCCAAAGGGAAGCaATTGTGGAGAAACCT
CAGAGCGCGCgGGGGTTTTTcTGGTTGTGGcCACAAGTGaGCCGAAGaGAAGGAGACGTTCTTTTGAGTTCGGGAACTGG
TAAACCTTCGGTGCCaGGACGGGATTCCGTCAGGACGAGTATTCaTCAAAAAGGGAATTCAGAGAGCCaTATACCAACAG
AAAGCCCCCTCAGACGGTCCCTGGCGGTGGGTGAGTACTTTGGTAAAATTATTAGAATTAGAGGTACCTGTATTATTTCC
AGCTCCACATAcGCGTAAGTATTGGCAAAATGGGACAAAGGAAAAGCAAAATGCAAAAGAAATCTAATAGAGAGTTGAAC
AAGGGAATCCCGGAGATTCCCCCAGATAGTCCATTGGGGCTAATGTTACAGCACTGGGAAGAGAACCCTAGGAGGAAGCT
AAAAGGAAAGGAGACGTTCCTCTTGAGTTCGGGAGACTGGTAAGCCTTTTAGCTACGGGCTTGGTGAGAAGCCCAGGACG
CAAACCAAAGTTTTTTCACTGGACGAACAAAGTCACAGCTCAGCTCGCTGGAACGGGTAAGTAGTCCAAAAAGCaGAATC
CaGTTTGTGACAaTTTGGAaAAGGATcTCAGCTcTTAGcGGAAGCTAAGAATTCAGCGCaAGACCcAaCACaAAAAAAaa
aaaaaaaaaaaaaaaaaaaaaaaGTTAAGAAAGTTTTTAATATAATGGGGCAAaGaAAAAGCAAaCACCaAAGAGCTCTG
TGTGTAAGaTAAAAcGTTTACCcCAAACGCATACAAAcCCAGGCTCTCCCCCGCTcCaAAACCCCCGCTCCAAACCTGGC
GGGcGAACCaCCCCCTTCCCTCCGGCTTCAGcGTCTCTGCacCTcCcgCttccccggcaGcAGaAGCacaGTGcGCATGC
TCCTCCCCaGCCCcGGGCAGTCaTGTCCCCACCCaGCCCCTGTAACCTGACCCTCTCTGGcGGGCcGCTGCCaCTGCcGA
CACAaCAGCaCCCCCCCCCCCCCCCCcccccccccaGAGCAgGGGGGGcGTCCCTTCCcaGCCCCGGCCCcGTGTCAGTC
CCGGGTGGaGAaGTTGAAAATTGAACAAATTTCAATTAAAAGTTTCCCCGTGGTAGCCAATCCCTATTCTAAACAGGATC
CATCCGGAGAATGTGATTCTCCTAACCCTTTTTGGTcTGGCCCcTTTAAACAATAAGAAAGTTTTTTAATGTAAGGGGGA
AGGGAAGAAATAACACTCAGAAACAGCAATCCATGCCTCCAAAGAAGcATGGGGAGAAACAAAAGAGACACCTTAAGAAA
GACTGTTaaaaaggaaaaaaAAAAAaAAAAAAAGATGAAAAATGTTCAaGGAAGATTAGGGGTGTCAGGGGCTCTAtTTT
TTTAGGGTCCCACTCCATTaAGGAGCCCTTGATAaCACTTAAAGcGGGACCAAAAAGGGAAAaTTTTGgggTTTTTAATT
aATTCTGGGGCAGAAAGAAGTACTTTTCAAAAATTGCCAGCAGaATGCACaAAAAGTTACTAAGTGAATTTCTGCCAGAA
GAAaGAGTGAaGTTATTACAATATATTGATaATTTGTTAATAGCTGGCCCAAGGGAGGAGCAAATAAGAATATGTACAAT
CTCATTGTTGAATTTTCAGAAACTTAAAAGTTTCAAAATCAAAGCTACAATTTGCTGAATCAAAAGTAAAGTACCTAAGA
CATTGGATATCAAAAGGTaAAAACAAATTAGATCCTGAAAGGGTGGCTGGAATTATCGCTCTGCCCcCCCCCCcccTCCA
TGGACaAAGaGGGAAATCAGGCAATTATTGGAACTATTAGGATACTGCAGACAATGGATTGAAGAATATAGTAAAAAGGT
AAGGTTTCTTTAGGAGAGAcTaAAATACAAATAAAGTGAAATGGACTGAACAAGATGGATTAAAATTTAAGAGGTTAAAG
GTGGCAATAATAACTGTTCCTGTGTTGAATTTGTCAGATGTAAAAAGGTAGTTTCAGTTGTcTGTGGAgTaGaGTTTTAA
CTCaGAATTGGGCAGGGACCAAAAACACCTGTGGGATATGTCTCTAAGCTTTTAGATCCAGTGAGCAGAGGATGGCCCAC
TGGCTTGCAAACTATTGTGGCAGTAGCTcTGCTGGTGGAAGaAaCTAAAAAGGTAACATTTGGGGCTTCCCCAGTAgtaT
ACTCACCACACAATGTGAGGGGCATTCTGCAGCAAaAgGCAGATAAATGGCTCACAGATGCCAGACTCCTGAAGTATAAG
ACTATTTTGGTGCATTTACATaGTTTAAAACTTAAGaCAACAGCTGCTCAGAAcCCAGCCCAGTTTCTGTTTGAAGAGGT
ACTGGAGGAAACCTCCCATGATTGTGTTGAAATGGTGGAACTGCAaACAAAGATAAGGTCGGATTTGGAGGAAGAGGAAT
TAGAAGGTAGAGAAAAGTGGTTTGTGGATGGATCAGCAAGAGgGATAGAcGGAAAGAGAAAGTCGGGATATGGGAACTCA
AAGGAaGTAGTGGAGTCTGGCCCTTTAAGTGCTGGATGGTCcGCACAGGCATGTGAACTGTATGcaGTTTTAAGGGCTTT
GAAAAGATTAAAAGGGAAGAAAGGAACaATTTTTACTGATTCTcGATATGCTTATGGCGTGGTGCACACTTTcGGGAAGA
TcTGGGAAGAGAGAGGCTTGATTAGTACGAAAaGAcGAAATCTAGTCCATGAGGAATTAATCAAACAAATATgGGAAGcT
GTGAaAGAGCCAACAGAGATAGCTCTCGTCTATGTGAAGGGACATCAAACAGGTATGCAGTTCAGAATCAGGGGAAACAA
TCTAGCAGATACTGAGGCAAAAAGAGCAGcGCTGATaGTaaTAAATATCCCcGAGGCTCAGGAAGGGAGACCCTGGAATA
TCCCCCTTACCATTCTCAAGAAGGAGATTGAAAAATATGAAGAAATAAGGGaGTAAGCTAGAGGAAaGAAacTGGAAATT
ACCTGATGGAAAGGAGAaTAaAATcAAAAGAATATACCAGGAAAATTCTGAAAAGATTGAATCGGCAAACACATTGGGGA
GCACAGGCTCTAACAGAACAtTTTTTTTGAGATAATTTAAAATGTGTTGGGTAAAATGCCTTCCTCTAGCTCTCTTAAAC
ATAACAACTATATCTCATTCAGAAACAAGATTGTCACCATcTGACATGCTTTATGGAATGCCTTACAGACACAGAGTACT
GGTTGGGCATCTTCAAATAGAGGATACCCAGATTCAGCCATATCTAATTACCATAAACAGAAATTTACAGGACCTaCAGA
GAAAGGGGCTCATTCCTCAAAGTGCCCCTTTGGGGTTTGCTATTCACAAAATAAATCCTGGTGATGAAGTTTTGACAGAT
ACAGCAACCAGGACTGCAGAAAAGGGTGGAcGCACaCTTCAAGAATAAAGAAGGTTGAGTCTCAAGGCACTGCCCCAAAG
TGGAGAGTGTCTTCGCCTCCTGGAGACTTGAAAAACAGATTTCAACGCCACCACAAATGAACAGAGGGGATCAGATAAGT
cGTATAAAACCAAACTGTGATTGTTTTCCCTTTGTTTACTTTAAGTGTGTATACTGTAAGCATATTTAAGTTACCCATTG
TGAAGGGGGGTGTAAACCAAGTGAATTGTGTACTAATTGTTTGGGAGAAGAGCAAAAAGAGACTAGCCaCTTTTTAGTAA
TTGCCACTAGCTTGGGTCTACTGGAGTTAGATTCTCCAGAGTGGTATcAAAcAcATAAAAAGGGAATAAAAGGACAATTG
AATGCAGAGGCCAAAGTGCTCaATGTTGAGTGCCaAAGGACAAcCAAAGTACCTTGCTACTCAGATACAGTCAGGTTGTC
CCGGaGGAGTGTCTTTAaAAGGAGGTTTGTGGCTCaGACCAACAGGACCCCAAAAACATACTCCTGCTGCCAAGAAGATG
GGTTACCCcGCCGCGGAaTGCTACcCCGTGGGcaAAGGGAAAGGCAGAGGAGTGTTGTACTAGaGAGTCCTTGTAATaCT
GAGCCTAGTCCTGAGcaAAGTAGGGGGATTCCACCCCGAGAACCCTCAGAGGCTGACCCTCATGAAGGAGTGTGAAACAT
GCCTGGAAGGTaCACAAAAGGGACAAATAAAAAACCTGAAGTATCAACCACATTATGATTGTCCAGGGGATAGGAGAAAG
GGATATTGTTTCTTTAATGGTACTCAATATAAAATTTGTGAATCAGAAAAAGGGaTGGTATGCCATGACCCAAAGGCAAT
TACTAAAAAtaaCAGGCAGTCAAAAGCACACAGAATTCACAAATGGTAAaCAGGAAAGATACCAAGTATACCTATAAGTG
AcCAATGTAACCGCACTCTTTGGATAGGaaaaataataAaaaAAAAAAGAATCGATTTTCATAGCATATTTTACaGTGAA
CCACTTGTGTTACGGaAGTGAACAATTGGGAATGTGTAAAaTAaGAGaAAAGACATATTGGGTGGGCAAaAATCTAAAAT
ATGATGGGAAATcGGTACAGAAGGATAATCAAATAATAaTCAATAATGAACaAGATTgcTCACAATTAGATAAAACATTT
TGCTTTTCACaAAAcaGGGAAGGTATAGaGCCTGAAGTAAAAATTcATGAAATCTCTCAAgAACTAAAAAGGCAGGAGgc
aaAAAccAgAAAaaGGGAaaaGAacAGgagacAccaaAaccaaTAAgaGaAcAaTATGacCcggcaAaCTGGaaAcAaaA
TgggagaTGGGGaTacaGGAcCaCaaaTTaCTaaCaaaAaaggaTaaTcAGATcgcAaGCAGgaGattgccTaaaaGTTa
gGTCTAAccAaaccTcgGATgcaTgaGaGaTggaAgcCcgctgaAAgcaacaCccccAAAgGaGAaaaTTTaTcTaCaga
acaattgtcAAAaccGAATAaaacaGaAaTaccaAaaaaCagAagacGGaccaaaGgGTGGAaAaTTgaccacCaaagAa
TcgGAAcgTTgTGTagaAGcAGatgaggAcGGGgAAaaaaTCAAaaAccTgGcAgcAgAaAcaaaaaGaaTAgCcaaagT
AaCgGTAaAttcAGATgaAaaacAAacaaaaaGaCaaCcTGaaccgaCaATggGaTtaAcgGGaaAaaagaaAAAAACTG
AgTTTCTTCATACTTTGTTCTcTAGCaGGTATCATGTTCTTGCCTTGTCTCATCCCATGTTTcATTCaTCTAATACACTC
TGTGGTTCAAGGCATGCAaATCGCAGCAATGCCTaCGGACCCCaAATTGGCCaCAGGTAAAAACAACAAAATATCAAAAA
TCATGAAACTAAAAGAACAGACAGAAGAAAGTGAAGCTGCAAAAATATTaaCAAGATTTGAAAACCAGGTGAAGGAAACT
TCCTATGAGGAGAATTACATCCCTCCACAGGAAGCcTGGGATGACTACAAGGAGGAaTTTTAAAAAGAGGTTCCTAAGTG
GAGCATaAATTAAATTTCTAAAAATACAAGGTGGGGGATTCTGTTATGAGGGAGGCTAAGAATTAATTCATGCCTGTAAT
AATaTTTTAGATAAAGTGCTGAAAGTTAAATATGcGAAGCACCCCTTTTGTAAAATTCAGACTGAAAAACCTAAAACTCA
GGGAGAGACTTCATTTGCATTTGAAGGCACAGaGCaAAGTaaaaaTccggggGaaACgacAcaaGcAccgaTcAccactg
tctgaccaaacacctgccacctggacttcatcaccgggccggaggggaagacaaaaggacttcagtaaacccgggaataa
ctatgcagtgcaaaagataacactatatcagacaggctgaagagatttacatcctgagtctagcctgagggcacaaaagc
tgtataaaaatctaagctccagcaacaatttcttgtgaacaagaggaggactgttttgccagatagaccgttagtccgac
cttgtttcaccaggtgccaagtcccggggctcggcatcttcaataatagtttttatttttggtggtgggctttttttatt
tccaatttgactttaataaatttctttatataaaacaattcggctattttgcctat
>SylAtr104#LTR/ERVK 
tgtggttggatagggacaggcgctcggaagatctcgggtTGTAACgGgAAGagcAgaNaNacccCaAcCcNCCCaAAGAT
AAGCTatcaccacaagaatgtaagccccTACTAacatGTGCcAGTACTTTTCCAttCtccctTcTaACcCAGGAAaTGTa
GCAAtACCCCTCTGACgTagTaAAGAcCCCAGAGtATaTAAACTgCATttTTgAGatAATAAAcGCctTTGTAACCgTCc
aCCAcattGGtgtaaGcgttGTTACTagGCcCgGcggtAccagcagaatGTacACgccGTGCTGtCggTtCTgAAgaCCA
aGCCtCCaCaGTTGCaGAAAAGAAACAGCAACAAgTGGTGCCGAAAgCccgggaaagaaaggaNaCcTtGGcGGAcggGA
TtTtcgCtTGGaAaggagACAGcgGCAGTaGcGGCtGGcCcGAcCTaCTGCgaaggagagaaagggggacgccccaagga
acccgcgaacggcatggaagccttagcgaaggtcgtaagtctgatgGagGtCcactggggagtacggtgcgaccaaaggg
atttatttcttgctattgcaaggctttcggatttaggcgcgataaNgcgccccgtagatatattaaattcagagggttgg
gagagatatactgctgctctggctgaagatacaaaagccaccggcagcggaaaagttttaaaagcatggggaaaagttga
gaaagcgttgcggaaagcaatagaagaacaagaaacttggaacgctgcaaaaacgtgtttatttgccgttacgcagcaag
ggNNaggggacNgcgggaNcccccggagNNaNgcagggagcgagggaggggggctacNgtgccgcggaaccccccgggNa
catgcgggaagcggNcgcgttaccCCCttccCcGAgcgCaTGcctgaaccccccggagcccacaggagaaccccagaccc
tcccgcgggaacccccggatccgaaaccccccgaaaAaaccgtGgttttcccgacCgttcctccccgccgcgtccagggt
ccgAgcgNNtNcggcagcggcacctcgccgggttcagcggcgctcccgccaagcgcgccggNNagcNaccccCcggcgga
ggaacgcgcgcggtttttctggggagNNctcgcgcgggaagcgcgggacgccgagaaaaNagccagNgccgctgcgcaga
cggcagccccgcNgcNaccNccgccgccatatggcNaagatggcgccgacNNNcNagcgcNggNgcgggNgNNcNaNcgc
cNctgccgccgccgccatNtggccaagatggcgccgaccgtccagagcgggggcggggcggccgACCgCATGGcgcggaA
AACCcgGAAGcgCgAAaCCCcgCgaccgcgcgtgcgcaggagaccagtagaagtccggacctgccggtctccacaGCgCA
cgCGcgGGAGAGcgAGgGGGgGcggAcACGcgaTCgGAAaCcGCTCCcAATGtcAcctTAcaagggagaaacccctcctN
gggagggacgGgGCgaGCCCAGgGGgTGgGaATGGGACcGCCCCCAagAggCgcGCcGgcgCCacCCccGGGAGGAgggG
agGGGCcgGgCgCGGGAGgCgGAAcGGGgCcgAacccgAggGgaagACCgAACcCACccGcgGAAGGcgGAAcGGGggCg
gAGCCcgACaAAaAGGCATAGCaAACcgGAAgtCtAcCAgCAGtctgCTTCcGAcACgGAagGgAGccAcAgcTCcgCgG
cTAgtTaTAcAGAGAGCTCcgAGTCCgATaCaGAAACGGAGATAACAGAATTTatgAgGTTTcCAGcGAAAccGAGcAAA
GCTTTTAACAaTGTAAGGGAACAAaCTCAGTaCAaactcACcgAtTGggGaAAaATAAAagTAGCaTGCGCtGAatGgaA
ACCaGCtGctgcgATAcATGCATTCcCtGTAagAGTtACCggtgCacgGcAGAAtttAAgGcGgacctAcACCCCgcTGA
GcACaaAaGAaGTacAagcaGTGGTgAAaGCGgTtCAGGAAAagGggATTAAtTcaGCccTtgTGTCCACaCTGatggAT
GgtCTTTTTAGcAAtgaTGATATgcTacctTTtGAtATcTCaCAGGTAACcCgTAtGcTTTTTGACgGGgCAGGGcTGat
TgTATTTCAGCAGGAgTGGTccgAtCATTgCACAGCTGCNCtAGCccAAGCtTCAGGGCAgGGACAGCCtCTcCAtGGCT
CcAcCCTGTCCAGaCTgcTaGGCAaaCATGAtgaTGTGGctAcacCgcaagACCAgGCagCacaCCTcaCAGcAgAGGAa
GTGAAAGCAACAACCAGAGCAGCTAGaGAGGCCATaAGAGcgGCtTCTcgggTaGTGGacAAaTCAACACCATGGTcCaC
tATtAAGCAGGGGGAAAGTGAAgGCTTCAcACAcTTtgTaGAtcgTTTgcAAgCTGCAaTtGACTcaTCTACCCTGCctG
tAGCTGcaAGgGgAcCTGTgGTgACTGATTGTCTGAAACAACAGTGTAAcACtGTCACCAAggAtATCCTGcgCTCtCTg
ccagcagggGCcAGcTTGGcTgACaTGATCAAAcATGTggTAAaGGAAGAACAcCTAATaCCtATgCAGGCAGCgGTTCA
TACcATAACCAATGcCATGGCATGCTTGAGGTGTGGCCAAaCAGGTCAtgtaGCAGCAAGCTgTCCcCAGcCAGCacAgc
gGCCcgTGGCAGCACCCTCgACcCAACAGcgCCAGAGACCcACCtGcTGGAACTGTGGgAGaAagGGcCACgTgGCCAAG
GAATGCAGATCCAgGcCCcgGGGAAACgGAAGGGGgAggGGGcgTGCGgGCCATAcTCAGCCtCCTCCCACTGCgAGATg
GCCCAtCcTTCCCAAcACCCAGTGggGCAGggGaCCTTCATACCCCATaTATaTACAgGAACCAGTCAGTATttCATCcc
cgCCAGCCATTCAgTgGCAGaaCcgcGCAgcACCacCAGCggcAATTacGcACCcTTCACCgcCacAAAcTGcGCCAGtg
TCACAGGGTCAGcAGGGGAcGTCCCAGAGCGGAACcCCTGGGTGgCCCTgGTcAtGAAAGTAGgGAAGGAGcCCtTGAGG
gTGTGGgGGAcATGTCaactctacgGCAGTcaggaccctcacgtTTTAGGgCTTCAGTTTTtGGCAGACACtGGATCAgA
CtgcACcATTTTTCCcCAATCACAtTGgCCCaGACAttGGCAAATtAAAGAAGtCCCTCCtGTGAacgggGTgGgggGAC
AATcCAGGGCATggAAAAGCACCCAATTgGTgGCtATAACACTcCACACAAaAAAGGGaCCAGaacaAACaGTtGCaATT
TACCCTTAcATTTTgCAagATTCtcCACCCTTAATAggAAGGGAtGTCCTGGCTAtGctcGGAGTCAGgATcACAAATTT
ATAATGAGGGCCACTGCctTAcACCCTcTGCTGCCaATCAAattgacTtgGAAATCATCAgACCCTGTATGGGTcgAGCA
GTGgCCCctGtCaGAGCCTcgAcTGGCAGCtTTAtTaGAACTGGTtgaNNgggaactgcaaaaggNtcacATAGAACcCT
CCaTAAgtCaATGGAAcACcCctGTGTTcCCAATtCCCAAAAgGTCTGGagAGGGCTATcGCtTAGTCCAcGACCTgaGA
GAagTGAAcAAAACAATCcgACCCAtAGGtccAGTTCaGACACTgtTACcCATGAACTCAGCcATtCCTGAAGgaCAgCC
ATGTgCAGTATTGGACatTAAAGACTGTTTCTTTTCAATACCcTTGCATCcTGAGGACAGGGAAcGATTTGCCTTTTCCG
TGGTTTTCCCaAATGGCaAGcgGCCCAGCcTgcgTTTCCAGTGGAAAGTGCTACCTCAAGGTATGGTcgACAGCCCAACc
ATtTGCCAGATCACcgTgGACAAAGcgcTGAcGCCAGTCcgAcaCTCcTATCCCaCTGCaACCAtCATCCAGTACATgGA
cGACATCCTGGTCTCAGCACCATCAGcGAGCCAAGTGGATCATCTGGTATCCAtGATCACAGAGAtcCTCCAGGcCAACg
gCTTcGAGATcgcgAGCGcGAAGATcAAGAGAGGACCcTGcGTCACCTTCCTAGGAGTGGGAATCACAAGCTCCTAcGTG
ACACCTCCcAAGGTgAAaGTcCACcGAGACGTCAAGACGCTCCAcgACgTGCAAcgCCTGGTaGGATcgCTGCAGTGGCT
TcGCAAcATcgTCCTGATTcCTcCTGAgGTCATgGAcCCttTGTATGAcCTcCTGAaAGGAAAGCACCCCTGGGAaCCCA
AGGAGCTGACACcgCAAGCaGcgAGCTCCCTCGACTTCatcgAACaGCAGATgTCCAcTgGCACACTTgCCAgATGGAAC
CCAGCGATGCCcCTGGACttATacgTGCACTTCAcgcCAAAGgggGGAgTGGGAgCATTGGCCCAAGGACtTTCTGAAAA
GGCCcGACcgATcCAaTGGgTGGTCcTTGGAAGACCTGCtCgTgCATTTTCCCCAGCAgTAGAATGCATcgCtAACCTCA
TCATGAAaGgCAGGAAACTCgCCTTGAAACACCTagGGACtGAGCCAAcGAGAATCCACCTTCCTTTtCGCAAgCAAccG
ACCAtAgAgTCAACCACAATTtCgGAGCAccTAGCccTTGCTCTCATcgGATTcGGAGGAGaAATCTCCTACTCCaCCAG
ACCAcCtTGGACTCAgCTGCTgACCATAGTCgACATAgACaTGCCaCCAaAggTCATGGACaGACCACaGCCAgGACCAA
CAGTctTCACAGAcGCTTCCTCCAcgACTTCTACcgcgACAGCAGTGTGGCAgGCaGaAGAgCAATGgCAtTGCgTCAAA
GCATGtGACCCCACACTgTCAGTGCAGCAAcTGGAAGCAACAgCaGTAGTCtTGGcgTGTgGACTCTTCCAAGAgGAGCA
CCTTAACATCGTAACAGACTCTATATTcgTGGCAAGGCTcTGCCTAGCCATGGCAGGACCAGGTGTGTCAACatCAGCAG
CAGCcCTAATGCTAGAAGAAGcaCTCTCCTCAcGAAAGGgCACTGTATCagTCATTCAcgTCAAcaGCCACAACCCAGTC
AAaGGTTACTTCcAGAccggcAAcGACAAGGcgGAcGCtGCAGCgAAAGgcgTCtGGAcgtTgCAGGAAGCtcgTCAATT
GCAcGAATCCCTCCACATcGGACCCAAAGCACTGGcgAAGAGATgCGGAATcAcaaCAGCGGATGCtAAACATGTAGTGG
CtACcTGtCCTCACTGCCAGAAGTCACCCCTGTGgACcAGTGGGGTcAAcCCAAGAgGTCTTAAGCcCTCAGAAATCTGG
CAGTCGGACTTCACCTTGTGTCAaCTGCTGAAGCCTcgAgcATGGCtTGCAGTAACAGTGGAcACgTTCaGTGGAACGAT
cGTAGCCAcaCaGcATCaCAAGAccAACTCtAAAGCCACaATcCAGCACTgGCTGAcAGCcAtGgcgTGGCTTGGTATCC
CCAAGcAGATCAAAAcAgacaatGgTTCCAATTTcATTTCTAAACCAgTgCAGGAATTcgCCTCCAAATGgGGGATCACA
CTAGTGCAAGGTATCCCAtATAACAGtaCcggGCAGGCTATAGTtGAGCGGGCaAATCAAACCCTGaAAACCAAGATAGA
GgTgtTGGCAAAAgCAGAAGGCTTTACCAAgTCcATTCCcTCAGGAgAGCAGGCgCGTATAtTgGCaAccgcgTTGATAG
CATTGAATCAATTcCCtAGAGGAAatGAAGCAAACaATCCCaTTcAAAAaCACTGgGCCTCCAGAGcgCTAGAGgagGGC
CcgCAgGTTgTaATtAAAAATGAgCTgGGtGAaTGGGAAcgGGgCTGGAGATTgAtGCTTaCAGGGcGAGGGTATGCAGC
TGTCAAaAAgGAcgGAAAAaTcAGGTGGTGtCCTattaaatcaatcaaacctgatcttcacagtgagcaggatgagacta
atgagaactgtgagtttctgtttacaggacatgctggtggggcgtccacgtaacgcataCATGcCTCTCCCAGAGGAACG
AgACACacCACcAAgCCgTCAGAcAGCACCAGAGAAACCcGCaCgGGTGAgACCCAAGCAtCAACgATATGtCTgTGTGA
TTtTGTTgtTGGGGcTTGTCgCCAGAgGACAAGCcAGCCCAGATTACTACCCACATCAGCCGTtcagGTGGGTcATgAGA
CACCTTACCAGcGACAAGGTGCTCAgAGACATCAcCACACCAaACAcTCCATCCTTCgTGCTCcGTATTACcgATCTaTt
TCcagGACaACCAAaGGTAGATcCCTATTCTCCACAcTCATCACACAtgTACCTATCCTactggtgcccagcttcaaacg
caggaaaaagttattgtaacaaccccgggtggggatattgtgggcactggggctgNgaaaccatagtaacagatgccagg
ccgtcagggcctgggtgggacccacaagagcccgacaagttcctaCAGTTcACCTGGGCACccGCAgGTTGcAAaACACC
TcTCttTGTaCAtGGaAAcTCCTAtCGaaAcAGCTATAAAATCCCtAgAtTtCgAAAaTGCATATACTATaACATGACAG
TcTTGCAgCCCAaTCATCCTAGtTGGACaGTGgGtAAAgCaTgGACAGTGGtCCTTCAAGGGTCgAAAaAGTGGGTGAAT
GTGCGAATTACCAGGCTcCAACcNTCAGCAtCCCGAGCgGTTGGACCCAACAAGaTaATTAAAAGCACgCAgACaAAGAG
AAACAtGACCTAcCcCaAAgCtgTACCCACAAGCatCaccaaaATCCCAACTAGcgATGCAAAAgcCtTTCAGATaGaCc
gtTTAGCCAGGTCaGAcCCaGACCcAATCCTTcGTaTGTTAgaagctaCCTTCCTATCCcTGAACGAATcTAACcCTAAC
CTAACCaATTCcTgTTGGCTTTGTTATgATGTCCAACccCCTTTcTATGAAgGAGTTGCTTTAaACACCCCATTCAGTtA
CTCCacAGcTGATGCACCTCAcCAGTGCAGATGGgACACACccCgCAGaggtattaccctgagtcaagtcacagGtCgAG
gCaAATGcTTTGGTAaTGCAACcCTaGCTGAGcgAAAAGGgAAtGTcTgCACCaGAGTTGTAAAGCCcAgCAGAAAaAAc
AATAAGTGggtagTTCCagCtGcgtCtGCaATgTGGgTTTGTCAgAGaTCtGGAGTAAGTCCNTGTGTATTTCTTCCCAA
GTtcaATgAtTCTAAcGAcTTCTGTGTCCAAGTTCTGATTGTTCCTAGGGTCCTGTACCACTCAGAcgAAGAAGTGTAcA
acCTtTTcgAAGaATCcAaCAGACTCCACaAaAGAGAGATAaTGACAaGTgTaACTATcgCAATgcTgCTcggccTagGA
GCAGCcgGaACggccACAGGTGTTTCggCCCTagCAACNCAACAtCaaGgTCTGTCTCAgctAcAAaTgACcATAGACGA
ggACtTGCAGAGgATtGAGAAaTCcATTTCCTAcTTgGAgAAGTCAGTcTCcTCgctcTcAGAAGTGgTCcTGCAGAACA
GGCGAGGACTGGACCTCCTGTTCatgcagcAagGAGGcCTGTGtGCcGCCTTgAAAGAGGAATGCTGCTTCTAtGCGGAc
CACACCgGAGTcGTCAGAGAcTCCATGGCAGAACTCcgAAaCAGAcTGGCTCAGAGACAGAAAgATAgGGAAGCTCAGCA
AGGCTGGTTcgAATCCTGGTTTAAcCAaTCCCCATgGTTAACCACTTtAATtTCcACTTTGGTAGGcCcATTGGCAATGC
TACTTtTAGCTGcTACcTTcgGACCATGCCTGCTGAAcAaGATAGTCTCATTTGTcAAAgCTcgCCTAGAaCagACTAAC
aTTCTGTTCATaGGCCAACATGAAaTGCTGTGAATTaaTCagggAAcATTGCCAGTCACAAGATtTtcCAAACtTGccTG
GcaAAAAaCTtACTCAGgTTTCCAAacTCCtTtTTCCCTTgTTAAAtCCTaACCTTCTACCTCATTTAgTGcctatatct
ATAtaTAtatatNtataACTACCTcGTTCTTTtgTaAAaGaGgGGGGGGAGATGTGGTTGGAtaGGGAcAGGCGctCgGA
AGAtctcgggtTGTAAcgGgAAgagcagaaaNacccCaAacCCCCcaAAGATAAGCTatcaccacaagaatgtaagcccc
TACTAACatGTGCcAgTACTTTTCCAttCtccctTcTAACcCAGgaAaTGTaGCAAtacccctctgacgtagtaaagacc
ccagagtatataaactgcatttttgagataataaaNgcctttgtaaccgtccaccaNattggtgtaagcgttgttactaN
gcccggcggNaccagNagaatgtNcacgccgtgctgtcggttctgaagaccaagcctccacagttgcNgaaaagaaacag
caaca
>SylAtr105#LTR/ERVK 
TGTGGGTAATTCAAGGTAATTAGGGACAGGCGATTGGAAGATGTCGCGCTGTACGGGCAGACAGAACCCCCCTTCCCTCC
TCAGCAAACGTCACTTGACCCCTAATTAGCCAATAACACCTAGTTTATAACGTAAGCAGAAGAAAATGGCGCAATTAACA
CAAGTTATATAAACCAAGGCAATGCAGTAATAAATGCCATTTGCCATCCACCACACTGGTGTCTGTAAGCTGATGGCCCG
AGCAGTCTGGGGTTGGCCGCCGTGCTGTTCCTGAACCAGGTCACCACGCCTCGCAGGAGGCAACAAGTGGTGCCGAAACC
CGAGAAATCATCCTGGAAAAACGGGCGTCACCTGGACGGGTGAAGCAACGGCCAAGCAGCGGGTCTAGCTCGGTGAGGGG
GACGTCCCTGGAGCAGCAAGGAGGATGGAAGTTCTTGCAAAGGTCGTATCTCAGATTCATAAGCAATGGGGAATTGAGTG
CAAACTAGAAGATTTTACTCTTGCTATTGCGAGACTGATGCAAATTGGGGTCATTGATCGTCCGGTGGAGATACTCCACC
CAGAAATATGGGGTAAATGTACTAATGCTCTGGCCGAGGAAACAACGTCCTCAGGCTCGAGAAAGCATCTTAAGGCGTGG
GGAACAGTTGTGCAGGCTTTGCAAAAGGCTCTGCAAGAGCAAAAGACCTGGAAAGCTGCACAGAACTGCCTGATGGTCAC
ACCCCCGCTGGGGGTTGGGGCAGCCACACAGACCACAGACGAAAGTGATTTTATTGAGTATGAAAACTTGCAGGGGCAAA
AGCCCCTTTTACAGCCTCAGAGCTCGGATCAACCTACAGAGGGAAAGGAGCAGGCACAAGTATGTTGGGAAGGGTTAGAG
GAAGAGGCCAGGAGCGCCGCTGTTAAGTCAGGGTCCAAGGGGGCCTGGGAGAGACCCCTGCCCTATGCACCACAAAATGG
CATTGAACTACAAAGGGATGAGAGAGGTGCAGCCGTGGCTAGAGAGAACAAAGAAGGTCTGTTAGATAACATGGACACTT
GCAAACAGTGTATGTGGGAGAGAAAAGTGGACAAGGTCAGCTCAGACGCTTATCAAAAAGCATCCTGCAAGGCAAGAGCC
TCCCCTAGCAGGAGGCGGGGTGAGCCGAGGGGGAAGGAGTGGCCCGACCCTAAAAGAAAGGGGCAGGGTCGAAGCCTGAC
AAAAAGGTACCAGAGCCCAAAGCCTCTGGTCAGTCGACTTCCGGCTCTGAGTCAGACAACAGCTGGGACGAGTGGTTTCA
GGAGTGTTCAATAGCTGACTCGGGCTCCGACTCCGACAAAGAGATAGTGAAGGCAGGTAAAATCAATAACCTTAATGCTC
CTGCTTGGGTCAAAGGGAAGGAGCAAACTCCACTCATGGACTGGAAGAAAATAACAGTAGTGTGTGCCAGCTGGGCCCCT
TCAGCCAAGTTGGCCTTTACGGTCAGAGTGGGGGGGCAAGGCAGAAATCAGAGAACTTATTCACCACTAAACCCTAAAGA
TGTGCAGGTGATTGTCAAAGCAATTGTGGACAGAGGGATCAATTCAGCTATGGTTTCCACCCTCATTGACAGTGTTTTCG
GGGGAGATGACATGGTTCCATTTGACATTAAACAAACCTGCAGATTAATTTTTGATGGGGCGGGAATGATTGTCTTTAAA
CAAGAATGGGAGGACAATTGTGCAAAGCAACTAGCCTCGGTAACTGGGGCAGACCATCCACTACATGGCTCCAGCCTGCA
GCGGTTAATGGGCACAGACCCGACCATGATCACCCCCCAGGCACAGGCCGAGGGCCTACGGCCCCACGAGGTCATGGTAA
CTACCCGTGCTGCTAGAGAAGCTATCCACTCTGCCTCCAGAGTTATTGCTAAACCATCACCATGGGCCACGATAAAGCAA
GGCAATACCCCCAGAGGCAAAGGGCCCTGTGCTAGCAGAGTGTTTACGCCAGCAATGCAATTCAACCGCTAAAGACATTT
TGTGGTCACTACCAGCAGGGTCCAGTATCGCAGACATGATTAAGCATGTCGCCAAAGAACAACTAGCCCCAATCCAGGCA
GCCGTTCGTACTGCAATAACTAGTGTAATGGCATGCTTTAAGTGTGGCCAGGCAGGCCACGTTGCAATAAATTGCCCCCA
GTCAGGGCACCCATCAGCAGCAGTCTTCCCACACCAAACACGACCTAAGGGGCCGTGCTGGGGGTGTGGGAAGAAAGGGC
ACTTTGCCAAAGAATGTAGGTCCAAGCCTCAGGGAAACAGGAGGGAGAGGGGGCGGCCGGGCCACACACAGCTCCCTCCC
ATTTGGAACATGAAGCAGCCCAACTATGCCAATTCTCAATGGGGCACGGAGCTCCCATACCCACTGCCCCCTCGAGAAAT
GACCAACTTTGCAGCTCAGCCAATAGATCAGCCAGATCCATCTGCGCCCCAAGAATGCCAGGAACAGGCCTCTGGGAACA
AGACCCCTGGGTGGCCTTGGTCATGAAGATAGGCAAACACCCGCTTATAGTCCAGGGATTTTGTTATCTTCCTAAAAGCT
CTGACGACACTGCTATCCCTCTTGCTTTTTGGATTGATCCTGGCTCAGACGTAACTGTTGTCCTGGAAATGTATTGGCTC
CCACATTGGGAAGTAAAAGAGGCCCCTATGGTAGGTGGAATTGGGGGGCTGTCTCGGGCCCTCAAAAGCACTCAATTAAT
AGCAATAACACTTCTCACTAAAAAAAGACAGAGAAAACTGTCACCCTTTTCCTGTATGTTATGTCAAGATGTCCACTCCT
GTTAGGTAGAGATGCCCTAGCCCAACTGAATGTCAGTTTGACAAATTTATTCTGAGGGCCACAGCTGCGTGCCGCCTTCA
CCCATCAAATTAACATGGAAATCACTTGACTCTGTGTGGGTTCAGCAGTGGCCCTTGTCAAAGCCTCGAATGACTGCCCT
CCTTGAGCTAGTTAGCCGCAAGCTGCAGCAGAATCACATAGAACCCTCCACAAGTGCATGGAACACCCTGGTCTTTGTAA
CACCCAAACGATCTGGTGAAGGCTTCTGCCTGCTGCACAACCTGTGGGAAGTAAACAAAAAAATCCAGCCAATGGGCTCT
GTCCAAACTTTACTGCCCATGAACTCAATGATACCAGAAGGGCAGCCCCGTGCAGTGCTTGACGTTGAAGATTGTTTCTT
TTCCATACCCCTACATGGTGAAGACAAGGAGCGGTTTGCCTTTTCTGTTGTTTTCCCGAACAGCCAACAGCCCAGCCTGC
GCTTCCAGTGGAAAGTTTTGCCTCAAGGAATGCTCAACTCTCCTACCATCTGCCAAATCACCATAGACTGAGCACTTGCA
TAAAGTTAGGGTTCCTTTGAGAGGTCGGACTGAGCTATGACACATCCACACTGATGCAGTGATAAATGTCGTACTGACGT
TTATTGTTTGTGTATCCATATTTATCTTCTTACAATTTTATTGACATTACAAGGCACACAAAGAATGTACACATTTGCCG
CCTTAAGGTAGCTGCTGTATTAGCACTATACATCTACATGTGAACACCCGTTAGTACCTGAAATACCTTAAGAAAGAGAG
GTGAATTTTTGCTGCGCCACAACTTGAATTTCTACTGCACCACAAAGGCCTACAGGTCCCGCAGACCCAAGGAGCCCACA
GGCCCCACAGGCCAAAGGGCCTAGTCTGGAATTGCTCACACCTCACTCCAAATACAAGTCATGTCCTCCATCTCTTAGAA
ACTCCGCTACACTTGCACCTGTCCAACTGTCCTGGTTTGGAATAAATTAGGGGAGAACCTCTAAAAGTCCCCTAAACTGA
ACCTCCACCACCCCTTCCCCCCCAGCCCTGGGTTCAGGAAGGAAAATGCCTTGGAGGAAAAGTGGAAAAAAACGATTTAT
TGACAATGAAAAAGAACACTCCCCAACACCAAAGTAAGAAAAACAAGTTACTGTGGGGGAGGGTACGACGGCTTCTTTGC
AGGCCCAGAGATTCTCTGACTTCTCAGGTCAGGTCAGGTCCGGAGCCAGTCCAAAATCTTCGGGGGGGATGGGAAGAAAA
GGATAGAAAGAAAAAAAAACAGCAGCAGCAAGAGCCAGTGGCAGGGGCAGGTAGCAGGCAGAGAGAGAGAGAGAGAGAGA
GAGAGAGAAGCAGCAAGCAGCAGCAGGTCAAGCGAGCAAGTGAGCAGCTGAGCCAGAGAGCGATACAGAAGCAGCAAGCT
CGCAGCCCAGCCAGAGAGAGAGAGCGAGAGCAAGAGAAGCAGCAGCAAAAGCAGCAGGCCCCGCCAGAGAGGGAGGGGGT
AGCTGCCAGACACAACAATGTAGTCCAAGATATGGGATAGAGGACAGCGTCAACCCAGAACACCGACACAGCAACCCGGC
TGCAACTATTATCCAATACATGGATGACATCCTAATCTCTGCACCAACAGAAGACCAAGTAGATCGACTAGTGTCAACAG
TCTCAGAGACTCTGAAAACAAATGGCTTTGAAATTGCAAGTGCAAAAATAAAAAAGGGACCATGTGTAACCTTTCTAGGA
GTGGGAATCACAAGCCTCTACCTAACCCCTCCCCAGATAAAAATCTGTTGCAACATCAAGACGCTTCATGACGTGCAACT
AGTGGGATCCCTGCAGTGGCTCCGCAACATTGTCCTGATTCCTCATGAGATCATGGACCCCTTAAATGACCTCTTAAAAG
GAAAACACCCATGGAAGCAGAAAACTCTGACACCAGAAGCAGCAAGCTCGCTTGATTTTATCGAACAGCAAGCAAATGTC
CATGAGCGCAGTCAGCAGATGGGACCCAGGCACACCACTTGATTTATATGTCCACTTTACAAAGAAAGGAAGAGTGAGAG
CACCAGCCCAAGGACCCCCTGACAAAGCCCAACCAATACAATGGGTAGTCCTGGGAAAACCATCACGCACATCTTCCCTG
GGAGTCAAGTGTCTTGGCAACCTCATCATGAAAGGCAGAAAACTCGCCCTAAGGCACCTGGGCATTGCACCTGCGAAGAT
ATACCTGTCCTTCCGCAAACAGCTCTCTGCACAATCAACAACAGCATCTAGCCCTAGCCCTTGCTGGTTTTGGAGGAGAA
ATTCGCAACGCAACAAAACCTCCTTGGACTCAGCTGCTTGCAATCGTCGACATGGACCTCTCGCCAAAAGTCATCGATTG
ACCACAACCAGGGCCAACAATCTTCACAGATGCATCCTCGCTAACCTCAACCGCAGTGGCAGTGTGGGAATCAGAAGACA
AGTGGCAATGCATCAAAACAACCGACCCTACGCTTTCGGTCCAGCAACTCGAAGAAGCAGCCGTAGTACTGGCATGTGGA
CTGTTCCCAGAAGAGCACCTCAACATTGTAACCGACTCCATATTTGTAGCCAAGCTCTGCCTAGCCATGGCAGGGCCCGG
TGTGTCAACATCCACGGCAGCAGTGATGCTTGAAGAAGCACTTTTCTCGCAAAAAGGCACCATTTCCATTATCCATGTTA
ACAGTCACAATCCCACCAAAGGGTACTTTCAAAGCTGCAATGACAAGGCAGACGCTGCTGCTAAGGGACTGTGGACACTG
AGAGATGCCCGTCAGCTACACGAGTCTCTCCACATAGGGGCTAAAGCATTAGCAAAAAAGTGCGGAATCTCCACCATTAA
TGCAAAACACATTGTAGCCACATGCCCCCACTGTCAGAAATCACCGCTGTGGTCCTGCGGAGTCAGGCCCCGAGGCCTTA
AAGCCTCAGAAATATGGCAAACAGTCTTTACACTATGTCAGCTGCTAAAACCCCGAGCATGGCTTGCAGAGACTGTAGAC
AGATACAGTGGAGTAATCGTAGCCACACGACACCTTAAAACTAACTCCAAAGCAACCATCCAACATTGGTTGACAGCCAT
GGCGTGGCTTGGTGTTCCAAAGCAAATCAAAACAGACAATGGCCCAAACTTTGTTTCAAAATTGAGTCAGGCATTTGTTT
CAAAATGGGGTATCTCTTTAGTACATGGCATCCCCCACAATAGCACCGGGCAAGCCATTGTTGAGCAAGCAAATCAGACC
TTGAAAGCCAAATTAGAAGTATTAGCAAAAACAGAGGGTTTTGCTAGCTCCATTCCCCCAGGAGACCAAGCACGCATACT
GGCAACCGCTTTGCTGGCGCTGAATCAATGCCCCAGGGGAGATGAAACAAACAGCCCCGCTCAGACACACTGGGCCACTT
GAGCACTGGAGGAAGGCCCACCGGTTGTAATTAGAAATGAGCTGGGGGAGTGGGAACAAGGCTGGAGACTAGTACTCACA
GGGCGAGGTTACGCGGCTGTTAAAAAAGATGGTAAAATCAAATGGTGTCCACTTAAGTCAATCAAACTAAACCTTCAGAA
TAAAACTAATGAAAACTGTGAAGTTCTATTTGCAGGGCTGGATCTTTGGATGCCTCCATGACGCGTTCACCATGGTGCCC
GGAAAAAGCAGCAAATCATTGAGCAGCCCAACAACGCCCAAGAGTCGCACATCATTGAAATCCAAGCAGCAACTACATCT
TGTGTAATCTTGCTTTTAGAATTCGTTAGCAAAGGGCAAGCCAATGCAAACCATTACTCTCATCAACCATTCGGGTGGGT
CCTATGCCATCTTTCGAGCGAAAAGGTAATCTAGGAAACCATCTCACCAGACAGCCCATCTTTTGAGTTTAAGCTGAGAG
ACTTATTTCCCCCACAATTAGGATTTCCCAGTCTTGGTGATTTCATGCTGAAACAAACATACTGGTGTCCTGCCTCTAAC
CCAGGTAAAAGCTACTGTAACTACCCAGGGTATGGATACTGTGGGTATTGGGGTTGTGAGACAATTGTGACAAGCGATAG
ATGGCAACCACAATGACCTGATGAGTTCCTGCAAGTCAGGTATGCTCCCCAAAACTCTCGCGAACTGAAATTTAGAGCAA
ACAAGCAAATATACACTATACGGGATGAGACACACTTGTAAAAACTACACAATGACAATTTTGCAGCCTACCTATAAAGA
TTGGGAGACAGGCAAAGTGTGGTCAGTGTTTGTTCACACCTTTCCTGACTTCTGGGTAAACATTCAAATCATTAAGTTCC
CACTGCTAGCAGCTCGATCAGCCGAACCCAGTCTGATTTTTGCAGTAACTAGACCCAAGAAAAGGTCTACACCCAGCCCC
ACCTTTACCCTTACCATCCCATCCGACCTTGCAGCCACGTATCAAATCTCTAAATCAATTCCTTAAAATCCGTTTTTTAG
CGTGTTAAATGCTACCTTCGCGTCCTTGAACCAATCTAACCCAAACCTTACGAGTTCATGCTGGCTGTGCTATGACATAG
AACCTCCTTTCTACGAAGGCGTTGTCCTTAATGTTCCTTTTAGTTACTCAGCAGAACCAAACCCACACCAGTGTAGATGG
GACACCCCCCGGAGAGGAATCACCCTGAGTCAGACCACAGGCCAAGGTAAGTGCTTTGGCAATGCAACCTTGGCAAAGCA
AAAAGGTAATGTCTGTACAGAAATTATCAAACTTGATAAATCAACCAACAAAAAATTGGTGATCCCATCTGTGTCAGGAA
TGTGGGTCTGTCACCAGTCCGGTGTGAGTCCCTGTGTGTTCCTTAACAAATTTAATGACTCTGCTGACTTTTGTGTCCAA
GTTCTGATTGTTCCTAGAGTCCTGTACCACCAACAAGAAGTGTACTGCCTTTTAGAAGATCCCAACCGGCTCCACAAAAG
AGAAGTAATAACAGGCATCACTATTGCAATGCTGCTTGGCCTGGGAGCTACCGGTGCAGCCACAGGTGTTTCGGCCCTCG
TGAACCAACACCAAAGCCTTTCTCAGCTGCAGATGACCATCGACGAAGACTTACAGAGAATTGAAAAATCCATTTCCTTT
CTAGAAAAATCTGTTTCCTCATTCTCAGAAGTTGTCCTCCAGAACAGGCGAGGACTGGACCTCTTGCTACTGCAGCATGA
AGGCCTGTGCACCGTCTTGAGAGAGGAATTCTGTTTCTATGCAGACCATACCAGAGTCGTACGAGACTCCATGGCCGAAT
TAAGGGAAAGGTTAGCCCAGGGAAAAAGAGAAAGAGAAGCCCAACAGGGATGGTTCAAATCTTGGTTCAACCGGTCTCCA
TGGCTGACCACCCTTGTTTCCTCTCTGATCGGCCCACTTACCATAATACTCCTGATGTTAATTTTTGGGCCTTGCATACT
AAGCAAATTTGTGTTGTTTCTTAGAAGCCATTTAGAAAAAGTTAACATTTTACTAGTGGACTGCCAACAGCTGCTTTGAA
ATGCACTTATTACATACATTTTGTATTGCTTTTTTAATGTACTATGTAGATCTTACTAACTTTTGCATTTTTATGACTTT
ATACTTTGTATGTTTTTTAAATAGTCATGAGGGAGGGGGGAAATGTGGGTAATTCGAGATAATTAGGGACAGGCGATTGG
AAGATGTTGCGCTGTACGGGCAGGCAGAACCCCCCTTCCCTCCTCAGCAAACGTCACTTGACCCCTAATTAGCCAATAAC
ACCTAGTTTATAACGTAAGCAGAAGGAAGTGATGCAGTTAGCACAAGTTATATAAACCCAGGTAGCGCAGTAATAAATGC
CATTTGCCATCCACCACACTGGTGTCTGTGAGCTGATGGCCCGAACAGTCTGGAGTTGGCCGCCGTGCTGTTCCTGAACC
AGGTCACCACGCCTCGCAGGAGGCAACATA
>SylAtr106#LTR/ERVK 
AGTGTGGAGTCCCTTGTGCCATTGAAGGAATTTCCAATACCTTGCCCTGGAAAAGTGAAGATTACCCCTCCCAGTTGTGA
CAAAAAGCTTCGCCCCCATGGCTCCTTGCAACATTGTGCAATCTTTTCTTTGGGTTTCCCAAGTCCATCACCCCTCCATG
GTATCCCCTTTCCCTGTTTCCCCATTGGCTATGGGGCCTGGTGTCCAGCTCCTCTCTTCCCTATGGTCACTTGTCCCCTG
CCCTGCCCCCTTGTACCACCCACGAATCTAAGAGACTATATAACTGAGAGAAACCACATGATCTCTCTCTTTGGCTCCAG
ATTTCACCTTCGGCACATGGAATAAACACTTGCTGGAAATTGATTTGGGGCTGGGAGCCTTCTGCCTCTCTGCTGAGCTA
GCCTGGTAACGTGTGTGGTTGTGTGAGCTTGATTGCTGCCTGAATACTTCTCAAGCAGTTTTCTCTACTGGAGAGACTGA
CTGGGATCTATAGGTCGTAGCTGCACTCCAAAAAGACACACTGTTACAAATGGGGCATCCACGTGGTTGCTTGAACCTCA
GAGCTTGTCATTAGCTCTCTGGCAAGTGTTTCCAGAACCTCTGGTCTGGATTTAAGCCACTTTCAGGTACCACCTGATAA
AATTCCAATTTTCTGGAACAATTCTCTGGGGGGAAAAACCACCAACCTTCCTAGGATAAAGGAAACTGGTTTCCTTCCAC
ATAACTTCAATGTGATTCCCGTTTTTTTTTTTTTTTTGACCCACTGGAAAGGGTTGAGTATTTTGGTGAAGGTCTTCTTT
TATATTTTTTTCTTTCCTTTTAAGTCATGTGGAGGGAGAGGCTCCATGGGGGTAAACTATCCTGGAGCAGCAAGAAGCTT
TTTCCCTTGTATATATGCCCTTGTTAGAATAATGCTACTTTCTCTAAACGGGATCTAAAACTTCTTTTTCATTGGATTTT
TAATATATTCCAGGTGTAACTTCTGTCTCCTATAGAATTTTGGGATAAAGTGGGAAAAACTTTATATACTCTCAGGTTCA
AGGGGAATTTCGTGTTGGGAAATTCTATCCACTCTACCATTCTATCTATGTTCTATTAAAGAGTTGGGAAAGGGTTCTAA
AGTTTCTAAATCTCCACCCCAGCTATCTTGTACCTACCCCCCGTTCCTCTCACCCCCTCGGGAGGGGCTGAAAATAGAAA
CAGCTTATATTTAGCTCAGGATTGCTACTAGCTTCCTGCTATTTCCAGCTCCTTCCTACCCGATTTTGAGGCTAGTGCTG
GCCAGGCTAGCCTTGATCTCACCTTTCACCCCTGCCCTAAACCCATTTACCCTATACTTCCATCTTCTTCTATAGAAATG
ATAAAGTTGGCCATGTGGCTGATTCTACCGTTTTAAATGATTTGGTGCAAATTTTACCTTCCTTACTATCTCAAAATGGT
GTCTGGGACCCCCTCAACCCTTCCCCTCCCCACCATGTAGCCATGTTCCGCGACAGGCCCCATCCCCAGGTGGGCATTCC
CTCTGGGGCTGGCCTGCCCCTGTTACACCCTCTCTGTACTGCCCCTCCCCGCCCCTGTGGTGGCCCCTCCCCCTGTGCTG
CCCCCCCCATGTCCACCCCCTCTGCGGGGGGCACTGCCCTCAGGCCCGCCCCCGTCTCAAATTCCCCAGCTCCTACGGAT
CCCACCCCCCTCGCCTCCAGGCCCTGCCCCCGTGCAGGGTCCTGTTTCTGCAGTGGGAGCTCCGTCGAGGCAGGGGCCGC
CCCCATCACCGCCCCACGCGCTTTGGGTTTCCCTGCTGCCACTCCCCCCCTCCTGGTGCCGCTCCCGTTTTGGGTTTCCC
CGCTCCTACCCCTCCCCCCTACCCCACTCGCCCGCACCAGACCCCAGTTCCCTGCCTTGTGCTATTACCTCCTCAGCCCT
AACCTGTCCCCTCCTCAGTGGCCCCCCACCTGTGCCTTCCCTCACAGCCCTGCTGGAAAACTCGGGTCTCCCTGTGCCGG
GCCCGCCCCACCTCCTGCCAAGCGCCAGTGTCCCCCTCCCCCTCGGTTTTGCGGCTGTTCCTTCAGACCCTGCCCCGACC
CCACAACTCCCCCCGCTGCCATGGTTCCCCATCCCGCGAGACACCTACCACCCCCCCCTCACAATCCTAACACCGGACCT
GGGATTCAACCTACTCGCACACAACGCAGTTCACACACTCCAGTCACTGGAGCAAGCACCGAAGCTTCTGTGCTTCAGTT
AGCAGCTCCCCTCCTTTTCTTTAGAAGGGAGTAATTATTCAGATTCAGACAATGAGTTTCAGGATCACTGGACAAAGGTT
AAAAAAGAAGCAGCTCTGGATGGAAATTGGGAATTTGCTGAAAAATTACAAATATTAGCTGCTCCAGTTACATACAAAAG
GGGCAGAAATCCTAAATAGGACCCCATACCAATGCAGCACTTATGTAAAGTCTCAAAAGAATATGGGCGAAATTCATCAT
ATTTTAAAAATCTCTTAAGGTAACCTTTCAACACATGTACTAGTCCCCCATGATATTAGGCATGTTATGTCCCTCCTTTT
AACATCTACAGAGCTTCTTCTCTGGGAATGAATTTGAAAAAAGCAACTAAAGGCATTATTAAATAATTACAAAGGTAAAC
CTGGCCGAGCCCACTTCACAGTAGAACATCTCAGTGGAGAGGGACAATTCGATAAACCTGAAGATCAGGCCCAAGATCTA
CCCAAAGCTGTGTTAGATGACATTAGTAATGCTGCCCAAAGTGCCTTTTTCCAAACACCAGACGGTACTACACCACTACA
GAGTTTTTCTGATATTTGCCAAGGGGCAGATGAAACATTTATTAAATTTATAGATAGGTTAAAAGACACAATAGACAAAC
AAGTTGACAACCCACAGGCTAGAGAGGAACTGCTCAAAAAGCTTGCAGTTTCCAATGCAAACACTGACTGTAAGAAAATC
ATAAGAGGACTTCCCTCACAGCCAGAACCCACCATACAGCAAATGCTGGAAGCTTGTACACGTCTTACAACCACAGAACA
CGTAGTAGCTATGGCTGTCAGTAAAGGGATAGCTGAAGCCTTTGTTGCACAGAATAACAAATATGAGGTGCTATAGGTGC
AGTGATGAGGGTCACCTCAAAGTTGAATGCCCTAATAGCTTCTCACAGATACACCTTGCCAAGGATTTTCACTGTCCTCA
GTTGCAATATCACCAGCAGGTACAGCATAAGCAGCAGCAAAAAAACTTCCAGCCGAGCCAACACGGCAGCGCGCAATGAC
AGCAAATGCCCAGCTGTCTCATCCCTCTTTTCCCAAAATCTTGGAGCGTCAAGGTACCAAGAAATTATCTATGACAACAT
CTACGTGCAGGAACAGCACAGGCTCTCTGAGGCATACTATCGGGTCCAGTCAGGGACAAGGAGATCACTGGTAAGCGCCC
TTTCCATTGACCTTGACGATGAAGGACAATACCAGATTCCAACTGGTAAACATGGACCTCCTGATGGGCCAAGAGACATT
TTGATCCTAGGAGATGCTATTAAGGGACCAGATGCCTTACAAGTAATCCCGAAGTACAAACTGGAACCAGGGCAAGAGAT
CACTGTGACTGTGGCATGTTTAGACCCCCGCGTTTGATTGTAGGCACACCTATTGCCCAAGCCTTTCTTGTACCCTCCTG
GACTGATGTTTTGCCAGAAAATCACACTTTTTTTGAGTAGAGATGTCAGGTGAGGACTGACCTATAATAGAGTGTGGCTT
GTCTAACCAAGGTCTCAAAGTTTCTCGTCCAGGGGTGGCAGACACCGGGTCAGACTGACTTTTGTGGCTCAATCCAAGTG
GCCACAATGCTAGGAGCTAGTACCAGTCAATGCAGTCATCTCTGGGATTGGAGGAGCTGCCACCTCTATGCAGAGCAAAA
GGTCAATTGTCATTGAAGGTCCAGACGGTCAAATTGCTACAGTAAGACCTTTCGTATAAAGCACCTGCCATTTTATGGGG
CAGAGATGTGTTGTCACAATTGGGAGCCAGGTTAGAAATCCCTTCACAACCACGGGATTTTTAGCTGAGGCCGCTGTTGA
GCACCTGACCCCACCACTCATATGGAAATCTGACGAGCCTATTTACATAGAACAGTGGTCCATGACAGAAGTCAAATTAA
AGGCGCTTGAATCCCTGGTAGAGGAGCAATTAGCTAAGGGCTGCACAGTTCCATCCACTAGCCCTTGGAACACCCTGTCT
TTGTCATTCACAAACCAGGCAAAGACAATGGAGGCTCCTACAAGACCTCAGGAAAGTAAACTAATCCTGGAGGACATGGG
CTCCCTTCAGCCTGGCCTGCCTTCATCTTCAATGCTCCTGAGATTGGAAATTGGCAGTCATTGATATTAAAGACTGTTTT
TTTAATATCCCATTCCATCCTAGAGATGCTCCAAGACTTGCATTTACAGTGCTCTCAATTAATCGACAAGCCCCTGTAAA
AATATATCAATGGCAAGTTCTTCCCCAAGGTTTGAAATGCTCGCCCACCATTTGTCAAATGTATGTTACCTGTGTTCTCT
CACCTATTCGAGAAAAGTTCTCGGATGCTATAATTTTTCACTATATGGCACTACTAATTTGCACTGAGACTGATAGTTAT
TTAGAGACTGTTCTCAAAAAGACTATTCAAGCCATTGAGGAAGCAGGATTTGAAATTGCTATGGAGAACATCCAGCGCAG
CTGTCCGTGGACCTACCTTGGACTCTGGATCAGCGAACAGACGATCGCACCCCAGCAGATTACCATCAAGGACAATTCAA
GGACCCTGAAAGACCTCCAGCAACTCTATGGCAGCATAAACTGGGTGTGTAACCTGATAGAGATCATGACAAAGGACCTT
GCACTGCCTTTCAACCTCCTGAGAGGCCCTGATGACCTCGACTCCCCACGGACCATCACACCTGAGGCCCAGGAAGTGAT
CTGAAAGGTATCAGAGGCACTGTCCACAAGACAGGCTCACCGTGTTGATCCTGCACTGCCTTTCCAATTCATCGTTTTGG
CTAAGACACCCAGGTTTCACGGCTCATTTTTCAGTGGGATCCTACTCTGAAAGATCAGATCTTAATAATAGAGTGGGTTT
TCAGATCACACAAACCAAACAAGACCATCACAACACCCCAAGAGCTCATGGCTCAGCTTATCATAAAGGCCAGAGCTCAC
CTCAAGACCTTAGCAGTGTGAATTCTCATACATATACTTTCCAACTACATTAATCAATCTAGAATATGTATTCCAAACCA
ATGAACACCTCCAGTTCGCCCTTGACAGCTATCCAGGTCAAATCTCTGTCCACTCTCCAAAACATAAACTATTCACATCT
TGTTTTAATTTGGTCCCAACTCGTTGAAAGTAGAACCCCTCTAAAGGCACTGACTGTGTTTGCTGATGGTTCAGGGAAAT
CCCACAAGTCGGTTATGACTTGGAAAATCCTAACTCAGGAGTGGGAATCTGATGTCCAGATTGTCCAAGATCCCTGCAAA
TTGCAAAATTGACAGCTGTTGTCAAAACCTTTGAGAAGTTCAAACAACCTATAAATTTAGTCACTGATTCCGACTATGTT
GCTGGCATAGTTGAAAGGGCAGAACACTCCTTATTAAAAGAGGTGCCAAATCCAGATTTATACAGACTGGTCTCGAAGTT
AGTAATTCTCCTCTCCCACTGAGAGCATCCATATCACATCATGCACGTAAGATCACACACCGATCTCCCGGACCCATCAC
AATGGCAACAGGAGCTGACATTTTAGCCATGGCAGTGCAAACTACCTTACCAGACATCTTTAATTAGGCTAAACTGAGCC
ATCTTTTTTCATCAAATACCGGCTCTAATCCGTATATTTAAAATCACGAGAGAACAGGCAAGGGTATCATGGGTTCCTGT
CCAAATTGCAAGGATTTTGCTTTACCCTCCACAGGGGCTGGGGTTAACCCCCAAGGGCTCGAAAGCTTACAATTATGGCA
AACATACGTAACACATTATGCAACTTTTGGGAGGAAAAAATACATTCACATTCATATCTCCATAGACACGTTTTCTGGGG
CTATCTTTGCATCAGCCCTCAGGAGAAAAAGGAAAGGATGCCATCAGGCACCTCCTACTTGCATTTTCCACCCTGGGCAT
TCCCCAAGCCATCAAATAGACAATGGTCCTGCTTATGGCTCCAAAAATCTCAAAGAGTTTTTAGATCAGTGGGGGGTGAA
ACAACACTGGCATACCCCACTCCCCAACAGGGCAATCCATTGTACAAAGCTCACCGCACCCTGAAGAGTCCTTGATCAGC
AGCGTGGGGGTGTTGAAACACTATCAAACATAGAAAGATTATGCAAGGCTCTTTATGTTATCAATTTTCTTAATAACTCA
TTTGAGCAGCCAACCCCCCCATTGTCAGGCACTTCTCTAACACGAGTAGAGCTCAGCTCTCAGAAAACCCCTTTGTGCTG
ATTAAAGACCCTGAATCCAAGCAAATAATGGGCCCATTCAAATTAATAACATGGGGGAGAGGCTATGCTTGCGTGTCCAC
AGATCCTGGCCCAAGATGGGTTCAGGCAAATGTGAAGCCATACATTGAACCCCTAAAGGCACACCTACAGACACTTCTGA
ACCTCAGGAACAACAAAAGACCAAACTCGGGAGGCGTGACGAGAAGAAGAAAAAAGAGTATGAAAGAAAATATCCATCAC
AAAAAAAGACGACCCTCTAGCACCACAAAGGACCATAAGACTGTCTGCTGAACTTCATTCGCAAAATGTTTTGCACAGCT
ACCCCTTTTTATTGGTCTTACTGCTACCTTTCTTCAGTTTGTTGCACTGTTATCCCCTTTTGTTTTCCCATACCCTGCCT
ACTCAGTATAGACTGGGGGGTTAAGGTGGGAAGATAAGAGAGGCTGAGAAAATTATAAAGATCTAAAATTTATCTTTTCA
GACTCACAGATCAACTCATCAACCCCAAGTATCCTGCCATGTCTCCTGTGGCAGGAAATCCCCAGCTACTCCAAATAGGA
CTCTGCATGATCCTCACATTCCATCAGCTGGTGCATGGATCGTCCCCCAGCCAAACCAGAACATCTGGGTGACACTAGCC
AAGATCTTACAGCAGGTCAATCTATGCCTGTCAATGGGCAGTGTGGACAATCCGCTGTCAATGTACCTGGTGGAGTTCCC
GCAGCAGCAAATGAATACCCATACGTGGATAAGAAACCGAATCCGGTAGACACTTGGGACAGTGGACCCAGATCCTAGCG
CAAACACCAGAGGAACCCCAAGAATTAGAGCTGTTGGGGTCCTCCAAGGCTCAGTACTGCATTCATTTTCAATATCAACC
TCCTAATGCACTCTTGACCCACCTTGAAGTCATTAGGTCCGCCCATGAAAAGGACATAACCCATTCAACAAAGATTACAC
CCCCCTAAATTGGTGCGACTACACCAACCCTACACCTTCTGTGTCCTCACTCCATCCCAAAGCGCTGCCTTGGGGAGTGT
TTCTTATCTGTGGAGACCGAGTATGGGCCAGGATCCCCTCATGCCTTCAAGGGGGCCCTGTAGCCTTGGCCAGCTTACTA
CCCTTTCCCCAAACATAACCTTCCTTCAGAATTGGAACAGAAAGGGAAATTGGCACGCCAAAAGAGGTCATATTCTGAAT
TTGATGAAAATTGTGACAGCCAATTTATTTTGGAATAAAGGAAAAAGGGTCGTGTCTCCCTACTTTTACCTTGGGTGGCT
GCAGCCAAGGCCCGCAGTGAGCTTTCTCACCTGGAATGTTGCTTAGTAAGCAGGCAAATGCTACCTCTGCTGCACTCAGT
GACCTTCTTAGTGACACTGAGATTACCAGGCATGCAACAATTCAAAACTGGGCCGCATAAGAGTATCTGCTGCTTGCCCA
TGGACATGGCTGCCAGGACTTTGATGGGATGTGCTGTTTCAACCTCTGCACACACTCAGAATCCATCCACGCACACATCC
AGAAGCTGAGAGCAAGTGAAGGAATTAAAGGTTGAGAACTCAGACTGGATCAGTGAACTTTTCGAACACTGGGGGCTGAC
AGGACGGTTCCATCTTTTGTTAAAGGGATAATTTTGATTGGAATCATTGTTTTTATCATTTTGCTTGTGTTTCCCTGCCT
TGCTAAGTGTTTGCAGAAATCCATTGGGGAAGCCTTCTTAGTTAAAACAGAGGAGTTGTGGAGTCTCTTGTGCCATTGAA
GGAATTTCCAATACCTTGCCCTGGAAAAGTGAAGATTACCCCTCCCAGTTGTGACAAAAAGCTTCGCCCCCATGGCTCCT
TGCAAACATTGTGCAATCTTTTCTTTGGGTTTCCCAAGTCCATCACCCCCTCCATGGTATCCCCTTTCCCTGTTTCCCCA
TTGGCTATGGGGCCTGGTGTCCAGCTCCTCTCTTCCCTATGGTCACTTGTCCCCTGCCCTGCCCCCCTTGTACCACCCAC
GAATCTAAGAGACTATATAACTGAGAGAAACCACATGATCTCTCTCTTTGGCTCCAGATTTCACCTTCGGCACATGGAAT
AAACGCTTGCTGGAAATTGATTTGGGGCTGGGAGCCTTCTGCCTCTCTGCTGAGCTAGCCTGGTAACGTGTGGGTTGTGT
GAGCTTGATTGCTGCCTGAATACTTCTCAAGCAGTTTCCTACTGGAGAGACCAACTGGGA
>SylAtr107#LTR/ERVL
AGAAGAGAGGAGTGAGAACATGTGAGAGAAACAGCTCTGCAGACACCAAGGTCAGTGGAGAAGGAGGGGGAGGAGGTGCT
CCAGGCGCCGGAGCNGAGATTCCCCTGCAGCCCGTGGTGNAGACCATGGTGAGGCAGCTGTGCCCCTGCAGCCCATGGAG
GTCCACGGGGGAGCAGAGATCCACCTGCAGCCCGTGGAGGA
>SylAtr108#SINE/MIR
TTTGGGTGCCAGAGCGCTCCTGGGTTTTAATCCCGGCTCTGCCACCGACTCGCTGTGTGGCCTTGGGCAAGTCACTTAAC
CTTTCTGTGCCTCAGTTTCCCCATCTGTAAATGGGGATAATAATACTTACCTACCTCACAGGGGCGTTGTGAGGCTTAAG
TTAATGTTTGTGAGAGGT
>SylAtr109#SINE/tRNA
CCACCTTCGTTGGCAGTCTCAGCAGAGGCCAGGGATTGAACGGGCNCGGAGANTGAACTNNCCTCTCGCCTCCNGAGGTG
GTCCCTTCAGGTCAGAGCTGAGGCACGTGGACGGGGCAGTGCGGGGAAGCTCGCACTGCCGCTGCTGTACCTGTTCTGTG
GATAAATAGAGGACTTCAGTCTCCAGGGCTGTCAATCCGGCACCTTTCACNAGCACNAAATTC
>SylAtr110#LTR/ERV1
ACTTCACNGAANTGCCTNAAGTACGGGGATATAAATATCTATTGGTTATAGTNGACCACCTAACNCATTGGGTGGAAGCC
TTCCCTACAGNAAGGGCAACAGCNCAAGCGGTANTNAAAATACTATTGGAACAAATNATNCCCCGGTATGGATGGTAAAT
AACATCGATTCAGACAGAGGCCCNCACTTCGCGNCANAAGTCNTGCANGANATTGCTGAGGCCTTGGGAATNAAGTGGGA
NTNACATACCCCNTGGCATCCTCAAAGTTCGGGAAGAGTAGAGAGAATGAATNAGACCTTCGAAAACGCATTAACCAAAT
TAATGACAGAAA
>SylAtr111#LTR/ERVK
GTAGTGACGCAGAGTCCCCAGGCAGGTGCAAAGGAGAGCCGCTTTATTGCAAAAACCAGGCCTTTTTAAGCAGTTAGCCC
NTTATCAGTTACATAGTTTTAAATCATAACAAACATAATTCAACCAACCACCATACACCACGATGTGAACACGCAATGGT
TATATAACTTGTTTTTCTACCTCTAATTCAGCTGAGTCACTTTCCCACAGTCCTCTTCTACTTAGCCGAAGTAGCAGGCC
TGAGCCATGATTTTACAAGGCCTTCCTTTTGTAAGGTTTTACCTATATGC
>SylAtr112#LINE/CR1
CCTGCTTGAGCAGGGAGGTTGGACCAGATGACCCACTGTGGTCCCTTCCAACCTNACCCATTCTGTGATTCTGT
>SylAtr113#LTR/ERV3
GTGAGCGAGCGGCTGCGTGGGGCTTAGTTGCCGGCTGGGGTTAAACCACGACA
>SylAtr114#LTR/ERVL
CAGTCCAGGGAGCTTCTCTGCCTCAGCTAGCTAAACTAACTAAAAGCAAAGAAGATCTCTGTCCCGCTGCTGTCCGTGCN
TCAGACGAACACACCGTCCCGAGA
>SylAtr115#LTR/ERV2
TCNACACCTAGAAACCCACTATTCCCCGGNACACCTTAACATAATGAATTTCTAACTGCGCCACAGGGCTGGGCCCACAG
GCCCCGCAGGCCAAAGGGCCCAGTCTGGAATTGCTCAANCCTCAATCCAAATATAAATCATGTCCTCGCTCTCTAAGAAA
TTCTGC
>SylAtr116#LTR/ERVL
GCCCATGGTGAGGCAGCTGTGCCCCTGCAGCCCATGGAGGTCCACGGGGATGCAGAGATCCACCTGCAGCCCGTGGAGGA
GNCCCACGCCGGAGCAGGTGGATGCCCGAAGGAGGCTGTGACCCCGTGGGAAGCCCGTGCTGGAGCAGGC
>SylAtr117#LTR/ERVK
TGTTGGGGAAGATGAATCAGGGAAACCTTATAAATATGATTGCTTAGCAAAAGATTCTGAAAATATGAAACCTATAATCG
AAATAGAAATGAAAGCTNACTTTGAGTTGTAGGATACTGAGTCTTAGTTACTATATAACCTGAAAACAATGGCCTAGCTA
GCTGAAGGAGAATCCCTTTTGATTGAACAATACCTTTCTGCTGGCTAAGGGATCCAAAGGTCAATGTAGCAAAACAGAAG
TCTAAAGAGTAGTTTTTAGAGTTTAAAATATAACACAGTATGGTAATATAGTAGTTCTTATAGGCTGTATGTAGATTCTA
TAGGATTTTGTGTCTTGTGTTGGTTGGTCACTGTAAATTAGAATATTCATCACAAAAGGAGATATAATGTATTGTAACAA
GGACCTCGCTCTCTTAACTCTCTTACCTCTCCTCTAGCTCCTCTCTCNCCCTTCCTCTTCCCCCTACTCTCGCTCTCTCC
TGCTCTCTTCCCCCTGCCCTTTGCTCTCTCGCTCCCTTCTCTCTCAGCTCTCACCCTGCTGTTCTCTCTCCCTCTCTC
>SylAtr118#LTR/ERV2
TGTAGCGGCGTGGAATGGATGGTGAGNTGCTGCTACCCTCCCAGAAGCGTCTCCTCAGGAAGCCGCTCGGGCGGGCACAG
GAGCAGCCACTCAAGTCCACACACACACCNCATGGTAGCTCAGCGAAGAGAGGCGGGAAGGGTCTTCTGTATGGAGTTCC
AGCGGGGTTTATTNCAGCCACACGCCGAAGGGNTCCAGGGACAAAAGACAAGGCGGTGGGGTGTCCAGGGTTAAGTATGG
GAGGTCAGGAGCCAATGATCTGAGGGCAAAGGGCAGCGACCAATAGGGAACGTGAGGGCGGACAGNCGGNGGTACAAAAA
CCAACGGGGAAACAGGGAAGGGAGAACCCTCTAGAACTGGGACATATATGAACAATAGAGGTGGGCAAGGCCAGCAGGCC
AATGGGGAAAGCAAAACTGAGGTAGATTAACATAGTGCTGCAGAGCACCATGGGGGGAAGCCTTTCTCTCTCANCCTAAG
CGATGAGGCATTCTCGAAGCCTATGGTAGATTCTTCCAGGGCANNGCCCTGGAAGTTTCCCTGANGGGCTCAAGGGAT
>SylAtr119#LTR/ERVL
TGGTTTTGGCTGGGATAGAGTTAATTTTCTTCNCAGTAGCTGGTACGGTGCTGTGTTTTGGATTTGTGATGAGAACGGTG
TTGATAACACANCGATGTTTTGGCTGTTGCTGAGCAGTGCTTGCACAGAGTCAAGGNCTTTTCTGTCTCTCATGCTCCCA
CCAGCGAGGAGGCTGGGGGTGCACAAGAANCTGGGAGGGGACACAGCCGGGACAGCTGACCCNAACTGACCAAAGGGATA
TTCCACACCATGTCATGCTCAGCATATAAAGCTGGGGGAAGAAGGAGGAAGGGGGAGGGTGTCATTGATCNTGTTTNCCA
AGTCACCGTTACGCGTGCGGAGCCCTGCTTTCCTGGAAATGGCTGAACACCTGCCTGCCCGTGGGAAGCAGTGAATTAAT
TCCTTGTTTTGCTTCGCTTGCACGCACGGCTTTTGCTTTACCTATTAAACTGTCTTTATCTCAACCCACGAGTTTTCTCA
CTTTTNCTCTTCGATTCTCTCCCCCATCCCGCCGGGGGGAGTGAGTGAGCGGCTGCGTGGTGCTTAGCTGCCGGCTGGGG
TTAAACCACGAC
>SylAtr120#LTR/ERVL
TTGCACGGAAGTGATTTTTCTAAGAAAAGTCACTGGCAAAACCAATCAGTGACTAGNTTTGAATATTGACAGCCTGATTA
ACCNACTAGAAAGCTGGATACGCCTCTGTGAACACAGGTTAAAATCAGAGGAATCCCGGGAAAAGTTCTCTTTTCTTCCG
GCCTCGGAAGAGGTAACAGGCCGGCCCGGCTCCCTCCTTGCCGCGGGGCCGGCTGGCCGGGCCTGCAGGGGCCGGGCCCC
TTCCCGGGAAGCCCGCCGGGCCCCGGGCGGGCCGGGCCCGGGGCTGCCGGGCAGGGGGAGGGGAGGAGAGAATGCCCCGT
CCCGGCCGGATCGGGCCCNAGCGGCTGCTAACATCCTGCCGCTAAGCCGCCCCCCGCCGCGGCCCCGGGAGGCCTGGCAG
GGCCGGGCCGGGCTCCCCCCCAGCGGCTGCCGGGCAGAGGAAGGGGGGGAAAGCCCAGCCGCGGGCATGCCGCTGCGAGA
TCCTAGCCGTTCCCCTCCCCCCAGCGCGCTCCGGCCGCCGCTACCAAGGCCCCTTGCCGAGGGGGGGGCCCAGCCGCGCG
AGAGATCCATGCAGCTGAGACCAGGGGCGGCTCTGCAGCCGCGAACCATCATGCCCTCTGCAGGCCTGGGAGAATGTTAA
CTCTTTCNTTGCACAGAT
>SylAtr121#LTR/ERVL
GTGTCCTGGTTTAGGGCAAATTNGGGAGGAACCTCCAAATGGGGTCCCTCTGGGAGCAAACCTCCACCGCCCCTTCCCCC
CCCAGCCCTGGGTCCGGGAAGGAAANTACCTCGGAGGAAAAGTGGAAAAAACGGTTTATTTGACAAACAAANTGCCCAAC
ACCGAATAGCGGGAAAGGAACAGGTTACTGTGATGANGAGGGGGTGCTGACGCGTCTGTTGCGAGCCCCGGGACTTCTCC
AACTTCTCAGGTCAGGTCCGGAGCCGGTTCAGACCTTGGGGGGGGGNGGGGGGGGAGGGGGGGAAAAAAAACCAAACGGA
AGCAGCGGGGAAAAAAAAAACACCAAACAGAGAGAGAGAGGGAAAAAAACGGCAGNAGGGGCAGCGGAGAGCNAAGCAAA
GCAAAGCGAAGCGAACAAGGCAAAGGCAGCCGAGCTAGCAAAAGAGCCGAAGCAGGAAAGAAAGGAGAAAAAAAACCGCA
GGCACCCGCCCGAGAGGGAGGGGCAGCTGCGAGACATAACAATGTATCCAAGATATGGGATGGATATATGGGATAGGAGG
CAGGTCAACCCAGAAC
>SylAtr122#LINE/CR1
GAAGGTGGGGAGGGATCGCTCGCTCCGTCTCANTAATATCNTCAAAGGCATCAAATGAAGCTAGNAGGAGCCAGGTTCAA
AGCAAACGAAAGGAGGTGTTCTTCACGCGACGCGCAGTNGACACGTGGAATTTNCTGCCAAAGGATGTTGCGGATGCTAA
AAGCTTANCAGGGTTCAAAGGAAGACTGGACAAGTTTGGAANAGAAATCCATCGAGGATTNCTAAGTAGACAGAAACCAC
ATCCGGCTCAGGAAATTCCCTGAACTGNAAATAGCTGGAGGCCGGGAGACGTTGAGCGGAAGTATCATACGTGTTTNCCC
TGTCCTTTGCTTTCTGACGTTGCTCCNGGAGTCGCTTGGCTGNCACTTGATACTGGGCTAGATGGACTTTCGGTNTGGCN
NNNNNNNNNNNNNNNNNNNNNNNNNNNNNNNNNNNNNNN
>SylAtr123#LTR/ERVL
CCAGCTGTTAAAACCAGGTGGGGCAGTGTTCCTTATCTCTTCCACGACCCATCCTCCCTCCGGGGGATATCTNCTGTTAA
TGGGCCATCAAGGCTCACCGCATGACTGACACAATTACATCATCCCATTGTGAGATGCTCCACCCAGGGGGAGGAGCCAA
GCATTCCCACCTGGATAAAANCTGGGATTCGGAACACCAGGACAGCCCGTTTCCCACTGGATTCCCAGAGGAAGACCGGA
CCCATCTCGCCACCACTGGACCCTTCTACAGGATCATCTCTGCTCCAACAGGACCACATCTGTCACTCCAGGAGGACTTA
CTGGACTGCTTCCAACACCCTGACCAACAGGGTGTCAGGTTGTATTCTGACTCTGTCAGTGTTTCTAGGATTTTTTTTTG
TTTGCTTG
>SylAtr124#LTR/ERV1
GTTGCCTTTTTCCCAACCTGGAAATGAAACTCGAGATAATTTTAGTAAGGAGGTAATATAAAAGNGGATCTTTATTTGAA
GGCCTTCAGGGGCAGTTATGGAAAGATGTCCACAAAAGCCCACCCCCCNCGGGGGTNNNNNNNNNNNNNNNNNNNNNNNN
NNNNNNNNNNNNNNNNNNNNNNNNNNNNNNNNNNNNNNNNNNNNNNNNNNNNNNNNNNNNNNNNNNNNNNNNNNNNNNNN
NNNNNNNNNNNNNNNNNNNNNNNNNNNNNNNNNNNNNNNNNNNNNNNNNNNNNNNNNNNNNNNNNNNNNNNNNNNNNNNN
TAGCACTGGAGCCTTGTACCCCCCGGGGCTTGGAGCTCTGGAATTTGTTTTGTCTTTCTGCCTAGGGAAAGGCCATGGAA
AAGTACTGGGAAAACTAGCCACTAATACAATAGGCTACAGAGCTACAAATATATGTGCGAAGAATACAGAGAACATATAA
AAGAAAAAAAGGCAAAACCCAAA
>SylAtr125#LTR/ERVK
ACAGTGTGTCTTTTTGGAGTGCAGCTACAGCCTTTCTAAATCCCAGTCAGCCTCTCCGTAGAGAAACTGCTTGAGAAGNA
TTCAGGCAGCAATCAAGCTCACACAACCACACACGTTACCAGGCTGGCTCAGCAGAGAGGCAGAAGGCTCCCAGCCCCAG
ATCAATTCCAGCGAGCGTTTATTCCAGCGCGCCGAAGGTGAATCCGGAGNCAAAGAGAGGGANCATGTGGTTTTTCTCAG
TTATATAGGGTCTCAGGTTCGTGGGTGGTACAAGGGGCAGGGCAGGGGGCAAGTGACCATAGGGAAGAGAGGAACAGGAC
ACCAGGCCCCACAGCCAATGGGGAAACAGGGAAAGGGGATGCCATGGGGTGGGTGATGGACTTGCGAAACCCAGGGAGAA
GATCGCACAATGTCTGCAAGGATCCATGGGGGAGAAGCCTTTTTTTACACCTGGGGTATCTTTAATCTTCACTTTTCCAG
GGAAGGGCAGTTGGAAATTCCTTTAATGGCACGAGGGTCTCCAC
>SylAtr126#LTR/ERV1
AAAAAACCAATTAAAAAGCCACAATAAAATCGGACAACATCGATCGAATGCTGGGTGGGCAGAGTGACAGTAACAACGGT
ACCATCCAACCTCAACCACACACNCTGGGTCCCGGTGTAAGGTTTTTATACGGTTTATTTGTCCTGAGGCTAAGTCCATT
GAAAGTCCAAATATTCATGTATCTCTTTATTTCCAAGCGAGGTCTTGAAAGGGGTTCCCGTAAGTATGAAAAGACGTTGA
TAGTCTTCCCGGATCTCGTCTTTGGGGTGCTGATTTGATCATCCTCCGGATCCCCTATCAAGATTGATATCAGATGTCGA
GCAGCTGTGAAGTGGAGGCCCATCCTTGATGAATGGGCCATCTCCAGTCCGGCCATGTCATTTCTGTTGCAAATNTTGTG
GTTTCGCAGCTTGCACCACAGGTCTTGGAATCTCGGAGATGCCCTGGAGTAGCTTTTTAATAGACCAAATCTTTGATACA
CGAATTTATCCATTACATTTACCACA
>SylAtr127#LINE/CR1
AGCCTGNCAGAGTTCAAGAAGCGTTTGGACAATGCTCTCAGGCACATGGTGTGACTCTTGGGGATGTCCTGTGCAGGGCC
AGGAGTTGGACTCGATGAT
>SylAtr128#LTR/ERVK 
GTTGGAGTCCAGAACATCCCCTTGGATGACCTGGGACCCGAGGAAGGGAATTTGAGCCCTGGACAGAGGGGTGTGGAGCT
GGTTCAGGGGGCTTGGAGACCTCAGCACAGAGCCCAGGAAAACACCGTGTTTGATTTCAGTCCATGGGAGAGGCTTCCAA
CACAGAGAGAGGAATTGCAAACCACCGGGATGTGAAAACATTTGTTTAGCACAGTAGAAGATACAAAATTCAATAGGTTT
AGGGTTCATAGAACAGAGGTAAATGGGGACAAGATGGTGGAATTTGGGTGGTACCTCATGTACTTTTCCTTCTTCCTCGT
CCTCCATCTTTCGGGGTGGTGATGGCACAAAGTAGTTAGAGTGGATTGGGTCAAAGTAGAAATGACACTTTTAGTGTGGG
CACTAGGTATTGGTACAAAATAGTAAACAACCAATCTGTAGTTATCTGTATAAATGTAAGGGAACATCCCATTGGTGGGC
AGTCGCCTCGTGTCCCAGCTGCTGTCCTTGGCTGGGACCAGAGAAAATTTTGAGATATCAAATAATAAACATCACAAGAA
ACCTGAAAACAGACCTTGAGGACTCTGCTTTTTTATACCAACGCGACTCGGGGCTTTTAGAGGGCCAAGGACTTTAAACA
ATCTGAATCTCAGGTGAGGAAACCCTCCCCGAGAATTGGTGTACCTGGGTGCTTTCCAGTGGACACGCAAAGCCAGGAAA
AAACCCAGAGAAGATGGGAAGATTTTTGGCCAAGGCAGCTGACTTCAACTTCACCTCGGACAGACGAACTCCAAGAGCCC
TGGACTCGTCACCTGAGATCTGCTGGTGATCAGGACACCTCCGGGAGGAATTTGAGAACATCTGCACCCTGTTCTTCAGT
TTTGGTGAGACCGGTCAAATCTAGAACACATGGGGGTGGGAGTCTCCCAGGAACAACTTAGGATCCTATCTGCTTTACGA
GTAGTTAAGTCTGCATATCCCACAGGCCTTTCTGAAAAGGAGCTTTAAGCTCTTTTTTGGTGGGTTCGGTGTAACTTTCC
ACGTTGCGAAACCCACGTCCTATTTGAGCCGGCATTTTGGCAAGAGGCAAATAGGGAACTGTACCACAGGGCAACTAAGA
AGGACAAAACGGCTGCGAAGCTGTTGTCCGCAGAGAGAATCATGCTAGAGGCAATTTCACGTAATAAAAGGGCAGTTCCT
CCTTCCTTACAGCAGCAGAAGGTTGCGCAGGAGGAACACAGCAAGGTTTCCTCTGCTGCACAGCAGCCAGCTGCTTCTCA
GCAGCAGGCAGGTCCCATATCTCCTAGTGGGAATGTGCGAGGAGAGAGCCAGCAGCTCTCTCAGGTTATAGCAGCAGGGG
AGAGCCAGCAGCTTCCCCGAGATGAGGCACATAAATCACAACAGCTTATCTCGGTGCCTCAAACTCCGAAACCTGATTCC
CCGATGCCGGTCCCGGGAAAGAAAAAAATTGTACTTCTTCCCAGCGATCAGGATAGAGACATGCTTTCTTTTGAGGCACG
TCTCCTGGACATGGGACAATTGCCCCAGGGGGGGGAACGGGAAGATTTAGATCGGATTCCACCTAGAAGTCCGTTTACCC
CTCCCCAGACACCGCGCCAAACCGCTTCGCCATCCCTTCCCCCACCCGAGCAAGGACAGACACAACAGGGGGGAGAGGGA
GTGAGCCAAACCCCAGAGCAGCAGGGAAAACAACCCCAAATCGCCCGGCGGCGGGAGATAACACCGCGGCGCAAGGACGC
GAAGGCGATGCGAGTCAGTTGCGCCGGGAACAATCACACGGCGCGGACGCGGAACGTGACGGGGGCAGCAGGAAAACACA
CCGTGTCAGGGGGGCGCGGATCGCGGGGAAAAACAACTCGCGGGCGACCGTCGGGATTTCGCGGACCGCGAGACCGGGAC
AGAGGGGGAGGAAAAGCCCGTGCCGGTAGCTCGGCGCAGGGTGATGATGGAGGCTACGGGAAGCGAAATGGACAAAATTG
TGTCCGCATCGCAAAGCGTGGGCAGAGAGCCAGGAAGGGCGATGCAGGCGCAGTGCCCAGAGGCGCCCGCGGCTCACGTT
GGCGCAGGCGCAGTGGGGGTGGGATGTATCCCAAGCCGCAGTCTCGCTCCGGGCGGGCTAAACCCCGACGGCGAGCGAGA
CGGGGCGGCCCCCGGGGACGGGTCGAGAGGGAACGCCTCCCAGGGCGGTACCGGGACGATGCAGGCAGGATCGGAGCAGG
CGGGGGCGGTGCAAGTGTTGATGGGGTGGGGCCAGGGCGGAGAATTTCTCGAAGGGGCCGCCTCCTCACAGCGGGTGCCA
CAAACCACGACCCTGCCCACGAGCGGCGCCTCAATACCAACACTGGCAGCCGCTCATACAGCCACTCTGAATCATTCTGA
TTCAGAATCAGCTAGTTCGTTCATGAACGTGGATGCACATCCAAACATCACTGCAGTGTTTCCCAGCGATCCAGAAACGG
AGAATTTGTTACAAGCACAGCGTCTTTTGTCAGAAATAATTGAAGAGATCCCGGGCATAATACCTCTTGGTGGACAGGGT
CCAGTTGTCGCGATGCCAGCGCCACCCAGTGGCGGGACTGCACAATTACAGCGGCCACAGCGACCTCCACACCCAGCCAT
GGGAGCAACAGCGCCACCGAGTGGCGGAACACCCACATTGCATAATTTTCTCCCAGTCACATATAAAAAACAGATTTATT
CTCCAAAGCAGCAATTTCAACAAGAACAAATGGAGCCGTTGTCAACTTTAGGGGACCATGCAGCAACTCAACTGCAACAA
CAAACATTAAATGCAGATGACAGCATGATTCATATTACTGCTTCGCAAGGCATTCCTTTCAGATCAACAACAACAACAAC
TGCATGTCCTTCATCTCAAGCTTCTTCAATTTTATTATCCAAAGATTTTATGCAACAATTTCTTCTACAATTTAAAGAAA
CAGCTTTGGAATTCAACCCAGATTCAAACACCCAATTCCCTCAGGTGCTCCTTTCACCAAAAGGCAATCGAGCTTCTCTT
CAGTCAACTGCACAGATGCCTTCTTTGTTTACCCTCCAGCTATCTGATGGATCAGCCCTCTCCTTTGGTAATGCTGCATA
GGGATCACGTGCTGCACAAAATTCCCAGCTTCCTACTCCTCAACTAGAAGGGAGAGAAATGTCAAAAAGAGAAATATCCC
CCAGGGATGAAGGGATCACATCTCAAGAAGATGGGAACAAACAACAAATACAGGCAAACTCCAGAATAAGAGAAGCAGCA
TCAGCATCAAAATCATGACAATTATTTCCATTTCCTGAAAATTCACAGATGTCTCATGCACAGGTATCCAGTGCAACAGA
CTGGACTGAGATAAAGAAAAAAGCATTAAAAGAATTTAATTTAACAGGCACAAGAAGCTTAGTATTGCCAGTGGCATACG
ATGCACAAGGCCAAAATGCAAGATGGTGTTGGAGTCCAGGACATCCCCTTGGATGGCCTGGGACCTGAGGAAAGGAATTT
GAGCCCTGGACAGGGGGCTGTGGAGATGGTCGAGGGGGCTCGGAGACCTTGGCACAGAGCCCAGGAAGACACCGGGTTTG
ATTTTAATCCATGGGAAAAGCTTTCAACATTGCAGAAGTAATTACAAACCTCCAGGATGTGAAAATTGTAATTTGGCACA
GTAGATGATGTAGAATTTAATAGTTTAGAATTTTTAGAATAGAAGTAAATGGGGACAAGATGGTGGAATTTGGGTGGTAC
CTTATGTACTTCTCCTTCTTCCTCGTCCTCCATTTTTTGGGGCGGTGATGGCACAAAGTAGTTAGAGTGGATTGGACCAA
AGTAGAATGTCACTTCTGGTGTGGGCACTGGGCATTGGCACAAAATAGTAAATAACTAGTACGTAATTATCTGTATAAAT
GTTAGGGGACATCCCATCTGTGGGGCAGTCGCCTCGTGTCCCAGCTGCTGTCCGGACCTCGGCTGGGAGCAGAGAAAATT
TTGAGATACCAAATAATAAACAACACGAGAAACCTGAAAACAAACCTTGAGGACTCTGCTTTTTTACATGGACGCGACTC
AGGGCTTTTTAGAGGGCCAAGGACTTTAAACCACCTAAAGTTGGGGTGAGGAAACCCCCCTGACAGATGGGAGCGATTGG
ATCATGATGTGATCAAAGAGTTGGTGAAAGCCGTCTGTGATAATGGATTGGGACCCCCGTACTTCAAGCACCTTTTGAAG
GCAACATTTTGACCTAACAACACCTTTTGACCTCAAATCCATCGCTTCAATGATTCTTACAGATTCGCAAGTCCTTATCT
GGGAAGCAAATTGGAGAAGAGGTCTTGAAGACCTCAGGAGAAGATATCAAAGAGGACCAAACGCAGGTATCACTGTAGCA
CGAATAGCAGGTGATCCACCAGATGATGAGCCACCCTTCAAGCATGAAGATTTACCACGATAGGTGTTAGCAGATATAAA
AGAAGCAGCAAGAAAAGCAATTCTGCAAATTCCACCAGGAGGAGTTCCAGAAAGTATTTATACAGAAATAAAGCAAAGCA
CATCAGAATCTTTCTCCTCATTCATTGATCATCTCACACAAACAAAAGACAAGCAAGTCAATGATGAGGGAGCGAAGCCA
CATCTGCTTCAAAGTCTTGCATTTGCAAATGCCAACACAGAATGCAAACGTATCATCAGTGTGATGCCAGGTCAGCCTTC
CATAGCAGAAATGTTAGAAGCATGCAGCAAAGTAGGAACAGCACAGAATGTGGCATCCATTCAGGCAGACATCTGGGGAG
AAAGTATAGAAAGAATTATCAAAGCCCAGACTGAAGACCTCAAAGAGGCTTTTGCAGCTCTTCGACAAAGTGACTCCACA
GCAGAAATGATGGTGAAACTTACAAAAGCACAATGTTACAAGTGCGGCAAACAGGGACACTTCAAGAAAAACTGTCCAGA
ACATACAAAGAATGCAGATCCATCAGGTGTTTACCTGAGATGCAGAAGAGAAAAGCATCAGGCAAGCCACTGCCATGCCA
AAACATATGTGGATGGAAGACCTCTGCCTCTCTCGGGAAACTCCAAGAAGAGCGCAAATCATCAACGCGTGATGACACAA
GTGATGTCAATGACTCAAAGCCAAATTCCGCAAGTGGGACAGTTGTCAGAGAACGTCAATCTGGCACCCTCAGCAGGACA
ATCTACAGGATCATGGAGAAGAGACATCTTGGCACAATGGGGCCTGAGACTGGAAGTGGATTTTTAGTGGAGATCACTGT
GGCACTCACCACTTTGAAACTGATCTGGAAAACAGACAATGGTCCAACTTACACAGGGAAAGTGCTTGACAAATTTCCAA
AGAAGTGGGGTATTCATCATACTTTTGGTATCCCACATTCTCCAACAGGTCAAGCAATCATTGAATGGACACATCAAACA
CTGAAAGCCTTTCTGGAAAAACAAAAAAGGGGGGAGGCGGATGCAACACCACACATGCGCTTGAACAAAGCTTTGTATGT
GTTGAACTTTCTAAATGGCTCTTTCATGGAGCCCACTCCACCAATCATCAGACATTTCTCAGATAGTACAACAGTGAAAC
TAAAGGAGAATCCTTTGGTTTTGGTCAGGAACCCAGACACAGGACAGGTTGAAGGACCATTCAAATTAGTCACCTGGGGC
AAGGGTTATGCTTGTGTCTCCACAGGAGCCGGACCGAGATGGGCAGCAGCAAAGAATGTGAAACCCTACCGAGTCCAAAC
GCAAGTAGACACGGAAACAGGAACTGGAAAGGAAACAGGAACTTCCCCAAGACTGGAAACAGGAACACAGACGTGAGCGG
GTGTCAAGATAGCAGATGTCCCTTTGTTCTATGTGAAAAAGAGACTTTGGGACTTGGGTTTTCTTTGGAACTTGGGTGGT
GGTGCATTTCAGTGGTTCCCAAGGGAAAGAGGCCTTTGATAACACACCTATGCCTCATTTTCTCAATGGTTGCTTTGAGC
AGTGCAGCAGTTTGGCCCATGGCTCAGCCAAAGGAAAATGTTTGGGAAACTCTGGCCAATGCATCAGGGCTGGACACCAT
TTGTTCGACACACTCAAGGGAAGCGTTTTTCAACATGTTTAGTGGGGTTGCCAGTGAGCAAATGGCCGATTCCAGAAAAC
ATCCCTCCAGCAATCTCAACGGTAATTTTAAATCCAGTGGACAAATGGGATGTTTGGACGAACTCCCTTCCTGTGGTTCC
TTTTGAACCTCAGGAATTGGAAATTCTTGGATCGGTCAGAATGAAATTTTGTGTGAGAGGTAATCACTCTGGAATGGTGG
GAAACAAAACAATAGATGTCACTCCAAATCACATAATCTACAGAAAAGAATCATCTTGGTGTAATTACACTAAGATGGTG
AGCAGACCATCCAACCATGTTCTGGTGCAATTGCCAAAAGGAATCTTTTTTATCTGTGGGGACAGAGTTTGGCCCACAGT
CCCCACAAATGTCAAAGGTGGTCCATGCAACATTGGAAGACTTTCATTGCTAACACCCAACATAACATTGCTGAGAGAGC
AAAAACATAAAGAAAGAAGGTCTATCCAACAATATGATTCAAAATGTGATGACAATGTTCACACATGGGACCAAGGCGCA
GAGAATTGCGGTTGCAATTTTTTCTCCACAGACAGCATCAGGAGCCTTGACGCAATTGGATCACATGGCTTGCTGGCTGA
GCAAACATACCCGAGCCATTTCTCTCACACTGAGTTACACATTAATAGACATTGACAGTGTAAGACGAGCAACTGTCCAA
AACAGGGCAGCAATCGATTATCTTTTCTGTCACATGGGCATGAGTGTGAAGAATTTGAAGGAATGTGCTGCATGAACTTG
TTAGATCATTTTAAATTAATTCATGAAAACTTCAAACAATTGTGAGAGAGTGTGAACAAACTTGGAGAAGTAACTGGGTC
ATGGCTGGATGGCATGTTCAATTTTTTTGACCGTTCACCATTGTGGAGGGAAATTTTAAAAACAGCTTTATGCATCCTGT
TGGGGTTTGTAATTCTTCTCGTGGTCGTGCCGTGTTTGTTTCAGTGTATGCGACAGCTCATGAACAAACTGCTAAAGAGG
TCTTTTTGGTGCAAACAGGAGGGGGAGATGTTGGAGTCCAGAACATCCCCTTGGATGACCTGGGACCCGAGGAAGGGAAT
CTGAGCCCTGGACAGAGGGGTGTGGAGCTGGTTCAGGGGGCTTGGAGACCTCAGCACAGAGCCCAGGAAAACACCGTGTT
TGATTTCAGTCCATGGGAGAGGCTTCCGACACAGAGAGAGGAATTGCAAACCACCGGGATGTGAAAACATTTGTTTAGCA
CAGTAGAAGATACAAAATTCAGTAGGTTTAGGGTTCATAGAACAGAGGTAAATGGGGACAAGATGGTGGAATTTGGGTGG
TACCTCACGTACTTTTCCTTCTTCCTCGTCCTCCATCTTTCGGGGTGGTGATGGCACAAAGTAGTTAGAGTGGATTGGGT
CAAAGTAGAAATGACACTTTTAATGTGGGCACTAGGTATTGGTACAAAACAGTAAATAACCAACTATTG
>SylAtr129#LTR/ERV 
TGTAATGTATAAATTCGTGTATCAAAGATTTGGTCTATTAGAAAGCTGCTCCAGGGCATCTCCAAGATTCCAAGACCTGT
GGTGCAAGCTGTGAAAGCACAACATTTGCAACAGAAATGACATGGCCGGACTGGAGATGGCCCATTCATCAAGGATGGGC
CTCCACAGCTGCTCAACATCTGATATCAATCTTGATAGGGGATCCGGAGGCTGATCAAATCAGCACCCCAAAGACAAGAT
CCGAGAAGATTATCAACGTCTTTTCATACTCACGGGAACCCCTTTCAAGACCTCTCTTGGAAATTATTTGGACTTTAAAT
GGACTTAGCCTCAGGACAAATAAACCGTATAAAAAAGATCTTACACCGAGACCTAGGGTGTGTGGTCGAGGTTTGATGGT
ACTGTTGTTACTGTCACTCTGCCCACCCAGCATTTGATCGATGTTGTCCAATTTTATTATGGCTTTTTAATTTTTTTTTT
TTAATTTGCTAAATAAATTCTGTTATTTTGAATTGGCTTCTTCTCATTTATAACAGATTGGTGCCGTGACTCGGATTCAA
TACCGGCGCTGCGGAACCCCTTGGCTCGGGAGGCGCCCCACTGATTTCAGCGGCCCGGCAAAGTGGGAAACTCCATGGCA
CCTATTGAATCCCGAACTAAATTTAGGTTAAGGGCCACAATAAAAAAGGGGTTTTTTTGAAACCAAAGAACTCAGGAAAG
ACCTAGGGGGGTCTTTCGGAGCCGCGGCTATTGTTTTCACTCGTAAAATTTCTCTGTGCACGAAGCTTCCACACAAGAAA
ATAGCTGTAAGTATTGCTGGTTGAGTGAGGGTGATTGGGTAAGTGAATGAGACGTGAACTGGTCACGGAACAACTACGGC
CCTGGAACCCGCATTTCCAAACTCACGTGACTTGGTCGGCTGAAAGAGAAGTGATTCGGGGAAAAGTCATTTCGCTCATC
AAACCCAGACTCAGGGGAGTCTGGGGAACCGATCACAAGGAAGCTAAAAGGAAAGGAGACATTCCTCTGAGTTTGGGAAA
CTGGTAAGCCTTTTAGCTACGGGCTGGCGAGAAGCCCGGGACGCAAACCGAAGTTTTTATCACTGGACAAACAGACCCAT
AGCTCAGCTCGCTGCACGGGCAAGTAATCCAAAAAGTGGAATCTGGTTTGTGACAGTTTGGGAAAGGATCCCAGCTCTTA
GCGGAAGCTAAGAAAGAATTCAGCACGAGACCCAACACCAAAAAAGGTAAGAAAGTTTTTTAATATAATGGGGCAAGGGA
AAAGCAAACACCAAAGAGTCTTGTGTGTTAGGTAAAACTTTTACCCCAAACGCATACAAGCCCAGGCTCTCCCCTGCTCC
GAAACCCTCGCTCCAAACCTGGCGGGCGAACCCCCCCCTTACCTCCGGCTTCAGCCTCTCTGCCCGGCTGCAGGTCCCCC
GGCAGGAGCGCAGTGTGCACATGTTCCTCCCCACCCAGCCCCTGAAACCTGACCCTCTCTGGCGGGCCGCTGCCGGGACA
GCAGCCTCCTCACTAACCCTCTCCGGCAGGCTGTCTGCCGCTGCCGACACAGCAGCCTCCTCACTAACCCTCTCCGGCAG
GCTCTCTGCCGCTGCCGACACAGCAGCCTCCTCACTAACCCTCTCCGGCAGGCTGTCTGCCGCTGCCGACACAGCAGCCT
CCTCACTAACCCTCTCCGGCAGGCTCTCTGCCGCTGCCGACACAGCAGCCTCCTCACTAACCCTCTCCGGCAGGCTCTCT
GCCGCTGCCGACACAGCAGCCTCCTCACTAACCCCTCTCCAGCAGGCTCTCTGCCGCTGCCGGGACAGCAGCCTCCTCAC
TAACCCTCTCCGGCAGGCTCTCTGCCGCTGCCGACACAGCAGCCTCCTCACTAACCTCTCCAGCAGGCTCTCTGCCGCTG
CCGGGACAGCAGCCTCCTCACTAACCCTCTCCGGCAGGCTGTCTGCCGCTGCCGACACAGCAGCCTCCTCACTAACCCTC
TCCGGCAGGCTCTCTGCCGCTGCCGACACAGCAGCCCCCAGAGCAGGGGGGCGTCCCTTCCCGGCCCCAGCTCTGTGTCA
GTCCCGGCTGGGGAGGTTGAAAATTAAACTAATTTCAATTAAAAGTTTCCCCGTGGTAGCTAATCTCCTATACCATTCTA
AAGTCCCTCCAGAGAATGTGTAATACAGTATAATAAATCTAAAGACATCTTTGGACTTCCCCTCTAAAAAAATCGGGATT
ATTTTGCCTTTCAATAGGAGGATCCTGAAACGACTTAAGTAGACATCTCAGCCTCAGGGATTTGTAGACTCCCTTAGCCT
TTTTGGTCAGGCCCTTAAACATTATTAAGTCAATTCGTGCCAGCAAAAGGAATTAAGTTATTACAATATATTGATGATCT
GTTAATAACTGGCCCAAGGGAGGAGCATGTGAGAAAATGTACAATCTCATGGTTGAATTTTCTGAAAATTAAAAGTTTCA
AAATCAAAGCTACAATTTGCTGAATCAAAGCTAAAGTACCTAAGACACTGGATATCAAAATGTAAAAACAAATTAGATCC
TGAAAGAGTGGCTGGAATTATAGCTGTGCCCCCTCCCCCCCCCCCCCCCCCCCCCCAGCCCCGCGGACAAGGAGGAAATC
AGGCAATTGTTGGAACTATTAGGATACTGCAGACAATGGATTGAAGAATATAGTAAAAAGGTAAGGTTTCTTTATGAGAG
ACTAAATACAAATAGAGTGAAATGGATTGAACAAGATGGATTAAAATTTAAGAGGTTAAAGGCAGCACTAATAACTGCTC
CTGTGTTGAATTGTCAGATGTAAAAAGGCAGTTTCAATTGTTTGTGGATTAGTGTTTTAACTCAGAATTGGGCAGGGACC
AAAAATAAACAAACAAACAAAACCCCAAAACACCCACCAAAAAAAACAACAACAACAACAAAAAAAAACCACCTGTGGGA
TATGTCTCTAAGCTTTTAGATCCAGTGAGCAGAGGATGGCCCACTTGCTTGCAAGCTATTGTGGCAGTAGCTCTGCTGGT
GGAAGAAGCTAAAAAGGTAACATTTGGGGCTCCCCCAGTAGTATACTCACTACACAGTGTAAGGAGCATTCTGCAGTAAA
AGACAGATAAATGGCTCACAGATGCCAGGCTCCTGAAGTATGAGGCTATTTTGGTGCATTCACATAGTTTAAAACTTAAG
ACAACAGCTGCTCAGAACCCAGCCCAGTTTCGTTTGGAGAGGTACTGGAGGAAACCTCCCATGACTGCACTGAAATGGTG
GAACTGCAAACCAAGGTAAGACCAGACCTGGGAGAGGAAAAATTGGAATAAAAAGAAAAATGGTTTGTAGATGGATCAGC
AAGGGTAATAAAAGGAAAAAGCAAATCAGGATATGCCATAGTAGGTGGCAAATCTGGAGAAGTAGTAGAATCAGGGCCTC
TGAAGGGAAATTGGTCTGCCCAAGCCTACGAATTATATGCAGTGCTAAAGGCACTCAAAAGATTAAAAGGAAGAAGATGC
ACTGTCTTCACCAATTCAAAATACACTTAAGGAGTTGCACACACTTTTGGTAAAATATGGGAAAAGGGAGGTTTAATTAA
CACTCGAGGATGAGGGTTAATTCATGGGGAAATAATAAAGCAAATCCAGGAGGCAATCAGGGAACCAAAAGAAATCTCCA
TTGTCCATGTCAAAGGACACCAGGTGGGTATGTAATTCCAGATCAGAGGAAATAATTTGGCAGACAAGGAGGCAAAAAAA
AGCAGCATTACTCACAGTAAGTATTCCCAAGGTTCAGGAAGGGGAGACCCTGGAATATCCCCCTCACCCTTCTCAGAAGG
AAATTGAGGAATATGAAAAAATAGGGGGTAAGCTAGAGGAAGGAAGGTGAAAATTACCTGATGGAAGGGAACTGGTATCA
AAAGAATATACCGGGAAAATTCTGAAAAAAATTGCATCAGCAAACACATTGGGGAGCACAGGCTCTAGTAGAACATTTTT
TGAGATAAATTAAAATGTCTTGGGTAAAATGCCTTCCTCTAGCTCTCTTAAACATAACAACTATACCTCATTCAGAAACA
AGATTGTCACTATCTGAAATGCTTTACAGAATGCCTTAAAGACACAGAATGCTGGTTGGGCATCCTCAAATAGAGGATAC
CCAGATTCAGCCATATCTAATTGCCAGAAACAGAAATTTACAGGACCTACGGAGAAAAGGGCTCATTCCTCGAAGTGCCC
CTTTGGGGTTTGCTATTCACGAAATAAATCCTGGTGATGACCTGAAAGGAAGTCCCTCTGGCACCTCATTGGGAAGGCCC
TTTCACTGTCCTTACTACAGATACAGCAATCAGGACTGCAGAAAAGGGTGGACACACGCTTCAAGAGTAAAGAAAGTTGA
GTCTCAAGGCACTGCCCCAAAGTGGAGAGTGTCTTCATCTCCCGGAGACTTGAAAATCAGATTTCAACACCACCACAAAT
GAACAGAGGGGATCAGATAAGTTGTATAAAAGCAAACTGTGATTGTTTTCCCTTTGTTTACTTTAAGTGTGTATACTGTA
AGCTTATTTGGGTTACCCATTGTAAAGGGGGGGTGTAAACCAAGTGAATTGTGTACTAATTGTCTGAAAGAAGAGCAAAA
GAGACTAACCGTTTTTTTCAGTAATTGCCACTAGCTTGGGTCTACTGGAGTTAGATTCTCCAGAGTGCTATCAAATATAT
TAAAAGGGAATAAAAGAACAATTGGATGCAGAGGCCGAAGTGCTCAATGTTGAGTGCTGAAGGACAATCAAAGTACCTTG
TTACTCAGATACAGTCAGGTTGTCCCGGTGGAGTGTCTTTAAAAGGAGGCCTGTGGCTCGGACCAACAGGACCCCAAAAA
CATACGCCTGCTGCCAAGAAGATGGGTTACCCTGCCGTGGAATGCTACCCTGTGGACAAAGGGAAAGGCAGAGGAGTGTT
GTACTGGGGAGTCCTTGTAATTCTGAGCCTAGTCCTGAACCCTCAGAGGCTGACCCTCATGAAGGAGTGTGAACCATGCC
TGGAAGGTACACAAAAGGGACAAATAAAAAACCTGAAGTATCAACCACATTATGATTGTCCAGGGGATAGGAGAAAGGGA
TATTGTTTCTTTAATGGTACTCAATATAAAATTTGTGAATCAGAAAAAGGGGTGGTATGCCATGACCAAAAGGCAATTAC
TAAAAACAGGCAGTCCAAAGCACACAGAATTTACAAATGGTAAACAGGAAAGATACCAATTATGTGTGACCAATGTAACT
GGACTGTGTGGATAGGGAGAAAAAGGAAATCTATTTTTTGGGGTACTATCAAATTAATAGACTATGCTATGACAGAAACA
AATTAGAAAATATGTGCTATGGATGGAAAAATGTATTAGGTAGAAAAGAAACTAAAACATGAGATAAAAACACTTTCAGG
AAAAGAACCCATAATATTGGATCTCCTCAATCAGAATGACAGGAAAGCATGTTTACAGTTTGATGAGACCTTCTGTTTTT
CAAAAAAAATAAAGAAGGACTCGACCCTGAAAGTAAGGTGCAAATGATAACACAAGAATTAAGGAGATAAGAATCAGAGA
CAAAAAGAAAAAGAATTGAACAAGAAAGATTAAAAAACATTAAGTGAACATTATAAGCAATTAGAAAAACAATATAAAAT
TGGGGATTACCTGCTCCAAATCAGAACCTATTTATAAATCTGATGCAGGAAATTGCCACTGAATTAGGTCTATCTAACTG
TTGGATTTGCAGATAATTAAAATCAGCAAAAAAATAGCCATGGAAAGGTGAGGGTTTGACTCCAGAACAACTCCTAAAAT
GGGACAATACCCAAATATCAAAAACTATTCAAAGACTTGAAGGGTGGATTCTAGACAAAAGAATCATTGGAATGATTTGT
ATCAGCAGGGAAAGTAAGGAATACACTGAATTGGTAGGCTACACCCCCTGCATATCCACCCTAGCAATAAATTCAAATAA
CAAATCAAAAGTCTGGCAGCCTGACCCCCCAAAGGGGTTTTGAAGCCAAGAAAAAAATGGATAATTGTGAATGCTTTGAG
TCAATTAGATTATATTGGTGTAAGAGTCCTGAAGCCAACCTTTACCAGTCCTTTGAAGAGTACTGAAAAGAGCCTGAAAA
GGTAAACATAAAGTAGAAAGCCCCTGATAGCATCTACTGGATATGTGGGAAAAAGGCTTATAGTGAACTACCTCAAAAGT
GGAAGGAATCTTACACTTTAGGAATTATTGACCCCTCAGTTTTCATTTTACCCAGGACAGAAGGTAATCTGTTGGGGGCT
CCACTATATGAAACCTTAGATAGACAGAAAAGAGATTTGAAAAAAGGCTGCCTTTAGCAAGGGGAATTCAAAAATGGAGA
GAAGAAGAATGGCCTGCCAAAAAAAAAAAAAAAAAAAAATTAAAAAATATTATGGTCCTGCAGCTTAGACAAATGATGGG
AGTTGGGGATATCGAACCCCTATCTATCTTTTAAATAGAGTGATGAAATTACAGGCAGTGGTAAAAATAGTCTCCAACCA
CACCTCAGAGGCTTTGGAATTACTGGCCAAACAGCATTCTCAAATGAAGGCGTTTGTGTATCAAAATACATTGGCCCTCG
ATTACTTATTGGCAGAAGAAGGGGGAGTCTGTGAAAAATTCAATGAATTGGAATGTTATATTGAATTAATAAGTATGAAG
AAACAATAAGAAGACTGGCAAATGAAATTAAAAAAGTAGCCCATGTGCCTGTCCAGAAATAGAATTCTATACTTCAGGCC
TCATGGTGGGACAAGCTGTTTGAGCAAAGTATTTGGTAAAAAAATATTTTTCTATCTTATGCTCAATAGCCAGAATCATA
TTTCTACCTTGTCTCATCCCCTGTTTCATTCGACTGATTCACTCAGTAGTACAAAGCATGCAAATTGCTGCTTTACCCAC
TGACCCTGAACTAGCTGGAGAAAAGACTGGACAGCTTTCCAAAGCATCTAGGTTAATGAAGTTAAAAAAGAAAAACAAAG
TGGCAAAAGCCTTGAAAAAAAATCTAAAAAGAAAGTCAAGGAAAAAATTTTATCCTTCCAGAAATACCGTGAGATAACAC
AGGATGAATGGGACAAATTTGAAGATAATTGATAAATAAAAAAACTAAGATCTGTAGAACATGAGTTTATTGGATAAATA
AAAAGGTGGGGGACTGTGGTAAATGTAATGGATAAATTCGTGTATCAAAGATTTGGTCTATTAAAAGCTACTCCAGGGCA
TCTCCAAGATTCCAAGACCTGTGGTGCAAGCTGTGAAAGCACAACATTTGCAACAGAAATGACATGGCCGGACTGGAGAT
GGCCCATTCATCAAGGATGGGCCTCCACAGCTGCTCAACATCTGATATCAATCTTGATAGGGGATCTGGAGGCTGATCAA
ATCAGCACCCCAAAGACGAGATCCGGGAAGACTATCAATGTCTTTTCATACTTACGGGAACCCCTTTCAAGACCTCGCTT
GGAAA
>SylAtr130#LTR/ERVK 
tgtggagagttttcagaNgaatggctgcgtagcaaNggccacgataaagNgcagcNaNcagctacgtgactggtggcaag
tatacattacccNtgagaacggatggcaacagggatgttgaaaatacatagtatgcagaaagatacataaagcaagNaat
ttgcaacagcaaggcNaaacacaaaagctatatgcNtcAtaGAAAGtatAACCAATaATGAGCTgTAtTTTTGCAATATG
CATGAGCTAATTAcTGTCTGTATAAatATGaTAACTTTGGAAGCAATAAACTGAGACTTGTTGAcCATGATAGCATGAGA
CTCGTCTCCcgcgGCtctTTCCAACAaATGGTGACCCCGNCgNccTccAAagaaaacggNggAGGAcGCgCTACCACGGT
TGGAGGCTGcgTTGGGTTcGGGTtcttctCtGCaGCcAGAAGGAcGACGAAAGAGCAtTAAAAaAgGgaGCTCcgCgTCC
cgAGTGACCACAGcGGTGGGCTCgGCCGATACGTGCCgCCGaAGCTTGGAGAGGCTGCAACAGcGCTGACgTaAGTATGG
ACAgGCAAGCGGCATATGATTTATTCACAGCCTTTTTGAGaAAAAGGcAGATTAAGGGAATAGATTTAGACAAAgAaCTC
CCCTCCcTCCTGCAGTaTGCcACTTCTTATGGGTTTTTTaCTAATCCTCACACTGTTCATGAtCtggGGGAGTgGAGACg
CTTTGGaGATAAACTCTgGGAATTAGTATTAGATGATgATAAACCTGCTAAAAAGATGAGTAAATTGTGGAAAGTGGTGC
AaAATGAaTTGTTGATGAgTCAGGCAGAAAAaAGGGCgGCTAagGAGGTGCAagCTGCACAGGaAcGGAATCAgGAtTaC
gGTTTGCCtTGGAATGCTAGTGCTCCtAACcCCCCTGTTTTTACgACTGTTAATTTGCcgGCTTCAGTcCCATCTgCACC
CCCcTGTGAgGAGTCGaATGACAcgGcTAATAAACCTGAAGGGTCaGTTcCTTGTCAGccCCcCCccACAAAcGGCtGTC
cgCCTcgAGAGCCCTGAGcCTGTCTCgGGGGCTGGGTCTGACTTTGCgGAGgCtaTGGCTAGGgAGaGGCgTGAGCTGTG
GgCTATgtTGGCTAaACAGGGgATAGAGGAcGGAGATAGTGATCTGgTGAAggTgGCAAACGAGAACCTAGCaTTTCCAG
TTGTtTAtAcTCCCAaTGCACtGGGAGGGTTACAAGCgGCTATTACcTCGCTGGATTgGAAGATacTaGCTCAGtTGcGT
GCTACggTCgGGAGTTATGGAGTTACTAGtGAACCgGTTAAGCAAATGATTGATTATCTGTTTAAcgcgCATGTaATGCT
cCCTTCTGAcATTAGGGGCcTAGCCAgATTgATTTATACCCCCCATCAGtTGtTGcTGTTTAATGCtCATTgGCAGCAgG
AgGCTATgATGTCTGTTGCaGTtCggCGAgGTCcgGGAGATCcGtTGCAAGGGATAACTaTTGAcGaGCTAATGGGTCTA
GGGgCaTaCACACGAACAGAGgCACAGGCgCTGTTAGGGCCgGACAAATGccGAGAAGTAATGGCTGTGGCACaaaGgGC
TATgGATAAgGTTAAGACTCCAGGAGGtAcgCccATTTAcATGggGATAAAACAaggAAGgGAGgAAGCATTAGGAACTT
TTGTGGATAAaGTAATgGAAGCTgTaacGAAGGCTAGNGTACCCGAATACaTGCAAGGGGCCcTATTaAAACAGTGTGTG
TTACAgAATgGTAAcTcGTCAACTcGAAACCTTATTAAtACcATGCCTGGGGATTGGtCaGTACCAGATTTaTTgGAAAA
GgCTGCaTCCCTCCCATCAGGGTCTCAGGTCTTTTTAGTGAGTGCCTTGCAAAAGATAGGGGAAGGGCTACAAGAACAGG
CgAAAGCATTACAGGAGCAGTCAAAAGCcgCAcAGACcCAGGTCCTAGCAGCTCTTGCACCCCTCCAAGCGGCAGCTGtG
GtCAGCCCCcGCcCTCGcaCTACCaACgATgGCCGTGTGAAATGCTTtCgCTGCGGAAccTTTGGACATaTtCGCCGCGA
GTGTATGGCAACAGgAGTTTGGTGTgGAAAATGCCAATCcAAtACACACAACaCcAAtGtTTGTCgCCGGAGGTCgGGAA
ACTCAAAGAgCAGCGCGAGCAGCgGCcGCgcgGgGACACAAGTTGCAgCTGCAGtGccgAcaGGACCCACCAGCAACAAC
TACaaCCAGCCACCAggGGGAGCCTCgGCCTGGAcGTgGCAGCCTCAGTAGAcGTCACCATCaTGACTAATCAACCACAG
AAAATTCCCACgGGACTgTTTGgACCTATTTtAATaAATGGACAATCAaTTGggGGATTACTTcTaGGcCgaTCATCTGC
AAGCATATCTggAtTATTTGTaATACCAgGcGTaATaGAcTTgGACTATACAGGGGAAATTATgATCATgGTTTAtACCC
CCTATCcgCCcGTAAAgATATCCAAgGgGCAACGaTTagCTCAaTTaATACCaCTCCCACAgATGACAAGggGAgTGcCa
CCCTTAAAGCAGGAaCCCAGAGAACAGGGAgGCTTTGGCTcGACTGgAgGATTAACCCTGCTCACCATTGATTTGTCAAA
TcGcCCAAAGAagCCaTGTcGgCTGTATTTTCAGGATCaGAGTATTACTCTGACAgGACTGTTGgATACAGGTGCgGATA
CCTCCATTATTACaCCTgGGGAGTGGCCtCCACACTGGCCAGTGCAGCCCTCTACTACCACaGTGAcgGGggtTgGTgGA
AtGACACTGGCgAGCCgTACaCCTgTGCTTAggGTGGAAATAGAtGGTAAACAgGCtaCAACaTCATTTTCTATTGCTCT
gCTTCCTCCcACGGTATCATGTTTGATTGGcCGGGACGTTTTGTCTCAacTGGGTCTTGTTCTTACCAATGAACACCCTT
TAGGATAGCTGCCATTGCTTGGACTTTCCCaCTACCACTTACtTGGACCACTGAGGATCCTGTAATGGTTAAGCaatggc
cgtTAAAAcgGgAAAGTCTCCAaCAAGCTCATCAgTTAGTTCAgGAaCAATATGAACAAGGACATTTAAAGCTGTCTGTT
AGCTCCTGgAAcACTCCAATTTTCGTGGTgAAANAagAAATCTgGGAAATATAGGTTGATACATGATCTAAGAGCTGTCA
ATAaTCAAATGGAGCCCATGGGAGCACTTCAACcaGgGcTCCCTAACCCCTCTATGCTTCCaGAAAATTGGCCCATTCTT
GTCATTGATTTAAAGGATTGCTTTTTTACAATTGCTTTGCACCCaAAGGACACtAAANGGTTTGCCTTTACCTTGCCAGC
AATcAAtCgAGGGGAACCAGaTAAGAGATTTGAATGGACTGTATTgCCGCAAgGCATGcgTAATTCgCCCACcATATGTC
AaCTTTATGTGGACACTGCACTACAACcgCTGAGGcGAAaGATGCCCGgAACCATCATCTACCAcTATATGGATGATATT
CTaTTTGCTCAGGAGACGCCGTTTGCAGATGCACAAGTgGAaGATATTaGAAaGACATTAGCAGAATTTTCCCTTATTaT
cGCCCCTGAAAAAatACAAAAAACcgCACCTTGGAAGTATCTGGGATGGACAATTACcGAgCAGAGGATTACACCaCAGA
AATTGACAGTTGCTActaAaaTcaCCACCtTACATGaGGCTCAAAAgCTCTTGgGTGACCTCCAgTgGTTGAAACCtGTT
ACAGgCATTCCTAAcAACTTAtTGGAGGACTTGcTTCCTTTGTTGAAGGGTACTGACCCCTgCACCCccGTGACtaTTAC
TgAgAGCCaGCAGGaCAcTTTGCAACaTATTATGGACTGTATTTTGAAAgGTTTTGTATCAcGCATGGACCCTGAGCTgC
CCTTGAATTTTACTAtCTGgactgcTgGCAGaCATCTGTTAGGCgCAATTACTCAGCATCAAAAGAAAACgGGGGaGAGA
GTACTGGAATGgATTTCGcCGCCTCTTCAGAAAcGtAAAACAATAACCACAaAAATTGAAAAtTTGGCAGcaCTAATCAA
GAAgGGGCgTATGCgCATACTGGAGATTAATGGACTTGAACCaGCAATGATTTGTTTGCCCATGGAaAAGGCTACACTGG
ACTGGTACCTCTTAAATTCAAATGATCTGGCAGAaGCcTTGcTgGCCTCgGGAGCTCAAATAGAGAcgGGACCACTTGCT
CCCAAgGTGTTGCAGTGGATTGGAGAATGgAGTTGGAtCAgCAGACCCTTGAGGGAAGAAAAGCCgATTCcCAATGCCAT
AAcgGCCTTCACtGATGCAGGAAAAAAGAGTCGCAAAGcGGCcgTAGTTTGGAAGAAaGAAgAAGAGTGgCATAtTGGAa
GCggTGcCcGAGGACAGTTTACAAACCTTGGAACTTTTAGCTGTTGTGTGGGCAGTgGCTCACATAGATGAGCCTCTAAA
TGTGGTATCTGATTCgCTTTATGTGGTAGGAGTTGTGTCgAgAATTGAGGATGCTACCATTAAGGaGGTTCAGAACAGGC
GGTTGTATGAAcTGTTTCTtCAATTGAGGCaGGCCCTGAgAAAcAGAACTAAGccCTATTCTGTTATTCATATCAGAAGC
CACAGATGGGATGTTGGCCTGGGAGAGGGaaaccaaagggtggataggctagtgtctactgcgcttacagtacctttatc
gcagtttgccctagccagagaggctcactccatgtttcatcaaaatgccaagggtttacaaaaacaattccacatttcac
aggcggatgcaatatctattgttaggagttgccctgtttgtgctaatcataacaatggtttgggtttaggtataggggtc
aaccctaggggaacagtggttaacgaNctctggcaaatggatgttactcatgtggctagctttggtcgtttgaaatatgt
gcatgtcactatcgacacatacagtaactttNtttgggcgactgcccaaccaggNgaaaagggacttcatgtggtcagac
acttaactagctgctttgctgtaatgggagtgtgtaagcagataaaaacagaNaatgggccctcctatattggtcagaga
gttcagagatttttaggtcaatggggaattaaacatttgacgggaataccNcacaatccacgagggcaagcgatagtgga
acgggCTAATGGCACTATCAAGAGATATTTGGAAAAATtTAAGGATATCTCgGATGTGCAGGAAAgATTGTCTAaAACAT
tgTTcgTATTGAACTACCTTTGCAtTTTTtGgGgCATcggAAGTTCCAGCTGCTGTGGCTCATcGAGcGGANaattctat
cagtNgtaaagacNatcNggcagagatgtgggtcaattacaagtgtcNtaagacagNaatatggaaaggcccagctaaag
tactctatttgggtaggggttatttttgtgtttccacccctacaggtactgagtggatccctgcacgcTGgGTCAAGCCA
GcAAAGCcacTgCAAAGTgGAGACcgTCAGGAACATAcagCTGCATCTGAAGCTGcTGATCCAGCCACATcGACCCTtTT
TGCaaACCATtTTTAGcCCAGcCTTgGTGgAcGTGCAGACAccGgATCAaCTgGATTActtgCTTGcTTGcttggctaaC
TAtcaTATTCgAGAGcTAaatTgTCATGCgTGCTTGAACTGTTtGcAaCAAgGTCATTgTGCTTGGTTGCTAATATATTG
CgGGggGTGTAATCAGAaGCagtGGaTTCAcCAAAGAgNGACTGTTgGgcAGAaATGGTGTgCTGTGTGTAGAGAGCAAT
GgAGACgtAACACTGCTcGACGAgCACTTgAATTGAGTACTgGGTTAcCGTTTGCTGcAGCAgTtCaGTTATTTGAgAGC
CcAGAGCAACAAGCCTTGGCAtATGCTCgTTGgGAACTTAGTCATTTGATAgaGAgAaCTAAGGCCCTTAGTAAGTCCCA
AGTGTTGCAaAAGCAGTGTGgTaacACCTGTAAAATCCCtCGACAGTGGATGgTGGAACCTGAGGATTgGGAGCGCCTTT
GCCATAgATTTAGtCAATTgGCAGCCAagAGGcAtAaGCAAAGGcgTaAaaaGAAggAGCAACAATgAAAATCACACTgg
GTAaCCTGATACTGCTTaTTATGATATTACAATATTGTaGTcTcgCTAGTGCCTTTTGGATAcCCCCACAGCCAAANgAA
AAcgTTTGgGTGACcTTGGCAAAtAAAACAgGACAAGAgGCCATATGTTTGgCaCTGTCCTCACCAGGTAACcCATTTTC
TACTTGTTTGGTAggAGTGCCCTTGGATGAACTGCCCTGTCCATCAGTgCcAATTTGTcAGCcGAaTAACACAAAATCTT
AcGCTGATCAATGGGACAAAGTgATAcCCtaCTTCCCTGCAGCCCCtTTAGAGCCTCAGGAAATTGAGATATTGGGATCC
TTGAAgGCAGATTGGTGTaTATATTTCAATTGgACAAGtGTaTACcGtGCcgGACCANGgAGATCAgGTGtCAATcTATT
ACACCCGATaAaTGTCAACTCTACATTGTTAATATACAGGAATgACACTCAATgGTGTAACTATACAAGTaCCAAAATAT
CgAGaTCATCTAATAgTCCCATAGCATTACCTTAcGGgGTATTCCTcaTcTGTGGTGATCgAgCtTGGGCCNgAATTCCC
TCTAAATTgTTGGGAGGACCATGTACTTTGGGcCgcTTAACACTGCTTACACCAaacacttccatgattcttcaaataca
caaatNgcatcacagagtgaggagaatggtNcatgcttttgcatcaaactgtaatgataaggtaaaNttttggtcgacag
gagaaaggataatgggatcccttctNtcatcaattggtacggcgcatgcactgtctacactaaatagattaggctgttgg
ctagcaaaacagacaaatgctacctcaacagcattatctcaattattgaNNgatgtagactctgtaaNacatgccacNct
ccaaaacagggctgcaatcgattttttattgttggcacagggccatggctgtgaggaatttgaagggatgtgttgtatga
acctgtcaNatcactctagctccatacatgcacaaatacaNaccctacgcacgttaaccacacatttgcaacaggacaat
ggctttggacttgataattggctgaaggggttagNaNtaggaccttggctaacttctttgctacaacatttgattacagt
gggtattgtNatttttgtagtattgctattgttaccttgcctttttaagtgcctgcaNaatgcgttgatgaagatggtca
ctgacaaatggAACACctCTCTaCTAgTgCAaAAAGAaAAcgGGgGAAGTGTGGAGAGTTTcTCAgaaGAATGgCTGCgT
AGCAAaGGCCAcgATAaAGTGCAGCtAgCAGCTAcGTGACTGGTGGCAAGtATACATTACCCcTGAGAAcGgATGCAAcA
GGGaTGTTGAAAATACATAGTATGCAGAAAGATACATAAAGCNAAGaAATTTGCAACAGCAAGGCcAAACACAAAaGCta
tatgcgtcatagaaagtAACCAATaATGAGCTgTAgTTTTGCAATATGCATGAGCTAATTAcTGTctGtATAAatATGAT
AACTTTGGAAGCAATAAACTGAGACTTGTTGAcCATGATAGCATGAGACTcgtctcccgcggcNNtttccaaca
>SylAtr131#LTR/ERVK 
aTGTGGGAATACACAAGTCTGAGAGTAAGACAGACTTAATTAGCATAACTAGTCTaaTGACTAGGATGCCaTGGCAAGGA
CAAACAGAACTTTGAGCTTATGAGAAGATGGGATTAAAACCTGCTTAAGAGAAAAcATTCAATCAACCCTCcACGATAAA
GATGTTGTAaAATGCATaAGTTGCTTGTATGATCTTcTAACaTAATTATTGTaGTAGaAATTATTAACCTCACTGAAATG
GTATATAAGACTTGGAAAACCTcAGTAAAATCGAATTCTGATCATGAATCAGTCTTCCCGTCTCTCCATCAATCGCcaAT
AATTaGTGCTCaGTGTGACTGGAGAAGAACcGgCTATcTGACaGCAATCGGcGAcGCCCCTGGAACTGATCGTGACGGTG
AAAGAACCaTGTTTGGGCCCACAAcCCCTGTACGCaGCGACATGACAGGTGAGCCAGGaGAACaAAAaATATGGGACAGG
GAATGTCCACcGAaAGAGACGTCTATGAAACCATGCTACGCCTCCTAAGCAAGCATGGATCCCCCATCCCcAAGAGaGAC
CTTAAGTCACTTCTACGATGGGTGTCAcGCATATTTCCCGATACCACcaCTTCcTCTATTTTTACTCTCTGCTACTGGGA
CAAGGTCGGTGTAAAACTCTATGACCTGgCTACGCTGCCTGGCCATGAGCCAGAGCTTcGCCTGCTCCCTGCTTGGAGGG
CGGTCATGGACaTGATTAAAAAAGAGGGGGgAAGcGAGGTAACCTGTGAaGCAACCGCAGAGACGGTCaCTGCAcCCGcG
gTaAACCCTGATCGGCCCAGGTCCCACgCTCCCTcTCCCGTCCGCACCCCCTCCcCGACGAAAGCCAGGGAcAGAGCACA
GACGCCACCTGTAGCCTTGCCaCTATCCCACCAGcGACcGCAGAGCcGCCAAACGTTAATTGATTATGTGGACAGTGACT
CTAGTAGCaACaGAaAGcCTTTTGACCCCaGCCCCGAAAAAGATCcGGACCTATTCCCTCCAAATATGCATAACAATTGG
TTACcGATAAAAAAGAAAGCCCTTAAGGACAGAGACTTTGAAACTGCaGCAaAAATCTgTGTAGCCCCcaTGCAACtcgg
cccgagaaGGgaGGGGAATCcacaATGGGaGCCCTTAGGCCACTCAGAAATTAAGGAACTGCgCCGTACAGCaACAGAAT
AcGGTTTGGGATCCCCTTAcTTCAGTAATTTAcTAAGAGCAACCTTCACTACCCACCTGAcGACTCCTCATGATGTTAAA
TTCTaGGCAAACCTTTTGCTCaCCCCAAcGCAATATGCAATaTTCATgGCACAATaGAAAAAAAGACTGGAAAACTTAAT
TTTAACATATGCAaGGCATGCaACcCAAGCCCTGGCTGCCTTAACTaTTGACCAATTGGCTGGCGAcGGGaCGCATACCa
ATCCTAATGGCCAGGCTGcCTTACCGAGGGAAGCCCTGGAGGGAATCACTGAGGCAGCcAGGcATGCATTTCTCAAAGTG
CCTGATGCCAAAACCCCGCAACAATCCTTCATAAATATTAAGCAAGCTCCACAAGAaccctatgaaatgaatgaaatgta
agaaattccctttttttgacacagtctgtcatttgttaagaaagttatgctgtttaaaatgttatgccagttgtaacctg
tctgttaaggaagttatgctgtttgtaccaaaatttgtaccctcaaaaccttattccaagttgtataccccctctaaaac
cccgagttcccttccccttccgtcgggctaggctgtccccattccccaccagctcctcgaactgctggccccgcctaata
ggaaaatccaaggacttccatggtgcatcgctccaaaccgaagtgcagttgccggcaagcgcacccaaaagccgggaccc
ggcacaaaatccagataaaagggaaacactacaacaacgagaagaccctcagctacctaaggactgaattctgcttctgc
cgcctcgccacgaccacaaagagactgggaagaagtgacgcccctagaccacacgagcccagttgggttgccgggaattc
ccgcgagaccggaacccccgactctgccgcggcgagagcagcagattcgcctgacacctgatcctcagcggcgacaggag
cgagggtggcgacaggagcagcggcggcgcaggcgacccctcgagttccccctttaaagagctgactaataaaggctttt
caaaggagcaggtctcctggcccgtttataacACCCTATATGCAGTTTGTGGACAGACgGAAACAAACTCTGGAAAGACA
AATTGATAATGATCAAGCCAaGGAAGTTGTACTACTaAAaCTTTCTGgTGAAAATGCTAATGAGGATTGCAAATGTCgTT
TAAAaACTTTGCCTCCAGAACCAGAcCCCACATTGCTACAAATGAcTGAGGCTTGCAATCGcCTGaGGACATTGCAGCAc
ACAACAGCAGTTACTTACCAAGCCGTGGGGCAAGGTATAGCTGATGCCTTTGCCGCTTTAAAAATATTGCCCGGAAAGCA
GTCaGTTTGTTTcGGCTGaGGGGAaCCCGGGCACATgAAAAAAGACTGCCGAAAGGCGCAAAAAGCAAAAACACcGAATG
TATGCCCTCaCTGCCAGAAGGGTCCTCACTTTGCTAATcCCTGTaGCTCTAaATTTCACAAAAATGGCCAGCCTTTGCAa
GGAAaCTCATCTCGCAGCGCaGGATGGcGAcGCGTGAAGACACAAGTTCCACAGCCTcCCCAGGCACAGCTGCCAGAACc
aACCTTCAgCTTCCAGCCAGCCCAGCCCCcGCCACaCaGACCATCGCAGAACTACGGGCAGCCACTcCAGGAAGCaCCGG
GTTGGaCATAcCAACCAcTAACACAGTAAcGTTAACCAAaaGCTCTGTATTTTGTCcCCCCACAGGGATcTGTcgcaGga
CTTTGCCGCAGGGCTACCATGCTTTGCTCTTAaGTAGATCTTCTACCTCAcTAACAGGTCTAcTTGTTTTGCCAaGAGTC
ATTGAcTaTGATACAGTTGaGGAAATAAAAAaTATGGCTTGGACgCCACAGCcCCCCTGcGTGATCCccGCAGGaAGCAA
AAcTGCTCAGCTTaTACTTTTCCaGacAGCCCCaTTGTCCGCACCCCcaATAGCTACAcAGAGGaGGGGcGGGTTTGGTT
cCACAGGGaTGCCACAGATTTTCTGGACACAACGTATCACTTCTCAGCaTCCCACATGCCAATGCAAAGTGTCTCTGAAA
GGcAAGGAGTTAATTcTAAcCGGACTTATTGATACCGaCGCAGACATTaGTCTTATCTcTCaAAGTCAATGGCCTAATGA
TTGGCCAcTAATGCCaGTCCCCCAAGTCCTTTCAGGGGTGGGTGGGAACAGTCAAAGCTATCAGAGCCAAcACTTGGTGC
AAATTACAGGACCTGAGAGGAGAGTAGCTACcacCaGACCCTTTGTGGTcTCAGCTCCaCTaaTCTTGTGGGGGAGAGAT
GTTTTATCACAaTGaGGAATTTTTATGCAaTCAAATTTTGCaTAAGGGTCATTGGTGCGcaCGACACCCCCAAACTaACc
TGGAAAACCTCcaATCCaGTTTGGGTaGATCAATGGCCCGTGTCATTAGAAAAACTGCaCGTATTACAGGAACTTGTACA
AGAACAGCTaAAAAAaGGACATATAaTCCCATcaAATAGTCCCTGGAATTCACCcGTGTTaaTAATTAAAAAGaaGTCcG
GGGGgGaAGAttgggggttggggggggcgCTaTTGCATGACTTGAGGAAAATaaATGAGGCAATTGAGGGAATGGGGcCc
CTACAACCaGGGCTCCCTTCTCCTTCTATGATCCCTAGAAATTGGCATCTAATAGTGATTGATTTAAAGGATTaCTTTTT
TGATATACCGCTGCATCCAGAaGATGCACCCAAATTTaGCTTTTCTacGCCAAGCATTAATATGCAGGCaCCaCTTGATC
GATATCATTGGTTAGTACTGCCTCAAGGATTGCGAGACAGccCGACCATATGCCAaTGGTATGTGGCAAAAATTCTGAGT
CCAGTACGGGAAAAAaTGCCTGATGTTCTGTTGTATCATTATATGGATGATAtCCTCATCTCTGCAGAAACTGTGGTTCG
TGTGGAGGAAGCAATGCGAGCGaTCTGCCAGGCTGTTACATCAGCGaGCCTGaCCATTGCTTCTGAAAaGGTTCAAAAGA
CATCCCCCTGGAAATATTTGGGcaGGCGAATAAGCATGCATTCTATTTcGGCACAACCCTTGCAAATTTCAACTGAAATc
aAAACTTTACATGAaGCACAGAAACTGCTGGGAAcGATAAATTGaGTTCGTCCgCTGCTTGGGATTTCAAATGCAGATTT
AGAGCCATTGTTTGCCCTCTTaaGGGGAGAaCCCGACCTTTTATCACCTAGGCATTTAAACAAAGAAGCaCAgATTGcGC
TTCAaAAAGTGGCTGATGCTATCTCtcAGAGaCAATCAGCCCGTTGGGcTCCTGAATTACCATTGTGGTTAATCGTTCTG
AACCCCAGCAAGCAACCCCATGCTTTAATATTTCAGTGGGAcTCAGAAAAAGCAGaCCCTTTACTAATCATcGAATGGGT
CTTTTTGCCTAATAAcATGcCCAAGACTATTTCCATGCAGGATGAACTTATaGCCAaGTTaATTATCAAGGCTCGTCAAA
GGCTGACCTCCTTGGCTGGGAAAaAgTTTGATTGTATCTTTCTGCCTCTCACTATGTTTTATTTGAATTGGTTGCTaCAG
ATGTCTGAAAAATTGCAAATTGCTTTAGCAGATTACCCAGGACAGATATCTATCCATCCACCTAAACACAAAcTGTTAaG
TTCTTcTTTTAACTTACTCCCTAAGCCAAAGAGAAGTGAGAaTCCTTTGCGAGCTATGACAATATTCACAGATGgTTCTG
GGaAAACCCATAAATCAGTGATTGTATGGAAAGATTCTGAAACTGGAACCTGGCAATCTGATATTGCTGTTGTTGAAGGG
TCTCCACAAATAGTGGAATTAGCCaCTGTGGTCAGAGTGTTTCAGAAGTTCAgTAcACCTTTTAATCTGaTTACTGACTC
CaCAcATGTTTCAcaTATTGTTCAAAGAGCAaAaAATTCTGTTTTGAAAAATGTTAAAAATgACACTCtTTTTTTCCTGG
TTGAAACTGCTGGTTACTCTGcTAGACAAGAGGACaGCTCCgTACTTTGTTATGcATaTTAGGTCACATTCCAACCTCCC
AGGTTATCTCACTaAAGGTAAcGCCCAAGCAaACTTGCTAGCaTTAcCAGTGCaacATGTTTTACCAAACAAAATAGAGC
AAGCAAGaCTGAGTcATGCcTTCTTcCATCAaAATACTGaAGCCTTAATAAGACTTgTTGATTTAACTCCAGCTCAGGCc
gCTAGTATCATCGCCACATGTCCCGACTGTCAGCGTTGCACCcTTcCTAATGTAAACACAaGAGTCAACCCAAGAcGTTT
ACAAAGCCTACAGATTTGGCAAACAGATGTAACACACTTTCCTGAATTCGGCCGCTTGAAATTTGTGCATGCgTCCAcTG
ACACATATTCaGGTGCTCTGTTTGCcTCAGCTCACACAGGAGAGACAGcGAAGGATGTCTGTCGTCACTTcgCTGCTGCC
TTTGCCaCACTAGGAATCCcCCAAcAGATTAAGACaGACAATGGACCTGCaTACATTTcCCaTAGAGTTGCAGATTTTTT
CTCcTTATGGGGTATCACCCACAAAAGAaGCATACCACACTCACCCACAGGACAGTCCATTATAGAGCGTGCCCATGGCA
CCCTCAAAcaCCTTCTGGTACAAcaAAAGGGGGGAGCTGGAGACACCCcCGCTGAAAGGcTATGCAAAGccCTATAcGTT
TTTAATTTCTTAAACTGTTCAaTGACAAACTTGAATCCccCCATGACTAGGCATTTTGCATCATCCACATCaCTTTCCTG
CAAGGAAaAACCACCAGTACTaATCcGTGACCCAGAAcCTGGTAAAATCCTGGGCCCTTaccccttGATCACTTGGGGaA
GGGGcTTTGCTTcTATCTCCTCAGAAAGAGGACCTccCTGGATTCCTGCAAAGAAcGTGAAGCCTTTcTGAGAACCTCTA
CCGGCAGCcGACACCACCGAGTCCACAGGAGAGGAGGAaGAGGAGGAACCCCACCCGGACTGCAGCaGATGTTCTcTTGT
cCTaTCTAGGAAACTGTGAACTTTGAGgTTTGTGTCtgtgacagaggggcacacgtgcggctgctcttaggagcacgaaa
ggacgaggcaggccagcaggaggtcaagcaggaaagcttctactttattcctctgactccatatatatcaaaatttacag
acaggccaagattggctacacaggtagccgcctctttgacctcgttggtgaacatcaccatcaatcatctttctcctcct
agagaggaagaatgtaaacaattctaataatatacatagtttacttgaagctgcttgagaacaaaatgcaaacagtgaag
aacaggcaaacttgaggcaacatgtgtcAGTATAAAGGGTGcGAAAACTAGAGATATTACAGAGTCCTTTTgGTGTAATT
aAGGcAAACAGCCATTGAAATTTTAATTATAcCAGGGCACAAGAAAAGcATAGTCCTcACCTCCcTACTCTCAGGAaGCA
AaTACTGAGGAAATCaaaAaATAGCCATATTTGCAAACTGGAATGCAGACAAAACAATTAAGTGAGTGCCgTATGTTTGA
CTGATcTTTTAAAAAGaAAATACaCTAAAAGGAAaCTTTTTCTCTCCACAACATAgATCAaaacAAAcAAGCAAAAaACc
aTGaGATTGAATCAGATGCTATGCTTATTAGCATTGCTTGCCCaTGGTAGCACAGCAcaGCCTGTTgATcAACCCAAAAc
GAATGTTTGGGTAACCCTGGCTAATGCAACCAAACAAGAaACCTTATGCCTAGCcACTGCATCCCcAGAAAATCCATTTT
CAACCaGTTTAGTTGGCTTGCCATTAGATGGCTGGCCAATACCAGaAGCTACTAAAAGCATTGTAcAaAGCTCAaATCCT
GTTAATaCATGGGATCAGTGGACTcCTTACCTTCCTGTAACACCCTTGGAaCCAcAAGAATTAGAACTCCTGGGTTCTGT
AAAAATGaATTTTTGTGTCAATTTTGATTACACAGGAAAAAATCAGTCTAAAGCTTGGGATGTTTCTGCCTATCAcCCca
TGTATAGGAATCAGACCTCTTGaTGTAATTATACTTCTAGCAGCCCTTCTAAGTCCAGTAACacCCCCCTGTGGCTGCCG
CcGGGAATaTTCCTGGTATGTGGAGATcGGGCCTGaGCAGCAATCCCTTCACACATAAAGGGAGGTCCCTGTAGTcTGGG
ACaacTaACTGTGCTaACACCTAATGCAgCCaTGATTTTACAGCACAAGaATCCCcaCAAAATAAGGCGCAaCTTGCATG
CATTTGATGAATACTGTaATGATGAATTGTCTTTGTGGTCaGTGACCCAGATGAACTGGGCCTCTTTaCTTTTGCCAaGA
CTGGCTGCAAAAAaGgCCTTAAGTCAATTAAATAAGGTAGCCTGCTGGCTGGCAAAACAGAcGAATGCCACCAGCTCTGc
TTTATCAAATaTATTAACAGATGTTGACAGTaTAAGaCATGCCAGTTTACAAAACCGGGCcGCTATCGATTTTCTCCTCC
TTGCTCAAGGCCATaGATGTaAGGATTTCaATGGAATGTGTTGTATGAATCTTTCTGAaCaCTCAGAATCTATCCATAAA
AGCATTCAGCTGCTGAAGGATAcTGTGTTTAAACTAAAaGTAGAATCTGGATCcTGGCtagaTAACTTGTTTAGTGGCTG
GaGTTTGACACCaTGGCTAAAAGATTTTcTTAGAATAaaAATGCATaTTAcaATTTTAATAGTAATTATGTTAGTTATGA
TACCTTGcTTGCTTCAaTGTGTGCAGAGACTgATTAATAAGGCTGTTAAAgaAaTGTTTTTGGTTAATAcAGAAGGGGGA
GATGTGGGAATACACAAGTCTGAGAGTAAGACAaACTTAATTAGCATAACTAGTCaGGTGACTAGGAaGCCaTGGCAAGG
ACAAACAGAACTTTGAGCTTATGAGAAGATGGGATTAAAACCTGCTTAAGAGAAAAcATTCAATCAACCCcCcAcGATAA
AGATGTTGTAaAATGCATaAGTTGCTTGTATGATCTTcTAACaTAATTATTGTaGTAGaAATTATTAACCTCACTGAAAT
GGTATATAAGACTTGGAAAAaCTGAGTAAAAacaGAATTCTGATCATGAATCAGTCTTCCCGTCTCTCCATCAATCaCCG
ATA
>SylAtr132#LTR/ERVK 
TTCTGACAGAGAGAGGAATTGCAAACCACTGGGATGTGAAAACAGTAGTTTAGTACAGTAGGAGATACAAAATTCAGTAG
TTCTAGGGTTTATAGAATAGAGGTAAATGGGGACAAAATGGTGGAATTTGGGTGGTACCTCATGTACTTCTCCTTCTTCC
TCATCCTCCATCTTTTGGGGTGGTGATGGCACAAAGTAGTTAGAGTGGATTGGGTCAAAGTAGAAATGACACTTTTAGTG
TGGGCACTAGGCATTGGTACAAAATAGTAAATAATTGACACATAGTTATCTGTATAAATGTTAGGGAACATCCCATCGGG
GGGCAGTCGCCTCGTGTCCCGGCTGCTGTCCAGACCTCGGCTGGCAGCAGAGAAAATTCTGAGATATCGAATAATCAACA
CCACGAGAAACCTGAAAACAAACCTTGAGGACTCTGCTTTCTTACACGGACGCCACTCGGGGCTTTTTAGAGGGCCAAGG
ACTTTAAACCACCTAAAGCTCAGGTGAGGAAACCCCCCCGACATCTGGCGTCCCTGGGTGGGCACCGAGGGGGCACCTCA
CCGAGAATTGGCTTCACTGGGTGCTTTCCAGTGAACGCACAAAGCCCTCTAAAGCCAGGAAGAAATCCAGAGAAGACAGG
GGAAGATCTGTGGCCACAGCAGCTGACTTCAACTTCGCCTTGGACAGACGAACTCCAAGGGCCCTGGATTCGTCACCCTG
AGATCTGCTGGTCGGTGATCATGACACCTCCGGGACGAATTTGAGAACATCTGCACCCTGCTCTTCAGTTTTGGCGAGAC
CAGTCGAATCCAGAACACATGGGGATGGGAGTCTCCCAGGAACAACTTAAGATCCTATCTGTTTTACGGGTAGTTATGTC
TGCACATCCTGCAGGCCTTCCTGAAAAGGAGCTTCAAGCTCTGCTTTTGTGGGTTCGGTGTAACTTTCCACATTGCGAAA
CCCACGTCCTATTTGAGCCGGCATTTTGGCAAGAGGCAAATAGGGAGTTGTACCACAGGGCAACAAAAAAGGATAAAACA
GCTGTGAAGCTATTGCAGGCAGGGAGAATCATGCTAGAAGCAATCTCACGTAATAAAAAGGCAATTCCTCCTTCTTTACA
GCAGCAGAGGGCTGCGCGGGAGGAACAGAGCGATGTTTCTTCTGTTGAACAGCAGCCAGCTGCTTCTCAGCAGCAGGCAG
ATCCCATATCTCCTAGTGAGAATGTGGGAGGAGTGGATAGCCAGCCGCTTCCCCAGGTTATAGCAACAGGAGAGAGCCAG
CAGCTCCTCCAGGATGAGGCACATAAATCACAAGAGCTTATCTCGGAGCCTCAGATTCTGAAACCTGATTCCCCGATGCC
AGTCCCGGGAAAGAAAAAACTTGTACTTCATCCTAGCGATCAGGATAGAGACATGCTTTCTTTTGAGGCATGTCCCCTGG
ACATGGGACAGTTGCCCCAGGGGGGGGAACGGGAAGATTTAGATCGGATTCCATCTAGAAGTCCGTTTAGCCCTCCCCAG
ACACCGCGCGAAATCGCTTCGCCATCCCTTCCTCCACCCGAGCAAGGACAGACACAACAGGGGGGAGCGGGAGTGAGCCA
AACCCCAGAGCAGCAGGGAAAACAACCCCAAATCGCGCCGGCGGCGGGAGATAACACCGCGGCACAAGGACGCCAAGGCG
ATGCGAGTCAATTGCGCCGGGAACAATCACACGGCGCGGACGCGGTACGTGACGGGGGGGCAGCAGAAAAACACACCATG
TCAGGGGGGCGCGGATCGCGGGGAAAAACAACTCGCGGGCGACCGTCGGGATTTCGCGGATGCCGAGACCGGGACAAAGG
GGGAGGAAAAGCCCGTGCCGGTAGCTCGGCGTAGGGTGATGATGGAGGCTACGGGAAGCGAAATGGACAAAACTGTGTCC
ACATCGCAAGGTGTGGGCAGAGAGCCAGGAGGGGCGGCGCAGGCGCAGAGCCGTGCACTGCGAACCCCAGAGGCGCTCGC
GGCTCACGTTGGCGCAGGCGCAGTGGGGTGGGATGTATCCCAAGCCGCAGTCTCGCTGCGGGCGGGGTAAACCCCGATGG
CGAGCGGGACGGGGCGGCCCCCGGGGGCGGGTCGAGAGGGAACGCCTCCCAGGGCGGTGCCGGGACGATGCGAGCGGGAT
CGGAGCAGGTGGGGGCGGTGCAAGTGTTGATGGGGTGGGGCCAGGGCGGAGAATTTCCCCAAGGGGCCGCCTCCTCACAG
CAGACGCCGCAAACCATAACCCCGCCCACGAGCGGCGCCTCAATACCAACACGGCAGCCACTCGGTGATTCAATATCAGC
TAGCTCGTTCAGGCACATGGGTGCACATCCAAACATCACTGCAGTGTGTCCCAGAGATCCAGAAACGGAGAGCACAGCTT
TGTTACAAGCACAGCGTCTTTTGTCAGAAATAATTGAAGAGATCCCGGACAAAATATCGGTCGAGCGTCCGGTTGTCGCG
ATGCCAGCGCCACCTAGTGGCGGGACTGCACAATTACAGCGGCCACGGCGACTTCCACACCCAGCCACTGGAGCAACAGC
GCCACCGAGTGGCGGAACACCCACAGTGCATCATTTTTTCCCAGTCACATATAAAACACAGATTTATCCTCCAAAGCAAC
AATTCCAACAAGAACAAATGGAGCCGTTGTCAACTTCAGAGGACCATGCAGCAACTCAACTGCAACAACAAGCATTTGCC
ACAGATGACAACATGATTCACATTACTGCTTCACAAGACATTTCTTTAAGATCAACAACAACTGCCTGTCCTTCATCTTA
AGCTTCTTCAATTTTATTATCCAAAGATTTTATGTAACAATTTCTTCTACAATTTAAAGAAACAGCTTTGGAACTCAACT
CACATTCAAGCACTCAATTCCCTCAAGTGCTCCTTTCACCAAAAGGCAATCAAGCTTCTCTTCAGTCAACTGCACAGATG
CCTTCTTCCTTTACCCTCCACCTATCCGATGGCTCAACTCTCTCCTTTGGTAATGCTGCACAGGGATCACATGCTGCACA
AAAATCACAGCTTCCTACTCCTCAACTAGGAGGGAGAGAAATGTCAAGAAGAAAAATATCTCTCAGGGATGAAGGGATCA
CATCTCAAGAAGACGTGGACAAACAACAAATACAAGCAGACTCCAGAATAGGAGGAGCAGCATCAGCATGGAAATCACAG
CAATTAATTCCATTTCCTGAAAATTCACAGATGTTCGATACACAGGTATCCAGTGCAACAGATTGGACCGAGACAAAGAA
AAAAGCATTAAAAGAATTCAATTTAACAAGCACACGAAGTTTAGCATTGCCAGTGACATATGATGCACAAGGCCAAAAAG
CAAGATGGGAGCAATTGGATCATGATGTGATCAAAGAGTTGGTGAAAGCCATCCATGATAATGGATTGGGATCCCCGTAC
TTTAAGCAGATTTTGAAGGCAATATTTAATAGATATGATGTAACGCCTTTTGATCTCAGATCCATGGCTTCAATGATTCT
TACAGTCTTGAGATGCCTGAATGCAGGCATCACTGTAGCGCGAATGGCAGGTGATCCACCAGATGATAATCCAGTTTGTC
AAGCGAGAGATTAACCACGAGAGGTGTTAGCAGATATAAAAGAAGCAGCAAGAAAAGCAATCATGCAAATTCCACCAGCA
GGAGTTCCAGAAAGTATTTATACAGAAATAAAGCAAAGCGCATCAGAATCTTTCTCCTCATTCGTTTATCATCTCACACA
AGCCATAGACAGGCAAGTCAATGATGAGGGAGCGAAGCCGCATCTGCTTCGAAGTCTTGCATTTGCAAATGCCAACACAG
AATGCAAACGTATCATCAGTGCGATACCAGGTCAGCCTTCCGTAGCAGAAATGTTAGAGGCATGCAGCAAAGTAGGAACA
CCGCAGCATGTGGCATCCATTCAAGCAGACATCTGTGGAGAACGCATAGAAAGAATTATCAAAGCCCATGCTGAAGACTT
CAAAGAGGCCTTTGCAGCTCTTCAACAAAACTACTCCACAGCAGAAATGATGGCGAAACTAACAAAAGCACAATGTTACA
AATGCAGCAAACAGGGACACTTCAAGAAAAACTGTCCGGAACATACAAAGAATGCAAATCCATCAGGTGTTTGCCCGAGA
TGCAGAAGAGGAAAGCATCATGCAAGCCAGTGTCATTCTAAAACAGATGTGGATGGAAACCCTCTGCCTCTTCCGGGAAA
CTCCAAGAAGAGAGCGAATCGTCAGCGCGCGACGACACAAGTGATGGCGATGACTCAAAGCCAAATTCCGCAAGTGGGAC
AGTTGTCAGAGAAAGTCAATCCAACGCCCTCAGCAGGACAATCTACAGGATCCCCAGTGATCCAGACCTGCTGCCACCAG
GGGCACAATGTGACTTGGCAGCTTCCAAAATAATGTGTTTCTTAAATGGAAATCATGCAGTGATACCAACAGGGGTCACT
GGAACTTCATGGAAAAGCCAAGAGTTTTTAATCATAGGCAAAGAAAGAAGCAGCACTTTAGGTCTCATAATTTATCCTAC
ACTTATCTGGGCAAATTGCAATGAAGAATTCAGTTTTAGCCAAACCTCTGCAACCATCGTTGACCATTCCTAAGAATACC
TCAATTGCCTAAGCCATTGCATTGCCATCTCACACCACAGAACAGGTCATGCCAGTGTTCCATCAACAGAATTTCCCTTC
GAGTGAGCATGTGGAAGTTCATGCCACATGGGTGAAACACCTAGGTCGAGATCGACCCATCATTACATGCTCATTGACTT
ATGGTGAGAAGACAATCACGATTGATGGAATGCTTGATACTGGCGCAGACGTCACAGTAATTTCATACCTTTTTTGGCCC
AAAGAGTGGAGCCTGATTGCACCTTTGAGCTCACTTTCAGGCATTGGAGGAAATTCTGTTTGTCTGCAGAGTGAAAATGC
AATTCTTGTTTCAGGACCAGGAGGAAAGACAGCAGTTGTTCGTCCATTCATCATACAAAAGCCCATCACAGCATGGGGAA
GAGACATCTTGGCACAATGAGACATGAGATTAGAAGTGGATTTTTAGTGGGGGTCACTGTGGCACTCACCACTTCCAAAC
CGATCTGGAAAACCGACAGTCCTATCTGAGTGGATCAGTGGCCCCTTGAGTGGAAGAAGTTGAGTACATTTAAAAAGGTG
GGGTGTCCATCACAGTTTTGGTATTCCACATTCTCCAACGGGTCAAGCAATCACTGAAAAGACACATCAAACACTGAAAG
CCCTTTTGGAAAAACAGAAAAGGGGGGAGGCAGATGCAACACCACACATGCGCTTGAACAAAGCCTTGTATGTGTTGAAT
TTTCTAAATAACTCTTTTACAGACCCTACTCCACCAGTCATCAGACATTTCTCAGTACAAAAGCAAAACTAAAGGAGAAT
CCTTTGGTTTTGGCCAGGAACCCAGAAACATAACAGATTGAAGGATCATTCAAATTAGTAACTTGGGGCAAGGGTTATGC
TTGTGTCTCCACAGGAGCCAGACCGAGATGGGTGGCAGCGAAGAATGTGAAGCCCTACCGAGTCCAAATGCAAACAGACG
TGGACCCCAAGACTGGAAACAGGAATGCAGACACGCAGACGTGAGTGGGTGTCAAGACAGTGGATGTCCCCTCGTTCTAC
GTGCAAAAGAGACTTTGGGATTTGCATTTTCTTTGGGACTTGGGTGGTGGTGCATTTCAAGGGTTCCCAGGGGAAAGAGG
CCTTTGGTGACACACGTGTGCCTCATTCTCTCAATGATTGCTTTGAGCAATGCGGCAGTTTGGCCCATGGCTCAGCCAAA
GGAAAATGTTTGGGAAACTCTGGCTAATGCATCAGGGCTGGACACCATCTGTTTGGCACACTCAAGACCAGGGAAGCCTT
TTTCAAAATGTTCAGTGGGGTTGCCAGTGAGCAAATGGCTGATTCCAGAAAACATCCCTCCAGCAATCTCAATAGTCATT
TTAAATCCAGTGGACAAACAGGATATTTGGACAAAGTTCCTTCCTGTGGCTCCTTTTGAACCTCTGGAATTGGAAATTCT
TGGATTGGTCAGAATGAAATTTTGTCTAAGATTTAATCAGTCTGGAGTGGCAGAAAACAAAACAATAGCTGTCACTCCAA
ATCACATAATTTACAGAAAAGCATCATCTTGGTATAATTACACTAAGGTGGTGAACAGACCATCCAACCATGTTCCAATG
CAATTGCCAAAAGGAGTCTTTTTTTATCTGTGGGGACAGAGTTTGGCCCACAGTCCTTGCAAATGTCAAAGGCAGTCCAT
GCAGCATTGGAAAACTTCCATTGCTAACACCCAACATAACATTGCTGAGAGAACAAAAACATAAAGGGAAAATATCTATC
CAACAATATGATTCAATATGTGATGATGATGCTCACACATGGGCCAAGGTGCAGAGAATTGCAGTTGAAATTTTTTCACC
ACAGACAGCATCAGGAGCAGCCTTGACACAATTGGATCGCATGGTTTCCTGGCTGAGCAAGCATGCCTGAGCCAATTCTC
TTACACTGAGTTGCAGCGGTGCCTGTGTCGCCAATTCCAGCCAGCCCTGGCACCACAGCAACACAGTGGTCTTGGCTTGC
CAGGAGCAAAGCATAGCTGTTGCAGGAGGAATGAAAGGAAGGACTCTCAAGGGGTAAATCCAAACGAGTTTATTGGTGCT
CCAGACATGGAGTCCTCACCTTGGGACACCAGCCTCAGAGAGACCCCGAGGGTCTCTGTGCATCAACTTTTAAAGGGGGG
TGGTACACAGGGGAGTACCAGGGTCCAATGGGGTACAGTAAGGTGTGGTTCTTAACGCAAAAGACAGGTGAAATAACCAT
ACAGGGAACAATGGGAGGGGGAAGCCTGGATCCTGTCCAATCACTCGACACCCTCTCTGGAACCTTCTGGACGCAGGGAG
AGGCTCCAGAGTGACAGATAGGAGGTTATATAACCGATGATTGACATATAACCGAAACTGGGGAAAAACCATATAGGGAG
GAACGTGGGGGGTTACAGAGAACAAACCATTACAGAAAACCATATCAAACAAATCATGAACACAAAACATGAATAAAATG
CACCACCACACTGAGTAACATGTTAATGGATGTCAACAGTATAAGATGAGCAACTGTCCAAAACAGGGCAGTTTTTGATT
AACTTTTGCTGTCACGTGGGCATGGGTGTGAGGAATTTGAAGGAATGTGCTGCATGAACTTGTCAGATCATTCCAAATCA
ACTCATGAGAACTTCAAACAATTGTGAGAGAGCGTGAACAAACTCAGAGAAGTAACTGGGTCATGGCTGGATGGCATGTT
CACTTTTTTTGACCTTTCATCATTGTGGAAGGAGATTTTAAAAACAGGTATATGCATCCTGTTGGGGTTTGTAATTCTTT
TCATGGTCGTGCCGTGTTTGTTTCAGTGCATGCAGTGGCTCATGGACAAAACTGCCAATGAGGTCTTTTTGTTGCAAACA
GGAGGGGGAGGTGTTAGAGTCCAGGACATCCCCTTGGATGACCTGGGACCCGAGGAAGGAAATTTGAGCCCTGGACAGGG
[truncated: 633,356 more chars]
