# Supplementary material for: The blackcap (Sylvia atricapilla) genome reveals a recent accumulation of LTR retrotransposons
Source: Sci Rep. 2023 Sep 30;13:16471. doi: 10.1038/s41598-023-43090-1 (PMC10542752; doi:10.1038/s41598-023-43090-1)
Supplement: Supplementary file 3 — Supplementary Information 3. [file 41598_2023_43090_MOESM3_ESM.txt]

chr_10	OCTFTA	similarity	5709	5859	142	-	.	CR1-E6_fAlb#LINE/CR1
chr_10	OCTFTA	similarity	48385	48512	127	+	.	SylAtr303#SINE/tRNA-RTE
chr_10	OCTFTA	similarity	53614	53876	263	-	.	CR1-X1NA_Ucy#LINE/CR1
chr_10	OCTFTA	similarity	109102	109268	170	+	.	TguLTR5a-b_Ucy#LTR/ERV3
chr_10	OCTFTA	similarity	126908	127359	449	+	.	CR1-E5b_Ucy#LINE/CR1
chr_10	OCTFTA	similarity	141888	142108	232	+	.	SylAtr050#LINE/CR1
chr_10	OCTFTA	similarity	192062	192468	521	-	.	CR1-J3_fAlb#LINE/CR1
chr_10	OCTFTA	similarity	234973	236117	1219	+	.	CR1-X1c_Ucy#LINE/CR1
chr_10	OCTFTA	similarity	237492	237693	174	+	.	CR1-E6_fAlb#LINE/CR1
chr_10	OCTFTA	similarity	263475	263911	364	+	.	CR1-J1a_fAlb#LINE/CR1
chr_10	OCTFTA	similarity	272592	272716	97	-	.	CR1-E5a_Ucy#LINE/CR1
chr_10	OCTFTA	similarity	284076	284218	160	-	.	SylAtr053#LTR/ERVL
chr_10	OCTFTA	similarity	285182	285309	143	-	.	SylAtr119#LTR/ERVL
chr_10	OCTFTA	similarity	302189	302280	91	-	.	UcyLTRL4#LTR/ERV3
chr_10	OCTFTA	similarity	324635	324971	343	+	.	CR1-E1_Ucy#LINE/CR1
chr_10	OCTFTA	similarity	350345	350435	91	+	.	CR1-J2b_Ucy#LINE/CR1
chr_10	OCTFTA	similarity	403037	403284	258	+	.	CR1-E1_fAlb#LINE/CR1
chr_10	OCTFTA	similarity	408436	408606	172	+	.	SylAtr320#LTR/ERVK
chr_10	OCTFTA	similarity	424377	424479	103	-	.	TguSINE1_Ucy#SINE
chr_10	OCTFTA	similarity	442768	442881	110	-	.	CR1-E5a_Ucy#LINE/CR1
chr_10	OCTFTA	similarity	453641	453776	116	+	.	CR1-E5_fAlb#LINE/CR1
chr_10	OCTFTA	similarity	506566	506804	202	+	.	CR1-E1_Ucy#LINE/CR1
chr_10	OCTFTA	similarity	507484	508166	681	-	.	SylAtr174#LTR/ERVK
chr_10	OCTFTA	similarity	551145	551400	268	+	.	CR1-E1_Ucy#LINE/CR1
chr_10	OCTFTA	similarity	567835	568179	360	+	.	CR1-E1_fAlb#LINE/CR1
chr_10	OCTFTA	similarity	571465	571549	97	-	.	TguERVL2_I-b_fAlb#LTR/ERV3
chr_10	OCTFTA	similarity	571834	571952	97	-	.	TguERVL2_I-b_fAlb#LTR/ERV3
chr_10	OCTFTA	similarity	571929	572036	115	-	.	TguERVL2_I-b_fAlb#LTR/ERV3
chr_10	OCTFTA	similarity	594955	595061	108	+	.	SylAtr275#LINE/CR1
chr_10	OCTFTA	similarity	596095	596237	144	+	.	CR1-E2_fAlb#LINE/CR1
chr_10	OCTFTA	similarity	604158	604474	332	-	.	SylAtr227#LTR/ERVK
chr_10	OCTFTA	similarity	734119	734260	164	-	.	CR1-E1_fAlb#LINE/CR1
chr_10	OCTFTA	similarity	736848	736957	105	-	.	SylAtr257#LTR/ERV1
chr_10	OCTFTA	similarity	784079	784349	297	-	.	CR1-J2_fAlb#LINE/CR1
chr_10	OCTFTA	similarity	801707	801796	90	+	.	CR1-E6_fAlb#LINE/CR1
chr_10	OCTFTA	similarity	822377	822926	557	+	.	SylAtr320#LTR/ERVK
chr_10	OCTFTA	similarity	831984	832102	124	-	.	CR1-E1_Ucy#LINE/CR1
chr_10	OCTFTA	similarity	834560	834686	132	+	.	SylAtr008#LINE/CR1
chr_10	OCTFTA	similarity	836264	836766	589	+	.	TguLTRL1a6-L_fAlb#LTR/ERV3
chr_10	OCTFTA	similarity	877734	877820	87	+	.	SylAtr318#LINE/CR1
chr_10	OCTFTA	similarity	890698	890846	141	-	.	CR1-E2_fAlb#LINE/CR1
chr_10	OCTFTA	similarity	908938	909107	196	+	.	CR1-E1_Ucy#LINE/CR1
chr_10	OCTFTA	similarity	914335	914605	244	-	.	SylAtr008#LINE/CR1
chr_10	OCTFTA	similarity	917331	917481	157	+	.	CR1-E1_Ucy#LINE/CR1
chr_10	OCTFTA	similarity	923124	923342	259	-	.	CR1-X1NA_Ucy#LINE/CR1
chr_10	OCTFTA	similarity	924963	925142	198	+	.	CR1-E2_Ucy#LINE/CR1
chr_10	OCTFTA	similarity	937090	937325	416	+	.	CR1-E1_fAlb#LINE/CR1
chr_10	OCTFTA	similarity	941250	941353	739	-	.	SylAtr018#LTR/ERVL
chr_10	OCTFTA	similarity	941374	941764	376	-	.	SylAtr021#LTR/ERV2
chr_10	OCTFTA	similarity	947369	947663	293	+	.	SylAtr320#LTR/ERVK
chr_10	OCTFTA	similarity	951646	951821	193	-	.	CR1-E3_fAlb#LINE/CR1
chr_10	OCTFTA	similarity	951965	952443	453	+	.	SylAtr016#LTR/ERV1
chr_10	OCTFTA	similarity	952793	953634	741	-	.	SylAtr018#LTR/ERVL
chr_10	OCTFTA	similarity	961058	961387	382	+	.	CR1-E1_fAlb#LINE/CR1
chr_10	OCTFTA	similarity	966760	966890	139	+	.	CR1-E3_fAlb#LINE/CR1
chr_10	OCTFTA	similarity	973284	973435	140	+	.	CR1-E3_fAlb#LINE/CR1
chr_10	OCTFTA	similarity	975345	975499	156	-	.	CR1-E1_Ucy#LINE/CR1
chr_10	OCTFTA	similarity	977462	977621	170	-	.	CR1-E1_fAlb#LINE/CR1
chr_10	OCTFTA	similarity	1049848	1050029	174	-	.	CR1-E2_Ucy#LINE/CR1
chr_10	OCTFTA	similarity	1050673	1050845	194	+	.	CR1-E1_fAlb#LINE/CR1
chr_10	OCTFTA	similarity	1052439	1052677	260	+	.	CR1-J1a_fAlb#LINE/CR1
chr_10	OCTFTA	similarity	1052830	1053036	159	-	.	CR1-E1_Ucy#LINE/CR1
chr_10	OCTFTA	similarity	1053836	1054033	324	+	.	CR1-E1_Ucy#LINE/CR1
chr_10	OCTFTA	similarity	1056429	1056698	284	+	.	CR1-E2_Ucy#LINE/CR1
chr_10	OCTFTA	similarity	1059992	1060079	92	+	.	CR1-E2_Ucy#LINE/CR1
chr_10	OCTFTA	similarity	1061746	1061886	127	-	.	CR1-E1_Ucy#LINE/CR1
chr_10	OCTFTA	similarity	1066757	1066919	182	+	.	CR1-E2_fAlb#LINE/CR1
chr_10	OCTFTA	similarity	1067567	1067959	468	+	.	CR1-E2_Ucy#LINE/CR1
chr_10	OCTFTA	similarity	1069455	1069539	85	-	.	CR1-X1NA_Ucy#LINE/CR1
chr_10	OCTFTA	similarity	1070135	1070238	103	-	.	CR1-E2_fAlb#LINE/CR1
chr_10	OCTFTA	similarity	1072233	1072392	142	+	.	CR1-E2_fAlb#LINE/CR1
chr_10	OCTFTA	similarity	1072462	1072616	135	+	.	SylAtr047#LINE/CR1
chr_10	OCTFTA	similarity	1073965	1074320	414	-	.	CR1-J1a_fAlb#LINE/CR1
chr_10	OCTFTA	similarity	1085696	1085845	104	-	.	CR1-E2_fAlb#LINE/CR1
chr_10	OCTFTA	similarity	1088147	1088351	232	+	.	CR1-E1_fAlb#LINE/CR1
chr_10	OCTFTA	similarity	1095549	1095648	93	-	.	CR1-X1NA_Ucy#LINE/CR1
chr_10	OCTFTA	similarity	1097943	1098047	100	-	.	CR1-E2_fAlb#LINE/CR1
chr_10	OCTFTA	similarity	1099902	1100282	446	+	.	CR1-E2_Ucy#LINE/CR1
chr_10	OCTFTA	similarity	1104452	1104577	151	+	.	CR1-E1_Ucy#LINE/CR1
chr_10	OCTFTA	similarity	1105548	1105803	278	+	.	CR1-E1_Ucy#LINE/CR1
chr_10	OCTFTA	similarity	1108699	1108908	187	-	.	CR1-E2_Ucy#LINE/CR1
chr_10	OCTFTA	similarity	1109766	1109912	139	-	.	SylAtr253#LINE/CR1
chr_10	OCTFTA	similarity	1110799	1111089	335	+	.	CR1-E2_Ucy#LINE/CR1
chr_10	OCTFTA	similarity	1115083	1115173	114	+	.	CR1-E1_fAlb#LINE/CR1
chr_10	OCTFTA	similarity	1117440	1117690	311	-	.	CR1-E1_fAlb#LINE/CR1
chr_10	OCTFTA	similarity	1118864	1119006	144	+	.	CR1-E1_fAlb#LINE/CR1
chr_10	OCTFTA	similarity	1136933	1137334	417	-	.	CR1-J1a_fAlb#LINE/CR1
chr_10	OCTFTA	similarity	1142717	1142837	198	+	.	CR1-E1_Ucy#LINE/CR1
chr_10	OCTFTA	similarity	1145741	1145919	139	+	.	CR1-E3_fAlb#LINE/CR1
chr_10	OCTFTA	similarity	1146771	1146890	145	-	.	CR1-E5b_Ucy#LINE/CR1
chr_10	OCTFTA	similarity	1154039	1154193	187	-	.	CR1-E1_Ucy#LINE/CR1
chr_10	OCTFTA	similarity	1156935	1157065	83	-	.	SylAtr177#LINE/CR1
chr_10	OCTFTA	similarity	1158838	1159336	468	+	.	SylAtr280#LINE/CR1
chr_10	OCTFTA	similarity	1162183	1162444	226	-	.	SylAtr177#LINE/CR1
chr_10	OCTFTA	similarity	1164031	1164272	274	-	.	CR1-E1_Ucy#LINE/CR1
chr_10	OCTFTA	similarity	1165129	1165262	116	-	.	CR1-E2_fAlb#LINE/CR1
chr_10	OCTFTA	similarity	1172164	1172344	205	+	.	CR1-E2_fAlb#LINE/CR1
chr_10	OCTFTA	similarity	1173293	1173440	150	-	.	CR1-E3_fAlb#LINE/CR1
chr_10	OCTFTA	similarity	1178064	1178212	158	-	.	CR1-E5_fAlb#LINE/CR1
chr_10	OCTFTA	similarity	1180137	1180253	121	+	.	CR1-E1_Ucy#LINE/CR1
chr_10	OCTFTA	similarity	1183147	1183454	291	-	.	CR1-K4_fAlb#LINE/CR1
chr_10	OCTFTA	similarity	1184836	1185043	211	+	.	CR1-X1NA_fAlb#LINE/CR1
chr_10	OCTFTA	similarity	1191606	1191755	150	-	.	CR1-E3_fAlb#LINE/CR1
chr_10	OCTFTA	similarity	1192861	1193001	142	+	.	CR1-E2_Ucy#LINE/CR1
chr_10	OCTFTA	similarity	1197310	1197440	159	-	.	CR1-E2_fAlb#LINE/CR1
chr_10	OCTFTA	similarity	1199037	1199579	566	+	.	SylAtr320#LTR/ERVK
chr_10	OCTFTA	similarity	1201375	1201530	156	-	.	CR1-E6_fAlb#LINE/CR1
chr_10	OCTFTA	similarity	1208605	1208730	135	+	.	CR1-E3_fAlb#LINE/CR1
chr_10	OCTFTA	similarity	1215269	1215373	121	-	.	CR1-E2_fAlb#LINE/CR1
chr_10	OCTFTA	similarity	1230055	1230633	578	+	.	SylAtr059#LTR/ERV2
chr_10	OCTFTA	similarity	1234238	1234352	131	+	.	CR1-X1NA_Ucy#LINE/CR1
chr_10	OCTFTA	similarity	1239373	1254362	762	+	.	SylAtr280#LINE/CR1
chr_10	OCTFTA	similarity	1240944	1241206	249	-	.	CR1-E2_Ucy#LINE/CR1
chr_10	OCTFTA	similarity	1254336	1254585	225	+	.	SylAtr280#LINE/CR1
chr_10	OCTFTA	similarity	1261902	1262089	205	-	.	SylAtr050#LINE/CR1
chr_10	OCTFTA	similarity	1268049	1268208	164	-	.	CR1-E2_fAlb#LINE/CR1
chr_10	OCTFTA	similarity	1274537	1274793	278	-	.	CR1-X1NA_fAlb#LINE/CR1
chr_10	OCTFTA	similarity	1275797	1275935	194	+	.	CR1-E2_Ucy#LINE/CR1
chr_10	OCTFTA	similarity	1280607	1281006	446	+	.	CR1-J2b_Ucy#LINE/CR1
chr_10	OCTFTA	similarity	1287118	1287194	95	+	.	CR1-E1_Ucy#LINE/CR1
chr_10	OCTFTA	similarity	1287990	1288113	131	-	.	CR1-E3_fAlb#LINE/CR1
chr_10	OCTFTA	similarity	1290981	1291155	176	+	.	CR1-E1_Ucy#LINE/CR1
chr_10	OCTFTA	similarity	1296607	1296679	83	+	.	CR1-E1_fAlb#LINE/CR1
chr_10	OCTFTA	similarity	1303019	1303223	246	-	.	SylAtr050#LINE/CR1
chr_10	OCTFTA	similarity	1307427	1307541	140	+	.	CR1-E1_Ucy#LINE/CR1
chr_10	OCTFTA	similarity	1310434	1310991	566	-	.	SylAtr320#LTR/ERVK
chr_10	OCTFTA	similarity	1311192	1311335	131	-	.	CR1-E2_fAlb#LINE/CR1
chr_10	OCTFTA	similarity	1311867	1311994	128	+	.	CR1-E1_fAlb#LINE/CR1
chr_10	OCTFTA	similarity	1313281	1313462	151	+	.	CR1-E1_fAlb#LINE/CR1
chr_10	OCTFTA	similarity	1314180	1314420	205	+	.	CR1-E1_fAlb#LINE/CR1
chr_10	OCTFTA	similarity	1327878	1328062	186	+	.	CR1-J1b_fAlb#LINE/CR1
chr_10	OCTFTA	similarity	1328626	1328973	383	-	.	CR1-E2_Ucy#LINE/CR1
chr_10	OCTFTA	similarity	1338212	1338444	414	+	.	CR1-E1_Ucy#LINE/CR1
chr_10	OCTFTA	similarity	1348555	1348628	129	-	.	CR1-E1_fAlb#LINE/CR1
chr_10	OCTFTA	similarity	1350620	1351056	475	-	.	SylAtr001#LTR/ERVL
chr_10	OCTFTA	similarity	1351415	1373989	568	+	.	SylAtr280#LINE/CR1
chr_10	OCTFTA	similarity	1359282	1359497	266	+	.	CR1-E5_fAlb#LINE/CR1
chr_10	OCTFTA	similarity	1361331	1361563	398	-	.	SylAtr008#LINE/CR1
chr_10	OCTFTA	similarity	1365735	1365811	82	+	.	CR1-E5a_Ucy#LINE/CR1
chr_10	OCTFTA	similarity	1371709	1371822	106	-	.	CR1-E2_fAlb#LINE/CR1
chr_10	OCTFTA	similarity	1373305	1374084	352	-	.	CR1-E1_fAlb#LINE/CR1
chr_10	OCTFTA	similarity	1377511	1377727	111	+	.	CR1-E2_Ucy#LINE/CR1
chr_10	OCTFTA	similarity	1387446	1387602	159	-	.	CR1-E1_Ucy#LINE/CR1
chr_10	OCTFTA	similarity	1389747	1389906	161	-	.	CR1-E1_fAlb#LINE/CR1
chr_10	OCTFTA	similarity	1392897	1393182	366	-	.	CR1-E1_fAlb#LINE/CR1
chr_10	OCTFTA	similarity	1394842	1395060	264	+	.	CR1-E2_Ucy#LINE/CR1
chr_10	OCTFTA	similarity	1396708	1396815	110	+	.	CR1-E1_Ucy#LINE/CR1
chr_10	OCTFTA	similarity	1396980	1397071	91	-	.	CR1-E2_fAlb#LINE/CR1
chr_10	OCTFTA	similarity	1397782	1397874	81	-	.	SylAtr050#LINE/CR1
chr_10	OCTFTA	similarity	1401314	1401462	150	+	.	CR1-E1_Ucy#LINE/CR1
chr_10	OCTFTA	similarity	1404860	1405111	254	+	.	SylAtr050#LINE/CR1
chr_10	OCTFTA	similarity	1412200	1412335	128	+	.	CR1-E1_fAlb#LINE/CR1
chr_10	OCTFTA	similarity	1417721	1418069	382	+	.	CR1-E1_fAlb#LINE/CR1
chr_10	OCTFTA	similarity	1424307	1424607	357	-	.	CR1-E1_Ucy#LINE/CR1
chr_10	OCTFTA	similarity	1429152	1429373	227	-	.	SylAtr217#LTR/ERVK
chr_10	OCTFTA	similarity	1429936	1430356	451	+	.	CR1-E1_fAlb#LINE/CR1
chr_10	OCTFTA	similarity	1437029	1437195	176	+	.	CR1-E2_fAlb#LINE/CR1
chr_10	OCTFTA	similarity	1440391	1441067	646	+	.	SylAtr086#LTR/ERVK
chr_10	OCTFTA	similarity	1441140	1441682	563	-	.	SylAtr028#LTR/ERVL
chr_10	OCTFTA	similarity	1441683	1441901	243	+	.	SylAtr164#LTR/ERV2
chr_10	OCTFTA	similarity	1445901	1446036	135	-	.	CR1-J1b_fAlb#LINE/CR1
chr_10	OCTFTA	similarity	1446827	1447078	284	+	.	CR1-E1_fAlb#LINE/CR1
chr_10	OCTFTA	similarity	1451775	1452028	261	-	.	CR1-J1a_fAlb#LINE/CR1
chr_10	OCTFTA	similarity	1452377	1452782	434	-	.	CR1-K4_fAlb#LINE/CR1
chr_10	OCTFTA	similarity	1452846	1453003	145	-	.	CR1-E5b_Ucy#LINE/CR1
chr_10	OCTFTA	similarity	1453257	1453503	268	+	.	CR1-E1_fAlb#LINE/CR1
chr_10	OCTFTA	similarity	1456902	1457218	323	-	.	SylAtr164#LTR/ERV2
chr_10	OCTFTA	similarity	1457929	1458202	286	-	.	CR1-J1a_fAlb#LINE/CR1
chr_10	OCTFTA	similarity	1459277	1459824	559	-	.	SylAtr320#LTR/ERVK
chr_10	OCTFTA	similarity	1460085	1460253	146	-	.	CR1-E2_fAlb#LINE/CR1
chr_10	OCTFTA	similarity	1464033	1464169	139	-	.	CR1-E2_fAlb#LINE/CR1
chr_10	OCTFTA	similarity	1465176	1465369	185	-	.	CR1-E2_Ucy#LINE/CR1
chr_10	OCTFTA	similarity	1468240	1468373	144	-	.	SylAtr018#LTR/ERVL
chr_10	OCTFTA	similarity	1483202	1483641	436	+	.	CR1-E3_fAlb#LINE/CR1
chr_10	OCTFTA	similarity	1487688	1487854	202	-	.	CR1-E1_fAlb#LINE/CR1
chr_10	OCTFTA	similarity	1494284	1494402	132	-	.	CR1-E6_fAlb#LINE/CR1
chr_10	OCTFTA	similarity	1497131	1497592	507	-	.	SylAtr175#LTR/ERVK
chr_10	OCTFTA	similarity	1499253	1499451	223	+	.	CR1-E1_fAlb#LINE/CR1
chr_10	OCTFTA	similarity	1506454	1506819	392	+	.	CR1-E1_fAlb#LINE/CR1
chr_10	OCTFTA	similarity	1508633	1508719	96	-	.	CR1-E1_Ucy#LINE/CR1
chr_10	OCTFTA	similarity	1512249	1512355	139	+	.	CR1-E3_fAlb#LINE/CR1
chr_10	OCTFTA	similarity	1512466	1512647	227	+	.	CR1-J1a_fAlb#LINE/CR1
chr_10	OCTFTA	similarity	1516991	1517080	99	-	.	SylAtr050#LINE/CR1
chr_10	OCTFTA	similarity	1517507	1517593	91	+	.	CR1-E2_fAlb#LINE/CR1
chr_10	OCTFTA	similarity	1528652	1528815	217	+	.	CR1-X1NA_fAlb#LINE/CR1
chr_10	OCTFTA	similarity	1529690	1529897	222	+	.	CR1-E1_Ucy#LINE/CR1
chr_10	OCTFTA	similarity	1534021	1534331	350	-	.	CR1-J1a_fAlb#LINE/CR1
chr_10	OCTFTA	similarity	1537363	1537739	382	+	.	CR1-E2_Ucy#LINE/CR1
chr_10	OCTFTA	similarity	1538121	1539704	324	-	.	SylAtr280#LINE/CR1
chr_10	OCTFTA	similarity	1544478	1544684	242	+	.	CR1-E1_fAlb#LINE/CR1
chr_10	OCTFTA	similarity	1547721	1547893	173	+	.	SylAtr050#LINE/CR1
chr_10	OCTFTA	similarity	1550086	1550758	667	-	.	SylAtr086#LTR/ERVK
chr_10	OCTFTA	similarity	1556940	1557064	158	-	.	CR1-E2_Ucy#LINE/CR1
chr_10	OCTFTA	similarity	1562243	1562365	136	+	.	CR1-E2_fAlb#LINE/CR1
chr_10	OCTFTA	similarity	1563318	1563681	379	+	.	CR1-J1a_fAlb#LINE/CR1
chr_10	OCTFTA	similarity	1565300	1565430	140	+	.	CR1-E1_Ucy#LINE/CR1
chr_10	OCTFTA	similarity	1566257	1566345	94	-	.	CR1-E3_fAlb#LINE/CR1
chr_10	OCTFTA	similarity	1568052	1568315	296	+	.	CR1-E1_Ucy#LINE/CR1
chr_10	OCTFTA	similarity	1569401	1570056	853	-	.	CR1-E2_Ucy#LINE/CR1
chr_10	OCTFTA	similarity	1571548	1572055	847	+	.	CR1-E2_Ucy#LINE/CR1
chr_10	OCTFTA	similarity	1584086	1584446	534	-	.	CR1-E2_Ucy#LINE/CR1
chr_10	OCTFTA	similarity	1585401	1585830	471	+	.	CR1-E2_Ucy#LINE/CR1
chr_10	OCTFTA	similarity	1599526	1599911	452	+	.	CR1-E2_Ucy#LINE/CR1
chr_10	OCTFTA	similarity	1602791	1603464	671	+	.	SylAtr086#LTR/ERVK
chr_10	OCTFTA	similarity	1603677	1603838	171	+	.	CR1-E2_Ucy#LINE/CR1
chr_10	OCTFTA	similarity	1604480	1604643	190	-	.	CR1-E3_fAlb#LINE/CR1
chr_10	OCTFTA	similarity	1609897	1609997	114	+	.	CR1-J2_fAlb#LINE/CR1
chr_10	OCTFTA	similarity	1610029	1610469	470	-	.	SylAtr006#LTR/ERVL
chr_10	OCTFTA	similarity	1614230	1614417	157	+	.	CR1-E3_fAlb#LINE/CR1
chr_10	OCTFTA	similarity	1615692	1615950	284	-	.	CR1-E1_Ucy#LINE/CR1
chr_10	OCTFTA	similarity	1617026	1617292	219	-	.	CR1-E5b_Ucy#LINE/CR1
chr_10	OCTFTA	similarity	1618901	1619063	191	+	.	CR1-E2_fAlb#LINE/CR1
chr_10	OCTFTA	similarity	1619346	1619497	153	-	.	CR1-E2_fAlb#LINE/CR1
chr_10	OCTFTA	similarity	1620358	1620577	428	+	.	CR1-E1_fAlb#LINE/CR1
chr_10	OCTFTA	similarity	1625974	1626054	87	+	.	CR1-E2_fAlb#LINE/CR1
chr_10	OCTFTA	similarity	1628105	1628577	256	-	.	CR1-J1b_fAlb#LINE/CR1
chr_10	OCTFTA	similarity	1629507	1629887	422	+	.	CR1-E3_fAlb#LINE/CR1
chr_10	OCTFTA	similarity	1630869	1630999	138	-	.	CR1-J1_Ucy#LINE/CR1
chr_10	OCTFTA	similarity	1631057	1631291	233	+	.	CR1-E1_fAlb#LINE/CR1
chr_10	OCTFTA	similarity	1631266	1631836	452	-	.	SylAtr280#LINE/CR1
chr_10	OCTFTA	similarity	1642962	1643521	560	+	.	SylAtr320#LTR/ERVK
chr_10	OCTFTA	similarity	1643551	1643864	305	-	.	SylAtr217#LTR/ERVK
chr_10	OCTFTA	similarity	1644253	1644405	94	+	.	CR1-E2_Ucy#LINE/CR1
chr_10	OCTFTA	similarity	1647912	1648078	184	-	.	CR1-E2_fAlb#LINE/CR1
chr_10	OCTFTA	similarity	1660878	1661552	667	+	.	SylAtr086#LTR/ERVK
chr_10	OCTFTA	similarity	1676201	1676340	91	+	.	SylAtr177#LINE/CR1
chr_10	OCTFTA	similarity	1680123	1680216	88	-	.	CR1-E2_fAlb#LINE/CR1
chr_10	OCTFTA	similarity	1697809	1697932	109	+	.	SylAtr014#LINE/CR1
chr_10	OCTFTA	similarity	1698959	1699317	468	-	.	CR1-E2_Ucy#LINE/CR1
chr_10	OCTFTA	similarity	1705522	1705698	182	+	.	CR1-E2_Ucy#LINE/CR1
chr_10	OCTFTA	similarity	1707476	1707620	170	+	.	CR1-J1a_fAlb#LINE/CR1
chr_10	OCTFTA	similarity	1710811	1710967	154	-	.	CR1-E1_Ucy#LINE/CR1
chr_10	OCTFTA	similarity	1711643	1711725	86	-	.	SylAtr320#LTR/ERVK
chr_10	OCTFTA	similarity	1713236	1713363	149	-	.	CR1-K4_fAlb#LINE/CR1
chr_10	OCTFTA	similarity	1718931	1719036	195	+	.	CR1-E1_fAlb#LINE/CR1
chr_10	OCTFTA	similarity	1775519	1776167	674	+	.	SylAtr086#LTR/ERVK
chr_10	OCTFTA	similarity	1779545	1779648	115	+	.	CR1-E3_fAlb#LINE/CR1
chr_10	OCTFTA	similarity	1787474	1787545	80	+	.	CR1-J1a_fAlb#LINE/CR1
chr_10	OCTFTA	similarity	1796380	1796657	266	-	.	CR1-E1_Ucy#LINE/CR1
chr_10	OCTFTA	similarity	1799316	1799789	470	+	.	SylAtr006#LTR/ERVL
chr_10	OCTFTA	similarity	1808097	1808375	314	-	.	CR1-E1_Ucy#LINE/CR1
chr_10	OCTFTA	similarity	1811014	1811232	243	+	.	CR1-E1_fAlb#LINE/CR1
chr_10	OCTFTA	similarity	1829463	1829567	114	-	.	CR1-E1_Ucy#LINE/CR1
chr_10	OCTFTA	similarity	1836850	1836982	145	+	.	CR1-E3_fAlb#LINE/CR1
chr_10	OCTFTA	similarity	1836998	1837305	322	-	.	SylAtr068#LTR/ERVK
chr_10	OCTFTA	similarity	1840944	1841436	653	-	.	TguERVL2a2_LTR_Ucy#LTR/ERV3
chr_10	OCTFTA	similarity	1841228	1841654	348	-	.	SylAtr018#LTR/ERVL
chr_10	OCTFTA	similarity	1841573	1841666	98	-	.	SylAtr277#LTR/ERVK
chr_10	OCTFTA	similarity	1843133	1843598	468	-	.	SylAtr280#LINE/CR1
chr_10	OCTFTA	similarity	1846033	1846197	209	-	.	CR1-E3_fAlb#LINE/CR1
chr_10	OCTFTA	similarity	1854230	1854314	96	-	.	SylAtr135#LTR/ERVK
chr_10	OCTFTA	similarity	1854605	1854805	210	-	.	SylAtr227#LTR/ERVK
chr_10	OCTFTA	similarity	1859381	1859465	97	+	.	SylAtr309#LINE/CR1
chr_10	OCTFTA	similarity	1867057	1867570	470	+	.	SylAtr280#LINE/CR1
chr_10	OCTFTA	similarity	1870636	1870793	172	-	.	CR1-J2b_Ucy#LINE/CR1
chr_10	OCTFTA	similarity	1871372	1871509	243	-	.	CR1-J2b_Ucy#LINE/CR1
chr_10	OCTFTA	similarity	1871487	1871607	116	-	.	CR1-J1b_fAlb#LINE/CR1
chr_10	OCTFTA	similarity	1875961	1876179	238	+	.	CR1-E1_Ucy#LINE/CR1
chr_10	OCTFTA	similarity	1876547	1876760	223	+	.	SylAtr047#LINE/CR1
chr_10	OCTFTA	similarity	1877592	1877831	214	-	.	CR1-E1_Ucy#LINE/CR1
chr_10	OCTFTA	similarity	1883873	1884003	163	+	.	CR1-E3_fAlb#LINE/CR1
chr_10	OCTFTA	similarity	1891835	1891961	82	-	.	CR1-E2_fAlb#LINE/CR1
chr_10	OCTFTA	similarity	1893915	1894267	419	-	.	CR1-J1b_fAlb#LINE/CR1
chr_10	OCTFTA	similarity	1895579	1895817	391	-	.	CR1-E2_fAlb#LINE/CR1
chr_10	OCTFTA	similarity	1897354	1897441	95	+	.	CR1-X1NA_Ucy#LINE/CR1
chr_10	OCTFTA	similarity	1898152	1898235	89	+	.	CR1-X1NA_Ucy#LINE/CR1
chr_10	OCTFTA	similarity	1903580	1904072	190	+	.	SylAtr164#LTR/ERV2
chr_10	OCTFTA	similarity	1903641	1903941	305	-	.	SylAtr240#LTR/ERV2
chr_10	OCTFTA	similarity	1904359	1904737	401	+	.	SylAtr029#LTR/ERVL
chr_10	OCTFTA	similarity	1906443	1906715	272	+	.	CR1-X1NA_fAlb#LINE/CR1
chr_10	OCTFTA	similarity	1916360	1916567	207	+	.	SylAtr149#LTR/ERVK
chr_10	OCTFTA	similarity	1917462	1921222	367	+	.	SylAtr280#LINE/CR1
chr_10	OCTFTA	similarity	1919279	1919380	144	+	.	CR1-E2_Ucy#LINE/CR1
chr_10	OCTFTA	similarity	1925749	1926315	564	+	.	SylAtr320#LTR/ERVK
chr_10	OCTFTA	similarity	1935344	1935556	197	+	.	CR1-E1_Ucy#LINE/CR1
chr_10	OCTFTA	similarity	1937885	1937970	85	-	.	SylAtr302#LINE/CR1
chr_10	OCTFTA	similarity	1940591	1940731	139	-	.	CR1-E1_Ucy#LINE/CR1
chr_10	OCTFTA	similarity	1942387	1942558	174	+	.	SylAtr050#LINE/CR1
chr_10	OCTFTA	similarity	1945508	1945703	143	+	.	SylAtr248#LINE/CR1
chr_10	OCTFTA	similarity	1945750	1946073	336	+	.	CR1-J1a_fAlb#LINE/CR1
chr_10	OCTFTA	similarity	1951503	1951852	372	-	.	CR1-E1_Ucy#LINE/CR1
chr_10	OCTFTA	similarity	1952435	1952639	216	+	.	SylAtr149#LTR/ERVK
chr_10	OCTFTA	similarity	1953225	1953433	210	-	.	CR1-E1_Ucy#LINE/CR1
chr_10	OCTFTA	similarity	1955967	1973330	582	+	.	SylAtr280#LINE/CR1
chr_10	OCTFTA	similarity	1955983	1956176	201	-	.	CR1-E1_Ucy#LINE/CR1
chr_10	OCTFTA	similarity	1960926	1961068	276	-	.	CR1-K4_fAlb#LINE/CR1
chr_10	OCTFTA	similarity	1963678	1964256	469	-	.	SylAtr280#LINE/CR1
chr_10	OCTFTA	similarity	1966577	1966720	164	-	.	CR1-E1_Ucy#LINE/CR1
chr_10	OCTFTA	similarity	1967739	1968154	397	-	.	SylAtr320#LTR/ERVK
chr_10	OCTFTA	similarity	1969909	1970101	197	+	.	CR1-E1_Ucy#LINE/CR1
chr_10	OCTFTA	similarity	1972097	1972334	217	+	.	CR1-E1_Ucy#LINE/CR1
chr_10	OCTFTA	similarity	1980496	1980732	221	-	.	CR1-E1_Ucy#LINE/CR1
chr_10	OCTFTA	similarity	1980976	1981057	91	-	.	SylAtr050#LINE/CR1
chr_10	OCTFTA	similarity	1985678	1985922	427	+	.	CR1-E3_fAlb#LINE/CR1
chr_10	OCTFTA	similarity	1986633	1986981	267	-	.	CR1-J1_Ucy#LINE/CR1
chr_10	OCTFTA	similarity	1993948	1994508	564	+	.	SylAtr320#LTR/ERVK
chr_10	OCTFTA	similarity	1996084	1996514	776	+	.	CR1-J1a_fAlb#LINE/CR1
chr_10	OCTFTA	similarity	2000792	2000906	119	+	.	CR1-E2_Ucy#LINE/CR1
chr_10	OCTFTA	similarity	2003026	2003103	96	+	.	SylAtr298#LINE/CR1
chr_10	OCTFTA	similarity	2003155	2003407	277	+	.	CR1-E1_Ucy#LINE/CR1
chr_10	OCTFTA	similarity	2008543	2008659	131	-	.	CR1-E1_Ucy#LINE/CR1
chr_10	OCTFTA	similarity	2010609	2010738	142	-	.	CR1-E2_fAlb#LINE/CR1
chr_10	OCTFTA	similarity	2011569	2011780	217	-	.	CR1-E1_Ucy#LINE/CR1
chr_10	OCTFTA	similarity	2015132	2015527	408	+	.	CR1-E2_Ucy#LINE/CR1
chr_10	OCTFTA	similarity	2020149	2020299	157	-	.	CR1-E1_Ucy#LINE/CR1
chr_10	OCTFTA	similarity	2025610	2025719	103	-	.	SylAtr008#LINE/CR1
chr_10	OCTFTA	similarity	2029483	2029799	302	+	.	CR1-E1_Ucy#LINE/CR1
chr_10	OCTFTA	similarity	2030846	2031148	305	-	.	SylAtr227#LTR/ERVK
chr_10	OCTFTA	similarity	2031555	2032017	476	-	.	SylAtr280#LINE/CR1
chr_10	OCTFTA	similarity	2034519	2034778	271	-	.	CR1-J1a_fAlb#LINE/CR1
chr_10	OCTFTA	similarity	2038534	2038884	371	-	.	CR1-E1_fAlb#LINE/CR1
chr_10	OCTFTA	similarity	2041857	2042034	151	-	.	CR1-J1a_fAlb#LINE/CR1
chr_10	OCTFTA	similarity	2048121	2048286	194	+	.	SylAtr164#LTR/ERV2
chr_10	OCTFTA	similarity	2056383	2056541	141	-	.	SylAtr076#LINE/CR1
chr_10	OCTFTA	similarity	2056612	2057093	475	+	.	SylAtr280#LINE/CR1
chr_10	OCTFTA	similarity	2065530	2065968	446	-	.	SylAtr029#LTR/ERVL
chr_10	OCTFTA	similarity	2069434	2070421	500	-	.	SylAtr192#LTR/ERVK
chr_10	OCTFTA	similarity	2069501	2070002	502	+	.	SylAtr175#LTR/ERVK
chr_10	OCTFTA	similarity	2070851	2070978	123	-	.	CR1-E2_Ucy#LINE/CR1
chr_10	OCTFTA	similarity	2074474	2075108	339	-	.	SylAtr164#LTR/ERV2
chr_10	OCTFTA	similarity	2074519	2074817	306	+	.	SylAtr240#LTR/ERV2
chr_10	OCTFTA	similarity	2078671	2078827	138	+	.	CR1-E6_fAlb#LINE/CR1
chr_10	OCTFTA	similarity	2079172	2079304	145	+	.	CR1-J2b_Ucy#LINE/CR1
chr_10	OCTFTA	similarity	2079827	2079934	108	+	.	CR1-J2a_Ucy#LINE/CR1
chr_10	OCTFTA	similarity	2084402	2084495	88	-	.	CR1-E2_fAlb#LINE/CR1
chr_10	OCTFTA	similarity	2085550	2085675	132	-	.	CR1-E2_fAlb#LINE/CR1
chr_10	OCTFTA	similarity	2086352	2086850	490	-	.	SylAtr018#LTR/ERVL
chr_10	OCTFTA	similarity	2086817	2086990	181	-	.	SylAtr018#LTR/ERVL
chr_10	OCTFTA	similarity	2087407	2087504	97	-	.	CR1-E2_Ucy#LINE/CR1
chr_10	OCTFTA	similarity	2094974	2095262	298	+	.	SylAtr227#LTR/ERVK
chr_10	OCTFTA	similarity	2095254	2095400	150	+	.	SylAtr060#LTR/Pao
chr_10	OCTFTA	similarity	2095702	2096435	721	+	.	SylAtr018#LTR/ERVL
chr_10	OCTFTA	similarity	2098679	2098787	141	-	.	CR1-E3_fAlb#LINE/CR1
chr_10	OCTFTA	similarity	2100148	2100588	438	+	.	CR1-E3_fAlb#LINE/CR1
chr_10	OCTFTA	similarity	2106624	2106745	108	-	.	CR1-X1NA_Ucy#LINE/CR1
chr_10	OCTFTA	similarity	2107628	2107925	297	-	.	SylAtr227#LTR/ERVK
chr_10	OCTFTA	similarity	2118001	2118223	221	+	.	SylAtr050#LINE/CR1
chr_10	OCTFTA	similarity	2119815	2120051	239	-	.	CR1-E1_Ucy#LINE/CR1
chr_10	OCTFTA	similarity	2123233	2123905	681	+	.	SylAtr308#LTR/ERVK
chr_10	OCTFTA	similarity	2127060	2127500	444	-	.	SylAtr029#LTR/ERVL
chr_10	OCTFTA	similarity	2127530	2127636	119	-	.	SylAtr172#LTR/ERVL
chr_10	OCTFTA	similarity	2128185	2128524	340	+	.	SylAtr164#LTR/ERV2
chr_10	OCTFTA	similarity	2128874	2129067	212	-	.	CR1-E3_fAlb#LINE/CR1
chr_10	OCTFTA	similarity	2133876	2134143	267	-	.	CR1-E2_Ucy#LINE/CR1
chr_10	OCTFTA	similarity	2134369	2134446	117	+	.	CR1-E2_Ucy#LINE/CR1
chr_10	OCTFTA	similarity	2135420	2135590	172	+	.	SylAtr240#LTR/ERV2
chr_10	OCTFTA	similarity	2136179	2136473	332	+	.	CR1-E3_fAlb#LINE/CR1
chr_10	OCTFTA	similarity	2137627	2138134	473	-	.	CR1-E2_Ucy#LINE/CR1
chr_10	OCTFTA	similarity	2138357	2138856	472	+	.	SylAtr006#LTR/ERVL
chr_10	OCTFTA	similarity	2141199	2141344	153	-	.	CR1-E6_fAlb#LINE/CR1
chr_10	OCTFTA	similarity	2144664	2145115	445	+	.	SylAtr280#LINE/CR1
chr_10	OCTFTA	similarity	2147244	2147357	132	+	.	CR1-E4_fAlb#LINE/CR1
chr_10	OCTFTA	similarity	2150254	2150809	565	+	.	SylAtr320#LTR/ERVK
chr_10	OCTFTA	similarity	2151412	2151603	145	+	.	CR1-E2_Ucy#LINE/CR1
chr_10	OCTFTA	similarity	2156259	2156440	181	-	.	CR1-E2_fAlb#LINE/CR1
chr_10	OCTFTA	similarity	2158228	2158400	175	-	.	CR1-E1_Ucy#LINE/CR1
chr_10	OCTFTA	similarity	2168033	2168626	283	+	.	CR1-E1_Ucy#LINE/CR1
chr_10	OCTFTA	similarity	2171517	2171968	417	-	.	CR1-J1a_fAlb#LINE/CR1
chr_10	OCTFTA	similarity	2177911	2178135	228	+	.	CR1-J1a_fAlb#LINE/CR1
chr_10	OCTFTA	similarity	2178883	2178991	118	-	.	CR1-E2_fAlb#LINE/CR1
chr_10	OCTFTA	similarity	2181311	2181400	96	-	.	CR1-E5b_Ucy#LINE/CR1
chr_10	OCTFTA	similarity	2181499	2182059	565	-	.	SylAtr320#LTR/ERVK
chr_10	OCTFTA	similarity	2184299	2184398	105	-	.	SylAtr050#LINE/CR1
chr_10	OCTFTA	similarity	2193026	2193304	271	-	.	CR1-E3_fAlb#LINE/CR1
chr_10	OCTFTA	similarity	2201774	2202060	301	-	.	SylAtr240#LTR/ERV2
chr_10	OCTFTA	similarity	2202962	2203097	112	-	.	SylAtr050#LINE/CR1
chr_10	OCTFTA	similarity	2208746	2209208	466	+	.	SylAtr280#LINE/CR1
chr_10	OCTFTA	similarity	2213088	2213667	564	-	.	SylAtr028#LTR/ERVL
chr_10	OCTFTA	similarity	2217996	2218445	417	-	.	CR1-J1a_fAlb#LINE/CR1
chr_10	OCTFTA	similarity	2224360	2224586	228	+	.	CR1-J1a_fAlb#LINE/CR1
chr_10	OCTFTA	similarity	2225287	2225432	118	-	.	CR1-E2_fAlb#LINE/CR1
chr_10	OCTFTA	similarity	2227603	2227692	96	-	.	CR1-E5b_Ucy#LINE/CR1
chr_10	OCTFTA	similarity	2227791	2228356	565	-	.	SylAtr320#LTR/ERVK
chr_10	OCTFTA	similarity	2230600	2230699	105	-	.	SylAtr050#LINE/CR1
chr_10	OCTFTA	similarity	2239334	2239585	266	-	.	CR1-E3_fAlb#LINE/CR1
chr_10	OCTFTA	similarity	2248431	2248717	301	-	.	SylAtr240#LTR/ERV2
chr_10	OCTFTA	similarity	2249622	2249757	112	-	.	SylAtr050#LINE/CR1
chr_10	OCTFTA	similarity	2255448	2255888	466	+	.	SylAtr280#LINE/CR1
chr_10	OCTFTA	similarity	2259792	2260376	564	-	.	SylAtr028#LTR/ERVL
chr_10	OCTFTA	similarity	2263083	2263429	380	+	.	SylAtr280#LINE/CR1
chr_10	OCTFTA	similarity	2266546	2266678	113	+	.	SylAtr248#LINE/CR1
chr_10	OCTFTA	similarity	2266942	2267356	408	+	.	CR1-J1a_fAlb#LINE/CR1
chr_10	OCTFTA	similarity	2270381	2270509	116	-	.	CR1-E4_fAlb#LINE/CR1
chr_10	OCTFTA	similarity	2278054	2278392	340	-	.	SylAtr164#LTR/ERV2
chr_10	OCTFTA	similarity	2278578	2278891	305	-	.	CR1-E1_Ucy#LINE/CR1
chr_10	OCTFTA	similarity	2283460	2283755	299	+	.	CR1-E1_fAlb#LINE/CR1
chr_10	OCTFTA	similarity	2284500	2284759	267	+	.	CR1-E1_Ucy#LINE/CR1
chr_10	OCTFTA	similarity	2286919	2287021	103	+	.	CR1-E3_fAlb#LINE/CR1
chr_10	OCTFTA	similarity	2289382	2289854	482	+	.	CR1-X1b_Ucy#LINE/CR1
chr_10	OCTFTA	similarity	2292607	2293026	429	+	.	CR1-X1a_Ucy#LINE/CR1
chr_10	OCTFTA	similarity	2297887	2298111	226	-	.	CR1-E1_fAlb#LINE/CR1
chr_10	OCTFTA	similarity	2298785	2299241	470	+	.	SylAtr280#LINE/CR1
chr_10	OCTFTA	similarity	2300079	2300189	112	-	.	CR1-X1NA_Ucy#LINE/CR1
chr_10	OCTFTA	similarity	2301015	2301577	565	+	.	SylAtr320#LTR/ERVK
chr_10	OCTFTA	similarity	2304618	2304869	252	-	.	CR1-E1_Ucy#LINE/CR1
chr_10	OCTFTA	similarity	2309743	2310107	402	-	.	CR1-E3_fAlb#LINE/CR1
chr_10	OCTFTA	similarity	2312277	2312571	276	-	.	CR1-E1_fAlb#LINE/CR1
chr_10	OCTFTA	similarity	2314120	2314393	274	-	.	SylAtr026#LTR/ERV2
chr_10	OCTFTA	similarity	2314394	2314428	306	+	.	SylAtr300#LTR/ERV1
chr_10	OCTFTA	similarity	2314609	2314778	322	-	.	CR1-E2_fAlb#LINE/CR1
chr_10	OCTFTA	similarity	2320131	2320366	237	+	.	CR1-E1_Ucy#LINE/CR1
chr_10	OCTFTA	similarity	2320415	2320719	306	+	.	SylAtr240#LTR/ERV2
chr_10	OCTFTA	similarity	2323225	2323507	281	+	.	CR1-E3_fAlb#LINE/CR1
chr_10	OCTFTA	similarity	2328461	2328614	195	-	.	CR1-J1a_fAlb#LINE/CR1
chr_10	OCTFTA	similarity	2338394	2338614	222	-	.	CR1-E1_Ucy#LINE/CR1
chr_10	OCTFTA	similarity	2338895	2339196	306	-	.	SylAtr240#LTR/ERV2
chr_10	OCTFTA	similarity	2339317	2339645	300	-	.	SylAtr240#LTR/ERV2
chr_10	OCTFTA	similarity	2347367	2347606	269	-	.	CR1-E1_fAlb#LINE/CR1
chr_10	OCTFTA	similarity	2356492	2356610	125	-	.	CR1-E1_Ucy#LINE/CR1
chr_10	OCTFTA	similarity	2360788	2361014	229	+	.	CR1-E1_Ucy#LINE/CR1
chr_10	OCTFTA	similarity	2363935	2364096	181	+	.	CR1-E3_fAlb#LINE/CR1
chr_10	OCTFTA	similarity	2365239	2365450	242	+	.	SylAtr050#LINE/CR1
chr_10	OCTFTA	similarity	2369483	2369688	230	-	.	CR1-E1_fAlb#LINE/CR1
chr_10	OCTFTA	similarity	2374933	2375087	168	+	.	CR1-X1NA_Ucy#LINE/CR1
chr_10	OCTFTA	similarity	2375536	2375650	118	-	.	CR1-X1NA_Ucy#LINE/CR1
chr_10	OCTFTA	similarity	2387385	2387534	143	+	.	CR1-E6_fAlb#LINE/CR1
chr_10	OCTFTA	similarity	2389432	2389521	89	+	.	CR1-E3_fAlb#LINE/CR1
chr_10	OCTFTA	similarity	2391728	2392216	468	-	.	SylAtr280#LINE/CR1
chr_10	OCTFTA	similarity	2405791	2405918	130	+	.	CR1-E2_Ucy#LINE/CR1
chr_10	OCTFTA	similarity	2410203	2410330	148	-	.	CR1-X1NA_Ucy#LINE/CR1
chr_10	OCTFTA	similarity	2412809	2413108	258	+	.	SylAtr016#LTR/ERV1
chr_10	OCTFTA	similarity	2417275	2418140	561	-	.	SylAtr320#LTR/ERVK
chr_10	OCTFTA	similarity	2417595	2417919	324	+	.	SylAtr200#LTR/ERVK
chr_10	OCTFTA	similarity	2418143	2418535	424	+	.	CR1-J1b_fAlb#LINE/CR1
chr_10	OCTFTA	similarity	2423281	2423455	321	-	.	CR1-E1_Ucy#LINE/CR1
chr_10	OCTFTA	similarity	2423456	2424004	564	+	.	SylAtr028#LTR/ERVL
chr_10	OCTFTA	similarity	2425697	2426257	564	+	.	SylAtr028#LTR/ERVL
chr_10	OCTFTA	similarity	2428239	2428702	434	-	.	TguLTR13e_Ucy#LTR/ERV1
chr_10	OCTFTA	similarity	2428751	2429053	312	-	.	CR1-J1a_fAlb#LINE/CR1
chr_10	OCTFTA	similarity	2430549	2430898	209	+	.	CR1-YB1_Ucy#LINE/CR1
chr_10	OCTFTA	similarity	2435597	2435749	86	-	.	CR1-J1a_fAlb#LINE/CR1
chr_10	OCTFTA	similarity	2442043	2443044	518	+	.	SylAtr280#LINE/CR1
chr_10	OCTFTA	similarity	2455026	2455156	142	-	.	CR1-E2_fAlb#LINE/CR1
chr_10	OCTFTA	similarity	2456232	2456458	250	-	.	CR1-E1_fAlb#LINE/CR1
chr_10	OCTFTA	similarity	2459758	2460047	472	+	.	CR1-E2_Ucy#LINE/CR1
chr_10	OCTFTA	similarity	2460532	2460670	139	+	.	CR1-E2_fAlb#LINE/CR1
chr_10	OCTFTA	similarity	2461047	2461621	566	+	.	SylAtr320#LTR/ERVK
chr_10	OCTFTA	similarity	2469587	2469774	222	+	.	CR1-E1_Ucy#LINE/CR1
chr_10	OCTFTA	similarity	2475850	2475953	121	-	.	SylAtr050#LINE/CR1
chr_10	OCTFTA	similarity	2478144	2478381	281	-	.	CR1-E3_fAlb#LINE/CR1
chr_10	OCTFTA	similarity	2478942	2479083	167	+	.	CR1-E1_Ucy#LINE/CR1
chr_10	OCTFTA	similarity	2479559	2479701	143	-	.	CR1-X1NA_fAlb#LINE/CR1
chr_10	OCTFTA	similarity	2482468	2482763	298	+	.	SylAtr240#LTR/ERV2
chr_10	OCTFTA	similarity	2487795	2487933	90	+	.	CR1-E2_Ucy#LINE/CR1
chr_10	OCTFTA	similarity	2488616	2488723	141	-	.	CR1-E5_fAlb#LINE/CR1
chr_10	OCTFTA	similarity	2492790	2492876	87	-	.	SylAtr050#LINE/CR1
chr_10	OCTFTA	similarity	2494585	2494700	128	-	.	CR1-J1_Ucy#LINE/CR1
chr_10	OCTFTA	similarity	2501476	2501578	102	+	.	SylAtr280#LINE/CR1
chr_10	OCTFTA	similarity	2509309	2509748	464	-	.	SylAtr280#LINE/CR1
chr_10	OCTFTA	similarity	2512814	2513027	251	+	.	SylAtr050#LINE/CR1
chr_10	OCTFTA	similarity	2515441	2515613	193	+	.	CR1-E1_Ucy#LINE/CR1
chr_10	OCTFTA	similarity	2519356	2519803	457	-	.	SylAtr060#LTR/Pao
chr_10	OCTFTA	similarity	2526210	2526333	126	+	.	CR1-E3_fAlb#LINE/CR1
chr_10	OCTFTA	similarity	2527080	2527392	323	+	.	SylAtr164#LTR/ERV2
chr_10	OCTFTA	similarity	2546804	2546973	182	-	.	CR1-E3_fAlb#LINE/CR1
chr_10	OCTFTA	similarity	2548435	2548581	146	+	.	CR1-E2_fAlb#LINE/CR1
chr_10	OCTFTA	similarity	2549609	2549893	257	+	.	CR1-X1NA_fAlb#LINE/CR1
chr_10	OCTFTA	similarity	2556571	2556766	152	-	.	SylAtr024#LTR
chr_10	OCTFTA	similarity	2564622	2564784	144	-	.	CR1-E2_Ucy#LINE/CR1
chr_10	OCTFTA	similarity	2566563	2566719	152	-	.	CR1-E1_Ucy#LINE/CR1
chr_10	OCTFTA	similarity	2567511	2568060	559	+	.	SylAtr320#LTR/ERVK
chr_10	OCTFTA	similarity	2572073	2572162	90	-	.	SylAtr006#LTR/ERVL
chr_10	OCTFTA	similarity	2574638	2575199	566	-	.	SylAtr320#LTR/ERVK
chr_10	OCTFTA	similarity	2576970	2577048	89	-	.	CR1-E5b_Ucy#LINE/CR1
chr_10	OCTFTA	similarity	2581448	2581585	131	-	.	CR1-E2_fAlb#LINE/CR1
chr_10	OCTFTA	similarity	2584249	2584373	128	-	.	CR1-E6_fAlb#LINE/CR1
chr_10	OCTFTA	similarity	2584375	2584675	305	-	.	SylAtr240#LTR/ERV2
chr_10	OCTFTA	similarity	2585796	2586142	304	+	.	CR1-J1b_fAlb#LINE/CR1
chr_10	OCTFTA	similarity	2590577	2591137	566	+	.	SylAtr320#LTR/ERVK
chr_10	OCTFTA	similarity	2591187	2591289	126	+	.	CR1-E1_Ucy#LINE/CR1
chr_10	OCTFTA	similarity	2596053	2596524	195	+	.	CR1-E3_fAlb#LINE/CR1
chr_10	OCTFTA	similarity	2596189	2596489	305	+	.	SylAtr240#LTR/ERV2
chr_10	OCTFTA	similarity	2598610	2598709	97	+	.	TguLTRL2a8-Lc_fAlb#LTR/ERV3
chr_10	OCTFTA	similarity	2602890	2603174	295	-	.	SylAtr227#LTR/ERVK
chr_10	OCTFTA	similarity	2603201	2603228	87	+	.	CR1-E5_fAlb#LINE/CR1
chr_10	OCTFTA	similarity	2603567	2604029	455	-	.	SylAtr016#LTR/ERV1
chr_10	OCTFTA	similarity	2608396	2608704	316	+	.	CR1-E3_fAlb#LINE/CR1
chr_10	OCTFTA	similarity	2610899	2611183	302	+	.	CR1-E3_fAlb#LINE/CR1
chr_10	OCTFTA	similarity	2631485	2632039	566	+	.	SylAtr320#LTR/ERVK
chr_10	OCTFTA	similarity	2635939	2636033	96	-	.	CR1-E2_fAlb#LINE/CR1
chr_10	OCTFTA	similarity	2641785	2642116	340	-	.	SylAtr164#LTR/ERV2
chr_10	OCTFTA	similarity	2648415	2649318	514	-	.	SylAtr280#LINE/CR1
chr_10	OCTFTA	similarity	2653420	2653562	161	+	.	CR1-E2_fAlb#LINE/CR1
chr_10	OCTFTA	similarity	2655239	2655409	173	+	.	CR1-E2_Ucy#LINE/CR1
chr_10	OCTFTA	similarity	2656009	2656224	217	+	.	SylAtr149#LTR/ERVK
chr_10	OCTFTA	similarity	2663433	2663576	145	-	.	CR1-E2_fAlb#LINE/CR1
chr_10	OCTFTA	similarity	2687249	2687754	440	+	.	CR1-E2_Ucy#LINE/CR1
chr_10	OCTFTA	similarity	2696105	2696229	157	-	.	CR1-E3_fAlb#LINE/CR1
chr_10	OCTFTA	similarity	2697855	2698201	348	+	.	SylAtr320#LTR/ERVK
chr_10	OCTFTA	similarity	2698481	2699219	609	+	.	SylAtr060#LTR/Pao
chr_10	OCTFTA	similarity	2705807	2706197	395	-	.	SylAtr320#LTR/ERVK
chr_10	OCTFTA	similarity	2711166	2711388	251	-	.	CR1-E2_Ucy#LINE/CR1
chr_10	OCTFTA	similarity	2712142	2712615	495	+	.	SylAtr280#LINE/CR1
chr_10	OCTFTA	similarity	2717390	2717492	125	-	.	CR1-X1NA_fAlb#LINE/CR1
chr_10	OCTFTA	similarity	2732519	2732748	271	+	.	CR1-E5_fAlb#LINE/CR1
chr_10	OCTFTA	similarity	2735288	2735746	470	-	.	SylAtr280#LINE/CR1
chr_10	OCTFTA	similarity	2735821	2735980	234	+	.	CR1-X1NA_fAlb#LINE/CR1
chr_10	OCTFTA	similarity	2743037	2743414	298	-	.	CR1-J1b_fAlb#LINE/CR1
chr_10	OCTFTA	similarity	2751815	2751944	132	+	.	SylAtr275#LINE/CR1
chr_10	OCTFTA	similarity	2752881	2753181	303	+	.	SylAtr240#LTR/ERV2
chr_10	OCTFTA	similarity	2753224	2753476	252	+	.	SylAtr164#LTR/ERV2
chr_10	OCTFTA	similarity	2753922	2754006	92	+	.	SylAtr164#LTR/ERV2
chr_10	OCTFTA	similarity	2759075	2759364	296	-	.	SylAtr227#LTR/ERVK
chr_10	OCTFTA	similarity	2762690	2762930	256	-	.	CR1-E1_Ucy#LINE/CR1
chr_10	OCTFTA	similarity	2765247	2765320	88	-	.	CR1-E2_fAlb#LINE/CR1
chr_10	OCTFTA	similarity	2773417	2773562	118	-	.	CR1-E3_fAlb#LINE/CR1
chr_10	OCTFTA	similarity	2782944	2783050	118	-	.	CR1-E5b_Ucy#LINE/CR1
chr_10	OCTFTA	similarity	2788459	2788752	291	+	.	CR1-E3_fAlb#LINE/CR1
chr_10	OCTFTA	similarity	2791843	2792138	296	+	.	SylAtr227#LTR/ERVK
chr_10	OCTFTA	similarity	2795829	2796273	417	+	.	CR1-J1a_fAlb#LINE/CR1
chr_10	OCTFTA	similarity	2799696	2799898	220	-	.	CR1-E3_fAlb#LINE/CR1
chr_10	OCTFTA	similarity	2800657	2800785	127	+	.	CR1-E5_fAlb#LINE/CR1
chr_10	OCTFTA	similarity	2802653	2803186	564	-	.	SylAtr028#LTR/ERVL
chr_10	OCTFTA	similarity	2819835	2820400	566	+	.	SylAtr320#LTR/ERVK
chr_10	OCTFTA	similarity	2829404	2829774	248	-	.	SylAtr248#LINE/CR1
chr_10	OCTFTA	similarity	2839379	2839635	230	-	.	CR1-X1NA_fAlb#LINE/CR1
chr_10	OCTFTA	similarity	2843969	2844073	113	+	.	TguLTRL2a8-Lc_fAlb#LTR/ERV3
chr_10	OCTFTA	similarity	2844137	2844689	551	+	.	SylAtr320#LTR/ERVK
chr_10	OCTFTA	similarity	2849740	2849942	233	+	.	SylAtr050#LINE/CR1
chr_10	OCTFTA	similarity	2851184	2851342	161	+	.	CR1-E3_fAlb#LINE/CR1
chr_10	OCTFTA	similarity	2852816	2853290	759	-	.	CR1-E3_fAlb#LINE/CR1
chr_10	OCTFTA	similarity	2853686	2854014	329	-	.	CR1-K4_fAlb#LINE/CR1
chr_10	OCTFTA	similarity	2870228	2870488	296	+	.	CR1-E1_Ucy#LINE/CR1
chr_10	OCTFTA	similarity	2871663	2871966	305	+	.	SylAtr240#LTR/ERV2
chr_10	OCTFTA	similarity	2873975	2874139	168	-	.	SylAtr025#LTR/ERV2
chr_10	OCTFTA	similarity	2886887	2887072	215	+	.	CR1-E2_Ucy#LINE/CR1
chr_10	OCTFTA	similarity	2888870	2889346	471	-	.	SylAtr280#LINE/CR1
chr_10	OCTFTA	similarity	2893618	2893775	140	-	.	CR1-J1_Ucy#LINE/CR1
chr_10	OCTFTA	similarity	2895645	2895888	199	+	.	SylAtr097#LTR/ERV1
chr_10	OCTFTA	similarity	2899040	2899152	114	+	.	SylAtr050#LINE/CR1
chr_10	OCTFTA	similarity	2900418	2900710	261	+	.	SylAtr016#LTR/ERV1
chr_10	OCTFTA	similarity	2901387	2901952	564	-	.	SylAtr320#LTR/ERVK
chr_10	OCTFTA	similarity	2906445	2906828	469	-	.	SylAtr280#LINE/CR1
chr_10	OCTFTA	similarity	2906829	2906978	152	+	.	SylAtr016#LTR/ERV1
chr_10	OCTFTA	similarity	2910066	2910385	333	-	.	SylAtr280#LINE/CR1
chr_10	OCTFTA	similarity	2910403	2910483	80	+	.	SylAtr280#LINE/CR1
chr_10	OCTFTA	similarity	2912488	2912610	150	+	.	CR1-E2_fAlb#LINE/CR1
chr_10	OCTFTA	similarity	2922534	2923096	566	+	.	SylAtr320#LTR/ERVK
chr_10	OCTFTA	similarity	2930733	2930877	141	-	.	CR1-E2_fAlb#LINE/CR1
chr_10	OCTFTA	similarity	2935501	2935668	173	-	.	CR1-E1_Ucy#LINE/CR1
chr_10	OCTFTA	similarity	2944800	2945112	305	-	.	SylAtr240#LTR/ERV2
chr_10	OCTFTA	similarity	2947761	2947887	132	-	.	CR1-E2_fAlb#LINE/CR1
chr_10	OCTFTA	similarity	2948129	2948242	115	+	.	CR1-E1_Ucy#LINE/CR1
chr_10	OCTFTA	similarity	2949868	2950162	295	+	.	SylAtr227#LTR/ERVK
chr_10	OCTFTA	similarity	2951890	2952449	572	+	.	SylAtr018#LTR/ERVL
chr_10	OCTFTA	similarity	2957484	2957956	468	+	.	SylAtr280#LINE/CR1
chr_10	OCTFTA	similarity	2960275	2960426	159	-	.	CR1-E3_fAlb#LINE/CR1
chr_10	OCTFTA	similarity	2962790	2963382	540	-	.	SylAtr232#LTR/ERVK
chr_10	OCTFTA	similarity	2971213	2971538	296	-	.	SylAtr016#LTR/ERV1
chr_10	OCTFTA	similarity	2971790	2971991	215	+	.	SylAtr280#LINE/CR1
chr_10	OCTFTA	similarity	2984883	2985326	465	+	.	SylAtr280#LINE/CR1
chr_10	OCTFTA	similarity	2985765	2986029	240	+	.	SylAtr192#LTR/ERVK
chr_10	OCTFTA	similarity	2989870	2990536	628	-	.	SylAtr018#LTR/ERVL
chr_10	OCTFTA	similarity	2990523	2990672	135	-	.	SylAtr188#LTR/ERV3
chr_10	OCTFTA	similarity	3012796	3013004	358	-	.	CR1-E1_Ucy#LINE/CR1
chr_10	OCTFTA	similarity	3017848	3017945	94	-	.	CR1-E1_Ucy#LINE/CR1
chr_10	OCTFTA	similarity	3025719	3026226	520	-	.	fAlbLTR1_Ucy#LTR/ERV1
chr_10	OCTFTA	similarity	3041274	3041664	378	+	.	SylAtr017#LTR/ERV2
chr_10	OCTFTA	similarity	3041665	3041748	86	-	.	SylAtr025#LTR/ERV2
chr_10	OCTFTA	similarity	3041852	3042098	249	+	.	CR1-E1_Ucy#LINE/CR1
chr_10	OCTFTA	similarity	3042272	3042758	484	-	.	SylAtr175#LTR/ERVK
chr_10	OCTFTA	similarity	3043455	3043749	295	+	.	SylAtr227#LTR/ERVK
chr_10	OCTFTA	similarity	3056559	3056687	141	-	.	CR1-E2_fAlb#LINE/CR1
chr_10	OCTFTA	similarity	3060308	3060630	336	+	.	CR1-E1_Ucy#LINE/CR1
chr_10	OCTFTA	similarity	3065736	3066299	575	-	.	SylAtr097#LTR/ERV1
chr_10	OCTFTA	similarity	3066551	3066656	80	+	.	CR1-E1_Ucy#LINE/CR1
chr_10	OCTFTA	similarity	3068090	3068573	433	-	.	TguLTR13e_Ucy#LTR/ERV1
chr_10	OCTFTA	similarity	3068901	3069203	318	+	.	CR1-Z1_Ucy#LINE/CR1
chr_10	OCTFTA	similarity	3079305	3079434	131	-	.	CR1-E2_Ucy#LINE/CR1
chr_10	OCTFTA	similarity	3081922	3082219	305	-	.	SylAtr240#LTR/ERV2
chr_10	OCTFTA	similarity	3082220	3082373	147	+	.	CR1-J1a_fAlb#LINE/CR1
chr_10	OCTFTA	similarity	3087220	3087295	125	+	.	CR1-E5b_Ucy#LINE/CR1
chr_10	OCTFTA	similarity	3087296	3087657	377	+	.	SylAtr018#LTR/ERVL
chr_10	OCTFTA	similarity	3091267	3091581	334	+	.	CR1-E3_fAlb#LINE/CR1
chr_10	OCTFTA	similarity	3096667	3097056	390	+	.	SylAtr017#LTR/ERV2
chr_10	OCTFTA	similarity	3096790	3097140	352	-	.	SylAtr025#LTR/ERV2
chr_10	OCTFTA	similarity	3098161	3098690	843	+	.	CR1-E2_Ucy#LINE/CR1
chr_10	OCTFTA	similarity	3104187	3104265	96	-	.	CR1-E1_fAlb#LINE/CR1
chr_10	OCTFTA	similarity	3104606	3105086	475	-	.	SylAtr280#LINE/CR1
chr_10	OCTFTA	similarity	3108134	3108237	121	+	.	SylAtr076#LINE/CR1
chr_10	OCTFTA	similarity	3110169	3110315	143	+	.	CR1-E3_fAlb#LINE/CR1
chr_10	OCTFTA	similarity	3112319	3112765	470	-	.	SylAtr280#LINE/CR1
chr_10	OCTFTA	similarity	3122954	3123316	388	+	.	TguLTR11i_fAlb#LTR/ERV1
chr_10	OCTFTA	similarity	3133315	3133428	126	-	.	SylAtr009#LTR/ERVK
chr_10	OCTFTA	similarity	3133441	3133645	206	-	.	SylAtr149#LTR/ERVK
chr_10	OCTFTA	similarity	3138256	3138488	235	-	.	CR1-E1_Ucy#LINE/CR1
chr_10	OCTFTA	similarity	3140295	3140417	140	+	.	CR1-E3_fAlb#LINE/CR1
chr_10	OCTFTA	similarity	3155469	3156158	517	+	.	fAlbLTR1_Ucy#LTR/ERV1
chr_10	OCTFTA	similarity	3157463	3157579	133	+	.	CR1-E2_fAlb#LINE/CR1
chr_10	OCTFTA	similarity	3166891	3166983	106	-	.	CR1-E2_fAlb#LINE/CR1
chr_10	OCTFTA	similarity	3169013	3169178	159	+	.	CR1-E3_fAlb#LINE/CR1
chr_10	OCTFTA	similarity	3198532	3198749	240	+	.	CR1-E1_fAlb#LINE/CR1
chr_10	OCTFTA	similarity	3203304	3203798	853	-	.	CR1-E3_fAlb#LINE/CR1
chr_10	OCTFTA	similarity	3208550	3208690	140	+	.	CR1-E1_Ucy#LINE/CR1
chr_10	OCTFTA	similarity	3214902	3215048	153	-	.	CR1-E2_fAlb#LINE/CR1
chr_10	OCTFTA	similarity	3215163	3215603	467	+	.	SylAtr280#LINE/CR1
chr_10	OCTFTA	similarity	3219467	3220005	827	-	.	CR1-E2_Ucy#LINE/CR1
chr_10	OCTFTA	similarity	3221262	3221553	309	+	.	CR1-E5_fAlb#LINE/CR1
chr_10	OCTFTA	similarity	3226294	3226434	142	+	.	CR1-E2_fAlb#LINE/CR1
chr_10	OCTFTA	similarity	3229860	3230940	555	+	.	SylAtr280#LINE/CR1
chr_10	OCTFTA	similarity	3229869	3230232	395	-	.	CR1-E1_Ucy#LINE/CR1
chr_10	OCTFTA	similarity	3231843	3231995	161	+	.	CR1-E1_Ucy#LINE/CR1
chr_10	OCTFTA	similarity	3233636	3233766	134	+	.	CR1-E6_fAlb#LINE/CR1
chr_10	OCTFTA	similarity	3235377	3235929	836	-	.	CR1-E2_Ucy#LINE/CR1
chr_10	OCTFTA	similarity	3239807	3239965	175	+	.	CR1-E1_Ucy#LINE/CR1
chr_10	OCTFTA	similarity	3244481	3244579	108	+	.	CR1-J1a_fAlb#LINE/CR1
chr_10	OCTFTA	similarity	3276514	3276809	291	+	.	SylAtr292#LTR/ERVK
chr_10	OCTFTA	similarity	3299398	3299555	159	-	.	CR1-E3_fAlb#LINE/CR1
chr_10	OCTFTA	similarity	3329283	3329382	98	+	.	CR1-E2_fAlb#LINE/CR1
chr_10	OCTFTA	similarity	3335306	3335502	208	-	.	CR1-E3_fAlb#LINE/CR1
chr_10	OCTFTA	similarity	3342251	3342643	471	+	.	SylAtr280#LINE/CR1
chr_10	OCTFTA	similarity	3343202	3343595	426	-	.	CR1-E3_fAlb#LINE/CR1
chr_10	OCTFTA	similarity	3355094	3355205	120	+	.	CR1-E6_fAlb#LINE/CR1
chr_10	OCTFTA	similarity	3358032	3358121	92	+	.	SylAtr050#LINE/CR1
chr_10	OCTFTA	similarity	3359838	3360297	453	+	.	CR1-E2_Ucy#LINE/CR1
chr_10	OCTFTA	similarity	3361383	3361524	123	+	.	CR1-E2_Ucy#LINE/CR1
chr_10	OCTFTA	similarity	3370372	3370488	106	-	.	CR1-E5_fAlb#LINE/CR1
chr_10	OCTFTA	similarity	3380668	3380902	226	-	.	CR1-E2_Ucy#LINE/CR1
chr_10	OCTFTA	similarity	3388121	3388273	142	-	.	CR1-E2_fAlb#LINE/CR1
chr_10	OCTFTA	similarity	3390478	3390634	152	+	.	CR1-E1_Ucy#LINE/CR1
chr_10	OCTFTA	similarity	3391272	3391427	146	+	.	CR1-E3_fAlb#LINE/CR1
chr_10	OCTFTA	similarity	3394178	3394474	305	+	.	SylAtr240#LTR/ERV2
chr_10	OCTFTA	similarity	3398421	3398677	260	-	.	CR1-X1NA_fAlb#LINE/CR1
chr_10	OCTFTA	similarity	3403822	3403973	158	+	.	CR1-E3_fAlb#LINE/CR1
chr_10	OCTFTA	similarity	3420036	3420168	133	+	.	CR1-E3_fAlb#LINE/CR1
chr_10	OCTFTA	similarity	3428372	3428651	291	-	.	SylAtr092#LTR/ERVL
chr_10	OCTFTA	similarity	3435586	3435727	143	-	.	CR1-E5b_Ucy#LINE/CR1
chr_10	OCTFTA	similarity	3450026	3450449	232	-	.	CR1-X1NA_fAlb#LINE/CR1
chr_10	OCTFTA	similarity	3461310	3461487	211	-	.	CR1-YB1_Ucy#LINE/CR1
chr_10	OCTFTA	similarity	3476991	3477385	390	+	.	SylAtr320#LTR/ERVK
chr_10	OCTFTA	similarity	3483346	3483764	438	+	.	CR1-E3_fAlb#LINE/CR1
chr_10	OCTFTA	similarity	3488523	3488656	128	+	.	SylAtr050#LINE/CR1
chr_10	OCTFTA	similarity	3512757	3513130	390	+	.	SylAtr017#LTR/ERV2
chr_10	OCTFTA	similarity	3512880	3513212	350	-	.	SylAtr025#LTR/ERV2
chr_10	OCTFTA	similarity	3515085	3515375	213	-	.	SylAtr050#LINE/CR1
chr_10	OCTFTA	similarity	3515376	3515667	284	-	.	SylAtr135#LTR/ERVK
chr_10	OCTFTA	similarity	3524923	3525324	488	+	.	CR1-E3_fAlb#LINE/CR1
chr_10	OCTFTA	similarity	3534508	3534646	139	+	.	CR1-E2_fAlb#LINE/CR1
chr_10	OCTFTA	similarity	3538755	3539068	318	+	.	CR1-E5_fAlb#LINE/CR1
chr_10	OCTFTA	similarity	3540308	3540545	387	-	.	CR1-E1_Ucy#LINE/CR1
chr_10	OCTFTA	similarity	3543238	3543410	150	+	.	CR1-E2_fAlb#LINE/CR1
chr_10	OCTFTA	similarity	3552812	3553086	274	-	.	CR1-X1NA_fAlb#LINE/CR1
chr_10	OCTFTA	similarity	3553471	3553741	278	-	.	CR1-E3_fAlb#LINE/CR1
chr_10	OCTFTA	similarity	3559919	3560351	435	-	.	CR1-J3_fAlb#LINE/CR1
chr_10	OCTFTA	similarity	3566546	3566765	226	-	.	CR1-K4_fAlb#LINE/CR1
chr_10	OCTFTA	similarity	3578825	3578975	148	+	.	CR1-E5_fAlb#LINE/CR1
chr_10	OCTFTA	similarity	3582762	3583113	352	+	.	SylAtr025#LTR/ERV2
chr_10	OCTFTA	similarity	3582846	3583235	388	-	.	SylAtr017#LTR/ERV2
chr_10	OCTFTA	similarity	3585804	3586243	455	-	.	SylAtr016#LTR/ERV1
chr_10	OCTFTA	similarity	3592010	3592167	162	-	.	CR1-E1_Ucy#LINE/CR1
chr_10	OCTFTA	similarity	3598344	3598467	130	+	.	CR1-E6_fAlb#LINE/CR1
chr_10	OCTFTA	similarity	3606433	3606555	96	-	.	SylAtr318#LINE/CR1
chr_10	OCTFTA	similarity	3615703	3615924	305	+	.	CR1-E2_fAlb#LINE/CR1
chr_10	OCTFTA	similarity	3640595	3640934	337	+	.	SylAtr164#LTR/ERV2
chr_10	OCTFTA	similarity	3650432	3651192	582	-	.	CR1-K4_fAlb#LINE/CR1
chr_10	OCTFTA	similarity	3651196	3651543	333	-	.	SylAtr035#LTR/ERV2
chr_10	OCTFTA	similarity	3652969	3653062	95	-	.	SylAtr128#LTR/ERVK
chr_10	OCTFTA	similarity	3663724	3663854	127	+	.	CR1-E6_fAlb#LINE/CR1
chr_10	OCTFTA	similarity	3716612	3716739	138	+	.	CR1-E5b_Ucy#LINE/CR1
chr_10	OCTFTA	similarity	3760207	3760415	210	+	.	CR1-E4_fAlb#LINE/CR1
chr_10	OCTFTA	similarity	3789459	3789612	167	-	.	SylAtr050#LINE/CR1
chr_10	OCTFTA	similarity	3805351	3805916	565	-	.	SylAtr320#LTR/ERVK
chr_10	OCTFTA	similarity	4017823	4017919	120	+	.	SylAtr303#SINE/tRNA-RTE
chr_10	OCTFTA	similarity	4037108	4037285	129	+	.	CR1-E2_fAlb#LINE/CR1
chr_10	OCTFTA	similarity	4117708	4117947	450	-	.	CR1-E5b_Ucy#LINE/CR1
chr_10	OCTFTA	similarity	4120875	4120976	106	+	.	CR1-X1a_Ucy#LINE/CR1
chr_10	OCTFTA	similarity	4121091	4121271	173	+	.	CR1-J3_fAlb#LINE/CR1
chr_10	OCTFTA	similarity	4133864	4134306	489	-	.	CR1-E5b_Ucy#LINE/CR1
chr_10	OCTFTA	similarity	4155254	4155565	312	-	.	CR1-E5_fAlb#LINE/CR1
chr_10	OCTFTA	similarity	4159234	4159395	162	-	.	CR1-E6_fAlb#LINE/CR1
chr_10	OCTFTA	similarity	4186432	4186977	566	-	.	SylAtr320#LTR/ERVK
chr_10	OCTFTA	similarity	4207635	4208044	418	+	.	CR1-E4_fAlb#LINE/CR1
chr_10	OCTFTA	similarity	4209302	4209612	273	-	.	CR1-J1_Ucy#LINE/CR1
chr_10	OCTFTA	similarity	4214147	4214272	124	-	.	CR1-E4_fAlb#LINE/CR1
chr_10	OCTFTA	similarity	4227047	4227199	141	-	.	CR1-E6_fAlb#LINE/CR1
chr_10	OCTFTA	similarity	4249300	4249448	152	-	.	CR1-E4_fAlb#LINE/CR1
chr_10	OCTFTA	similarity	4256085	4256193	201	+	.	CR1-E6_fAlb#LINE/CR1
chr_10	OCTFTA	similarity	4259970	4260235	268	-	.	CR1-E3_fAlb#LINE/CR1
chr_10	OCTFTA	similarity	4260926	4261130	207	-	.	CR1-E3_fAlb#LINE/CR1
chr_10	OCTFTA	similarity	4270926	4271022	99	+	.	CR1-J2b_Ucy#LINE/CR1
chr_10	OCTFTA	similarity	4280867	4281014	156	+	.	CR1-E4_fAlb#LINE/CR1
chr_10	OCTFTA	similarity	4289427	4289675	255	-	.	CR1-E5b_Ucy#LINE/CR1
chr_10	OCTFTA	similarity	4320356	4320736	380	+	.	CR1-E3_fAlb#LINE/CR1
chr_10	OCTFTA	similarity	4331461	4331811	352	+	.	SylAtr025#LTR/ERV2
chr_10	OCTFTA	similarity	4331545	4331934	390	-	.	SylAtr017#LTR/ERV2
chr_10	OCTFTA	similarity	4337016	4337128	113	+	.	CR1-E5b_Ucy#LINE/CR1
chr_10	OCTFTA	similarity	4360680	4360932	261	-	.	SylAtr050#LINE/CR1
chr_10	OCTFTA	similarity	4367865	4368117	251	-	.	CR1-X1NA_Ucy#LINE/CR1
chr_10	OCTFTA	similarity	4371933	4372048	114	-	.	CR1-E5b_Ucy#LINE/CR1
chr_10	OCTFTA	similarity	4373650	4373915	287	+	.	CR1-E3_fAlb#LINE/CR1
chr_10	OCTFTA	similarity	4387327	4387585	259	-	.	CR1-J1_Ucy#LINE/CR1
chr_10	OCTFTA	similarity	4401661	4402062	443	+	.	SylAtr016#LTR/ERV1
chr_10	OCTFTA	similarity	4414721	4415021	302	+	.	SylAtr026#LTR/ERV2
chr_10	OCTFTA	similarity	4423291	4423445	162	+	.	SylAtr050#LINE/CR1
chr_10	OCTFTA	similarity	4452402	4452728	331	-	.	TguLTRL4a-Lb_fAlb#LTR/ERV3
chr_10	OCTFTA	similarity	4472671	4472758	87	+	.	TguLTR11i_fAlb#LTR/ERV1
chr_10	OCTFTA	similarity	4475437	4475545	109	-	.	CR1-E4_fAlb#LINE/CR1
chr_10	OCTFTA	similarity	4477544	4477857	331	-	.	CR1-E3_fAlb#LINE/CR1
chr_10	OCTFTA	similarity	4490137	4490280	147	+	.	SylAtr017#LTR/ERV2
chr_10	OCTFTA	similarity	4490278	4490418	142	+	.	CR1-E6_fAlb#LINE/CR1
chr_10	OCTFTA	similarity	4493476	4493756	341	-	.	CR1-E5_fAlb#LINE/CR1
chr_10	OCTFTA	similarity	4511472	4511915	464	+	.	TguLTR5a-b_Ucy#LTR/ERV3
chr_10	OCTFTA	similarity	4513769	4514009	245	-	.	CR1-E5b_Ucy#LINE/CR1
chr_10	OCTFTA	similarity	4535851	4536258	418	-	.	CR1-E1_Ucy#LINE/CR1
chr_10	OCTFTA	similarity	4544922	4545180	261	+	.	CR1-E5_fAlb#LINE/CR1
chr_10	OCTFTA	similarity	4575899	4575972	135	+	.	CR1-E5a_Ucy#LINE/CR1
chr_10	OCTFTA	similarity	4581362	4581500	133	-	.	CR1-X1_fAlb#LINE/CR1
chr_10	OCTFTA	similarity	4606563	4606807	238	+	.	CR1-E3_fAlb#LINE/CR1
chr_10	OCTFTA	similarity	4624711	4624878	172	+	.	SylAtr050#LINE/CR1
chr_10	OCTFTA	similarity	4627239	4627470	231	-	.	CR1-E3_fAlb#LINE/CR1
chr_10	OCTFTA	similarity	4639185	4639398	221	-	.	CR1-E1_Ucy#LINE/CR1
chr_10	OCTFTA	similarity	4664571	4664782	186	-	.	CR1-E1_Ucy#LINE/CR1
chr_10	OCTFTA	similarity	4678449	4678584	146	+	.	CR1-E6_fAlb#LINE/CR1
chr_10	OCTFTA	similarity	4702212	4702593	419	+	.	CR1-E3_fAlb#LINE/CR1
chr_10	OCTFTA	similarity	4750661	4750904	324	+	.	CR1-E6_fAlb#LINE/CR1
chr_10	OCTFTA	similarity	4762548	4762627	81	-	.	SylAtr050#LINE/CR1
chr_10	OCTFTA	similarity	4764365	4764522	164	-	.	CR1-X3_Ucy#LINE/CR1
chr_10	OCTFTA	similarity	4781379	4781727	381	-	.	TguLTR11i_fAlb#LTR/ERV1
chr_10	OCTFTA	similarity	4781728	4782291	565	-	.	SylAtr028#LTR/ERVL
chr_10	OCTFTA	similarity	4789283	4789511	198	+	.	CR1-E3_fAlb#LINE/CR1
chr_10	OCTFTA	similarity	4797440	4797562	127	-	.	CR1-E5_fAlb#LINE/CR1
chr_10	OCTFTA	similarity	4801561	4801670	114	-	.	CR1-E2_fAlb#LINE/CR1
chr_10	OCTFTA	similarity	4803920	4804228	325	-	.	CR1-E1_Ucy#LINE/CR1
chr_10	OCTFTA	similarity	4814698	4815155	484	-	.	CR1-E5b_Ucy#LINE/CR1
chr_10	OCTFTA	similarity	4818284	4818562	269	-	.	CR1-E3_fAlb#LINE/CR1
chr_10	OCTFTA	similarity	4833410	4833791	391	+	.	SylAtr320#LTR/ERVK
chr_10	OCTFTA	similarity	4892798	4893373	583	+	.	SylAtr319#LTR/ERVL
chr_10	OCTFTA	similarity	4900103	4900682	582	+	.	SylAtr198#LTR/ERV1
chr_10	OCTFTA	similarity	4931014	4931213	211	+	.	CR1-E1_Ucy#LINE/CR1
chr_10	OCTFTA	similarity	4935211	4935734	532	+	.	SylAtr192#LTR/ERVK
chr_10	OCTFTA	similarity	4947667	4947823	134	-	.	CR1-J3_fAlb#LINE/CR1
chr_10	OCTFTA	similarity	4971869	4972607	741	-	.	SylAtr018#LTR/ERVL
chr_10	OCTFTA	similarity	4979928	4980356	462	+	.	SylAtr028#LTR/ERVL
chr_10	OCTFTA	similarity	4984129	4984512	356	+	.	CR1-K4_fAlb#LINE/CR1
chr_10	OCTFTA	similarity	4984933	4985205	287	+	.	CR1-E5b_Ucy#LINE/CR1
chr_10	OCTFTA	similarity	5016991	5017079	92	+	.	CR1-E5a_Ucy#LINE/CR1
chr_10	OCTFTA	similarity	5026958	5027146	203	+	.	CR1-E4_fAlb#LINE/CR1
chr_10	OCTFTA	similarity	5047489	5047767	305	+	.	SylAtr240#LTR/ERV2
chr_10	OCTFTA	similarity	5078476	5078895	453	+	.	CR1-J2b_Ucy#LINE/CR1
chr_10	OCTFTA	similarity	5099147	5099567	447	+	.	TguLTR11i_fAlb#LTR/ERV1
chr_10	OCTFTA	similarity	5108729	5109058	334	+	.	SylAtr164#LTR/ERV2
chr_10	OCTFTA	similarity	5129243	5129344	119	-	.	CR1-E5_fAlb#LINE/CR1
chr_10	OCTFTA	similarity	5149463	5149808	352	+	.	SylAtr025#LTR/ERV2
chr_10	OCTFTA	similarity	5149543	5149930	389	-	.	SylAtr017#LTR/ERV2
chr_10	OCTFTA	similarity	5151449	5151668	227	-	.	CR1-E1_Ucy#LINE/CR1
chr_10	OCTFTA	similarity	5194281	5194499	216	-	.	SylAtr149#LTR/ERVK
chr_10	OCTFTA	similarity	5202777	5202923	151	-	.	SylAtr050#LINE/CR1
chr_10	OCTFTA	similarity	5203835	5204239	396	+	.	SylAtr320#LTR/ERVK
chr_10	OCTFTA	similarity	5219793	5219883	91	+	.	SylAtr255#LTR/ERV1
chr_10	OCTFTA	similarity	5219885	5220169	322	+	.	SylAtr016#LTR/ERV1
chr_10	OCTFTA	similarity	5230120	5230291	182	+	.	SylAtr050#LINE/CR1
chr_10	OCTFTA	similarity	5251947	5252354	410	+	.	CR1-E3_fAlb#LINE/CR1
chr_10	OCTFTA	similarity	5256636	5256716	84	-	.	CR1-X1NA_Ucy#LINE/CR1
chr_10	OCTFTA	similarity	5256817	5256976	281	+	.	SylAtr050#LINE/CR1
chr_10	OCTFTA	similarity	5269503	5269618	110	+	.	CR1-J3_fAlb#LINE/CR1
chr_10	OCTFTA	similarity	5285362	5285760	443	+	.	CR1-J2b_Ucy#LINE/CR1
chr_10	OCTFTA	similarity	5387321	5387475	144	+	.	CR1-E6_fAlb#LINE/CR1
chr_10	OCTFTA	similarity	5416981	5417188	214	-	.	CR1-E3_fAlb#LINE/CR1
chr_10	OCTFTA	similarity	5417450	5417592	164	+	.	CR1-J2b_Ucy#LINE/CR1
chr_10	OCTFTA	similarity	5425170	5425453	297	+	.	CR1-E3_fAlb#LINE/CR1
chr_10	OCTFTA	similarity	5449439	5449630	139	-	.	SylAtr050#LINE/CR1
chr_10	OCTFTA	similarity	5456097	5456531	507	-	.	fAlbLTR4#LTR/ERV1
chr_10	OCTFTA	similarity	5462467	5462643	204	+	.	SylAtr295#LINE/CR1
chr_10	OCTFTA	similarity	5508871	5509024	176	-	.	CR1-E3_fAlb#LINE/CR1
chr_10	OCTFTA	similarity	5514427	5514910	463	+	.	CR1-X1d_Ucy#LINE/CR1
chr_10	OCTFTA	similarity	5515037	5515165	130	+	.	CR1-E5_fAlb#LINE/CR1
chr_10	OCTFTA	similarity	5530924	5531240	335	-	.	CR1-X1_fAlb#LINE/CR1
chr_10	OCTFTA	similarity	5540809	5541182	418	+	.	CR1-E3_fAlb#LINE/CR1
chr_10	OCTFTA	similarity	5562740	5563224	499	+	.	SylAtr209#LTR/Interspersed_Repeat
chr_10	OCTFTA	similarity	5584472	5584575	93	+	.	CR1-E6_fAlb#LINE/CR1
chr_10	OCTFTA	similarity	5585086	5585220	134	-	.	CR1-E1_Ucy#LINE/CR1
chr_10	OCTFTA	similarity	5596793	5596928	116	-	.	CR1-E6_fAlb#LINE/CR1
chr_10	OCTFTA	similarity	5599792	5599890	100	-	.	CR1-J2b_Ucy#LINE/CR1
chr_10	OCTFTA	similarity	5624599	5624905	346	+	.	CR1-J2b_Ucy#LINE/CR1
chr_10	OCTFTA	similarity	5635284	5635762	508	-	.	CR1-J1_Ucy#LINE/CR1
chr_10	OCTFTA	similarity	5648251	5648581	378	+	.	CR1-J2b_Ucy#LINE/CR1
chr_10	OCTFTA	similarity	5648593	5648863	294	+	.	SylAtr240#LTR/ERV2
chr_10	OCTFTA	similarity	5649802	5649897	94	+	.	SylAtr037#LINE/CR1
chr_10	OCTFTA	similarity	5659276	5659428	152	+	.	SylAtr050#LINE/CR1
chr_10	OCTFTA	similarity	5679417	5680003	563	-	.	SylAtr028#LTR/ERVL
chr_10	OCTFTA	similarity	5709295	5709509	264	-	.	SylAtr053#LTR/ERVL
chr_10	OCTFTA	similarity	5754629	5754716	103	+	.	CR1-YB1_Ucy#LINE/CR1
chr_10	OCTFTA	similarity	5838767	5839029	269	+	.	CR1-X3_Ucy#LINE/CR1
chr_10	OCTFTA	similarity	5851154	5851237	91	-	.	CR1-X1NA_fAlb#LINE/CR1
chr_10	OCTFTA	similarity	5854726	5854909	200	-	.	CR1-E3_fAlb#LINE/CR1
chr_10	OCTFTA	similarity	5863934	5864480	573	+	.	TguLTR5a-b_Ucy#LTR/ERV3
chr_10	OCTFTA	similarity	5900397	5900495	101	-	.	CR1-X1NA_Ucy#LINE/CR1
chr_10	OCTFTA	similarity	5902817	5903190	352	-	.	CR1-X1_fAlb#LINE/CR1
chr_10	OCTFTA	similarity	5924064	5924279	241	-	.	CR1-E3_fAlb#LINE/CR1
chr_10	OCTFTA	similarity	5929191	5929866	667	-	.	SylAtr086#LTR/ERVK
chr_10	OCTFTA	similarity	5940331	5940724	425	-	.	TguLTR5a-b_Ucy#LTR/ERV3
chr_10	OCTFTA	similarity	5944570	5944812	253	+	.	CR1-K4_fAlb#LINE/CR1
chr_10	OCTFTA	similarity	5945401	5945507	107	+	.	CR1-J3_fAlb#LINE/CR1
chr_10	OCTFTA	similarity	5980338	5980492	172	+	.	CR1-E3_fAlb#LINE/CR1
chr_10	OCTFTA	similarity	5999861	5999941	81	+	.	SylAtr050#LINE/CR1
chr_10	OCTFTA	similarity	6009930	6010479	563	-	.	SylAtr319#LTR/ERVL
chr_10	OCTFTA	similarity	6018957	6019061	111	-	.	CR1-E6_fAlb#LINE/CR1
chr_10	OCTFTA	similarity	6046433	6046612	190	+	.	CR1-E6_fAlb#LINE/CR1
chr_10	OCTFTA	similarity	6069378	6069544	163	+	.	CR1-E1_Ucy#LINE/CR1
chr_10	OCTFTA	similarity	6119795	6120030	239	-	.	CR1-E1_Ucy#LINE/CR1
chr_10	OCTFTA	similarity	6137110	6137387	294	+	.	SylAtr053#LTR/ERVL
chr_10	OCTFTA	similarity	6140396	6140582	186	+	.	CR1-E4_fAlb#LINE/CR1
chr_10	OCTFTA	similarity	6242131	6242233	105	-	.	CR1-X1_fAlb#LINE/CR1
chr_10	OCTFTA	similarity	6308366	6308594	228	+	.	SylAtr050#LINE/CR1
chr_10	OCTFTA	similarity	6310278	6310453	183	-	.	CR1-E1_Ucy#LINE/CR1
chr_10	OCTFTA	similarity	6342779	6343271	526	+	.	CR1-X1b_Ucy#LINE/CR1
chr_10	OCTFTA	similarity	6348326	6348478	279	+	.	CR1-E5_fAlb#LINE/CR1
chr_10	OCTFTA	similarity	6358565	6358792	228	+	.	CR1-X1NA_Ucy#LINE/CR1
chr_10	OCTFTA	similarity	6379567	6379725	155	-	.	SylAtr050#LINE/CR1
chr_10	OCTFTA	similarity	6391959	6392129	193	-	.	CR1-E3_fAlb#LINE/CR1
chr_10	OCTFTA	similarity	6416967	6417112	145	+	.	CR1-E5b_Ucy#LINE/CR1
chr_10	OCTFTA	similarity	6420232	6420578	368	-	.	CR1-E4_fAlb#LINE/CR1
chr_10	OCTFTA	similarity	6434738	6435045	306	+	.	CR1-E4_fAlb#LINE/CR1
chr_10	OCTFTA	similarity	6442938	6443078	173	+	.	CR1-M1_Ucy#LINE/CR1
chr_10	OCTFTA	similarity	6453296	6454044	741	+	.	SylAtr018#LTR/ERVL
chr_10	OCTFTA	similarity	6460718	6461043	329	-	.	CR1-X1_fAlb#LINE/CR1
chr_10	OCTFTA	similarity	6515513	6515864	359	-	.	CR1-E5b_Ucy#LINE/CR1
chr_10	OCTFTA	similarity	6594475	6594797	325	-	.	CR1-X1_fAlb#LINE/CR1
chr_10	OCTFTA	similarity	6639599	6640117	553	+	.	CR1-E5b_Ucy#LINE/CR1
chr_10	OCTFTA	similarity	6661840	6661969	117	-	.	CR1-J2b_Ucy#LINE/CR1
chr_10	OCTFTA	similarity	6666237	6666926	697	-	.	CR1-J2b_Ucy#LINE/CR1
chr_10	OCTFTA	similarity	6705577	6705675	89	+	.	CR1-E4_fAlb#LINE/CR1
chr_10	OCTFTA	similarity	6722771	6722877	176	-	.	CR1-E5a_Ucy#LINE/CR1
chr_10	OCTFTA	similarity	6750624	6750912	325	-	.	CR1-E5_fAlb#LINE/CR1
chr_10	OCTFTA	similarity	6766926	6767189	276	+	.	CR1-E5_fAlb#LINE/CR1
chr_10	OCTFTA	similarity	6776495	6776759	290	-	.	CR1-E4_fAlb#LINE/CR1
chr_10	OCTFTA	similarity	6786718	6787540	1446	+	.	CR1-X1a_Ucy#LINE/CR1
chr_10	OCTFTA	similarity	6820139	6820278	137	-	.	TguSINE1_Ucy#SINE
chr_10	OCTFTA	similarity	6858424	6858831	382	+	.	CR1-J3_fAlb#LINE/CR1
chr_10	OCTFTA	similarity	6877713	6878001	292	-	.	CR1-J2b_Ucy#LINE/CR1
chr_10	OCTFTA	similarity	6895668	6896161	494	+	.	CR1-YB1_Ucy#LINE/CR1
chr_10	OCTFTA	similarity	6907048	6907250	206	+	.	SylAtr149#LTR/ERVK
chr_10	OCTFTA	similarity	6907257	6907387	137	+	.	SylAtr009#LTR/ERVK
chr_10	OCTFTA	similarity	6923254	6923527	275	-	.	CR1-X1NA_Ucy#LINE/CR1
chr_10	OCTFTA	similarity	6958391	6958442	83	-	.	CR1-E5_fAlb#LINE/CR1
chr_10	OCTFTA	similarity	7021131	7021245	116	-	.	CR1-E6_fAlb#LINE/CR1
chr_10	OCTFTA	similarity	7028660	7028888	309	-	.	CR1-E5_fAlb#LINE/CR1
chr_10	OCTFTA	similarity	7066921	7067257	547	+	.	SylAtr037#LINE/CR1
chr_10	OCTFTA	similarity	7108754	7108966	212	-	.	SylAtr097#LTR/ERV1
chr_10	OCTFTA	similarity	7140646	7140840	214	-	.	CR1-X1NA_Ucy#LINE/CR1
chr_10	OCTFTA	similarity	7207031	7207310	291	-	.	CR1-E4_fAlb#LINE/CR1
chr_10	OCTFTA	similarity	7227374	7227679	307	+	.	CR1-E5_fAlb#LINE/CR1
chr_10	OCTFTA	similarity	7262192	7262354	126	-	.	CR1-J2b_Ucy#LINE/CR1
chr_10	OCTFTA	similarity	7303930	7304003	85	+	.	SylAtr302#LINE/CR1
chr_10	OCTFTA	similarity	7327464	7327875	399	+	.	CR1-X1a_Ucy#LINE/CR1
chr_10	OCTFTA	similarity	7331599	7331727	111	+	.	CR1-X1NA_Ucy#LINE/CR1
chr_10	OCTFTA	similarity	7656005	7656568	564	-	.	SylAtr028#LTR/ERVL
chr_10	OCTFTA	similarity	7691540	7691670	132	+	.	CR1-X1_fAlb#LINE/CR1
chr_10	OCTFTA	similarity	7835127	7835298	177	-	.	CR1-E5b_Ucy#LINE/CR1
chr_10	OCTFTA	similarity	7867148	7867775	639	+	.	CR1-J1_Ucy#LINE/CR1
chr_10	OCTFTA	similarity	7950375	7950950	585	+	.	SylAtr321#LTR/ERV1
chr_10	OCTFTA	similarity	7972417	7972615	223	-	.	CR1-E5_fAlb#LINE/CR1
chr_10	OCTFTA	similarity	8093413	8093589	174	+	.	SylAtr255#LTR/ERV1
chr_10	OCTFTA	similarity	8093584	8093799	218	+	.	SylAtr016#LTR/ERV1
chr_10	OCTFTA	similarity	8149409	8149587	179	+	.	SylAtr050#LINE/CR1
chr_10	OCTFTA	similarity	8150629	8151188	562	-	.	SylAtr288#LTR/ERVK
chr_10	OCTFTA	similarity	8260320	8260863	554	+	.	TguLTR5a-b_Ucy#LTR/ERV3
chr_10	OCTFTA	similarity	8357737	8358432	667	+	.	SylAtr086#LTR/ERVK
chr_10	OCTFTA	similarity	8451996	8452074	108	-	.	CR1-J2b_Ucy#LINE/CR1
chr_10	OCTFTA	similarity	8466831	8467246	447	+	.	TguLTR11i_fAlb#LTR/ERV1
chr_10	OCTFTA	similarity	8541196	8541410	207	+	.	CR1-E5_fAlb#LINE/CR1
chr_10	OCTFTA	similarity	8581648	8581957	291	+	.	SylAtr071#LTR/ERVK
chr_10	OCTFTA	similarity	8742147	8742267	125	+	.	CR1-E5a_Ucy#LINE/CR1
chr_10	OCTFTA	similarity	8798707	8798845	126	-	.	CR1-J2b_Ucy#LINE/CR1
chr_10	OCTFTA	similarity	8798846	8801025	2749	-	.	CR1-J2b_Ucy#LINE/CR1
chr_10	OCTFTA	similarity	8806304	8806383	83	-	.	CR1-E5_fAlb#LINE/CR1
chr_10	OCTFTA	similarity	8839533	8839697	183	+	.	CR1-J3_fAlb#LINE/CR1
chr_10	OCTFTA	similarity	8895443	8895994	575	-	.	CR1-J2b_Ucy#LINE/CR1
chr_10	OCTFTA	similarity	8905668	8906140	518	-	.	SylAtr319#LTR/ERVL
chr_10	OCTFTA	similarity	8944019	8944145	126	+	.	CR1-E5a_Ucy#LINE/CR1
chr_10	OCTFTA	similarity	8964942	8965423	556	-	.	SylAtr117#LTR/ERVK
chr_10	OCTFTA	similarity	9002734	9003212	480	-	.	CR1-J2a_Ucy#LINE/CR1
chr_10	OCTFTA	similarity	9007726	9008125	405	-	.	CR1-K4_fAlb#LINE/CR1
chr_10	OCTFTA	similarity	9159344	9159455	121	-	.	SylAtr303#SINE/tRNA-RTE
chr_10	OCTFTA	similarity	9166007	9166328	322	-	.	SylAtr068#LTR/ERVK
chr_10	OCTFTA	similarity	9202877	9203199	326	-	.	CR1-X3_Ucy#LINE/CR1
chr_10	OCTFTA	similarity	9282830	9283402	574	+	.	SylAtr097#LTR/ERV1
chr_10	OCTFTA	similarity	9324177	9324352	178	+	.	CR1-X1NA_Ucy#LINE/CR1
chr_10	OCTFTA	similarity	9327362	9327708	337	+	.	CR1-E5b_Ucy#LINE/CR1
chr_10	OCTFTA	similarity	9327858	9327986	131	-	.	SylAtr302#LINE/CR1
chr_10	OCTFTA	similarity	9437317	9437429	113	+	.	SylAtr086#LTR/ERVK
chr_10	OCTFTA	similarity	9437511	9437755	244	+	.	SylAtr117#LTR/ERVK
chr_10	OCTFTA	similarity	9458524	9458607	83	-	.	SylAtr303#SINE/tRNA-RTE
chr_10	OCTFTA	similarity	9515751	9516690	996	+	.	Tgu_rep3-L_Ucy#LTR/ERV3
chr_10	OCTFTA	similarity	9518935	9519337	424	-	.	CR1-E4_fAlb#LINE/CR1
chr_10	OCTFTA	similarity	9572095	9572718	653	+	.	CR1-J2b_Ucy#LINE/CR1
chr_10	OCTFTA	similarity	9591349	9591866	510	-	.	CR1-K4_fAlb#LINE/CR1
chr_10	OCTFTA	similarity	9638347	9638458	112	+	.	CR1-X3_Ucy#LINE/CR1
chr_10	OCTFTA	similarity	9653214	9653434	169	-	.	CR1-E6_fAlb#LINE/CR1
chr_10	OCTFTA	similarity	9747993	9748098	105	-	.	CR1-E5_fAlb#LINE/CR1
chr_10	OCTFTA	similarity	9872345	9872471	125	+	.	SylAtr303#SINE/tRNA-RTE
chr_10	OCTFTA	similarity	9908343	9908680	346	-	.	CR1-X1c_Ucy#LINE/CR1
chr_10	OCTFTA	similarity	9909303	9910024	741	-	.	SylAtr018#LTR/ERVL
chr_10	OCTFTA	similarity	9916291	9916754	475	+	.	CR1-J3_fAlb#LINE/CR1
chr_10	OCTFTA	similarity	9933244	9933821	578	-	.	SylAtr144#LTR/ERVK
chr_10	OCTFTA	similarity	9935796	9936272	481	+	.	TguLTR5a-b_Ucy#LTR/ERV3
chr_10	OCTFTA	similarity	9975720	9976080	357	-	.	SylAtr082#LTR/ERVK
chr_10	OCTFTA	similarity	9983936	9984146	220	-	.	CR1-Z1_Ucy#LINE/CR1
chr_10	OCTFTA	similarity	10214377	10214519	143	-	.	CR1-E5a_Ucy#LINE/CR1
chr_10	OCTFTA	similarity	10270880	10271004	131	-	.	CR1-E5_fAlb#LINE/CR1
chr_10	OCTFTA	similarity	10308586	10308695	116	-	.	CR1-E5_fAlb#LINE/CR1
chr_10	OCTFTA	similarity	10325908	10326113	164	-	.	CR1-E5_fAlb#LINE/CR1
chr_10	OCTFTA	similarity	10327647	10327741	98	-	.	CR1-X1_fAlb#LINE/CR1
chr_10	OCTFTA	similarity	10337063	10337878	869	+	.	CR1-X1_fAlb#LINE/CR1
chr_10	OCTFTA	similarity	10348706	10348859	155	+	.	CR1-E5_fAlb#LINE/CR1
chr_10	OCTFTA	similarity	10363018	10363310	292	-	.	SylAtr026#LTR/ERV2
chr_10	OCTFTA	similarity	10364059	10364465	427	-	.	CR1-E4_fAlb#LINE/CR1
chr_10	OCTFTA	similarity	10366713	10366799	87	-	.	CR1-J1_Ucy#LINE/CR1
chr_10	OCTFTA	similarity	10419312	10419600	294	+	.	CR1-E5_fAlb#LINE/CR1
chr_10	OCTFTA	similarity	10621613	10621878	297	+	.	CR1-E5_fAlb#LINE/CR1
chr_10	OCTFTA	similarity	10629873	10630008	135	+	.	SylAtr050#LINE/CR1
chr_10	OCTFTA	similarity	10637723	10638220	548	+	.	SylAtr118#LTR/ERV2
chr_10	OCTFTA	similarity	10731862	10732362	504	+	.	CR1-J3_fAlb#LINE/CR1
chr_10	OCTFTA	similarity	10756432	10756647	214	-	.	CR1-E5b_Ucy#LINE/CR1
chr_10	OCTFTA	similarity	11024093	11024669	578	-	.	SylAtr059#LTR/ERV2
chr_10	OCTFTA	similarity	11034331	11034555	224	-	.	CR1-E4_fAlb#LINE/CR1
chr_10	OCTFTA	similarity	11050640	11051651	1410	+	.	TguLTRL4a-Lb_fAlb#LTR/ERV3
chr_10	OCTFTA	similarity	11087044	11087459	464	-	.	TguLTR6a_Ucy#LTR/ERV3
chr_10	OCTFTA	similarity	11108823	11109109	288	+	.	SylAtr026#LTR/ERV2
chr_10	OCTFTA	similarity	11118917	11119440	538	-	.	CR1-J3_fAlb#LINE/CR1
chr_10	OCTFTA	similarity	11197457	11197644	201	-	.	CR1-J3_fAlb#LINE/CR1
chr_10	OCTFTA	similarity	11200505	11200797	297	+	.	SylAtr053#LTR/ERVL
chr_10	OCTFTA	similarity	11219865	11220009	145	-	.	CR1-E5b_Ucy#LINE/CR1
chr_10	OCTFTA	similarity	11270307	11270872	705	+	.	CR1-J2b_Ucy#LINE/CR1
chr_10	OCTFTA	similarity	11322823	11323024	202	-	.	CR1-E5_fAlb#LINE/CR1
chr_10	OCTFTA	similarity	11325863	11325989	129	-	.	SylAtr303#SINE/tRNA-RTE
chr_10	OCTFTA	similarity	11387701	11388509	1074	+	.	CR1-E5a_Ucy#LINE/CR1
chr_10	OCTFTA	similarity	11425350	11425550	316	+	.	CR1-E5_fAlb#LINE/CR1
chr_10	OCTFTA	similarity	11427789	11428178	281	+	.	CR1-X1_fAlb#LINE/CR1
chr_10	OCTFTA	similarity	11467832	11468118	285	+	.	CR1-E4_fAlb#LINE/CR1
chr_10	OCTFTA	similarity	11573087	11573185	98	+	.	SylAtr241#LINE/CR1
chr_10	OCTFTA	similarity	11594756	11595275	555	+	.	CR1-J2b_Ucy#LINE/CR1
chr_10	OCTFTA	similarity	11653795	11653970	161	-	.	CR1-E5b_Ucy#LINE/CR1
chr_10	OCTFTA	similarity	11719311	11719814	496	+	.	TguLTR13c_fAlb#LTR/ERV1
chr_10	OCTFTA	similarity	11737081	11737553	479	-	.	CR1-J2b_Ucy#LINE/CR1
chr_10	OCTFTA	similarity	11752932	11753463	588	-	.	CR1-X1_fAlb#LINE/CR1
chr_10	OCTFTA	similarity	11753471	11753927	476	-	.	CR1-X1d_Ucy#LINE/CR1
chr_10	OCTFTA	similarity	11774177	11774396	227	+	.	CR1-K4_fAlb#LINE/CR1
chr_10	OCTFTA	similarity	11791839	11791973	136	-	.	CR1-E5b_Ucy#LINE/CR1
chr_10	OCTFTA	similarity	11850079	11850254	237	-	.	CR1-E5_fAlb#LINE/CR1
chr_10	OCTFTA	similarity	11867376	11867616	215	+	.	CR1-E5b_Ucy#LINE/CR1
chr_10	OCTFTA	similarity	11868083	11868572	536	-	.	SylAtr191#LTR/ERV1
chr_10	OCTFTA	similarity	11870477	11871177	692	-	.	SylAtr003#LTR/ERVL
chr_10	OCTFTA	similarity	11872465	11873101	581	-	.	SylAtr287#LTR/ERV1
chr_10	OCTFTA	similarity	11873931	11874090	182	-	.	SylAtr119#LTR/ERVL
chr_10	OCTFTA	similarity	11877578	11878273	741	+	.	SylAtr018#LTR/ERVL
chr_10	OCTFTA	similarity	11898108	11898775	668	+	.	SylAtr086#LTR/ERVK
chr_10	OCTFTA	similarity	11948713	11948930	209	-	.	CR1-X1NA_Ucy#LINE/CR1
chr_10	OCTFTA	similarity	12007825	12008749	947	-	.	CR1-X1c_Ucy#LINE/CR1
chr_10	OCTFTA	similarity	12095634	12095776	133	+	.	CR1-E5_fAlb#LINE/CR1
chr_10	OCTFTA	similarity	12123697	12124341	654	+	.	TguLTRL1a7-a_fAlb#LTR/ERV3
chr_10	OCTFTA	similarity	12562491	12568284	5836	+	.	SylAtr012#LTR/ERVK
chr_10	OCTFTA	similarity	12568194	12568298	105	+	.	SylAtr176#LTR/ERV
chr_10	OCTFTA	similarity	12571275	12571983	709	-	.	SylAtr288#LTR/ERVK
chr_10	OCTFTA	similarity	12571969	12572201	248	-	.	SylAtr086#LTR/ERVK
chr_10	OCTFTA	similarity	12572455	12573012	549	-	.	SylAtr117#LTR/ERVK
chr_10	OCTFTA	similarity	12573409	12578309	6339	-	.	SylAtr001#LTR/ERVL
chr_10	OCTFTA	similarity	12578469	12579412	937	-	.	SylAtr001#LTR/ERVL
chr_10	OCTFTA	similarity	12580246	12580371	127	+	.	SylAtr046#LTR/Gypsy
chr_10	OCTFTA	similarity	12580436	12580985	554	-	.	SylAtr046#LTR/Gypsy
chr_10	OCTFTA	similarity	12581356	12581934	578	-	.	SylAtr059#LTR/ERV2
chr_10	OCTFTA	similarity	12587009	12587480	424	-	.	SylAtr033#LTR/ERV1
chr_10	OCTFTA	similarity	12587029	12587243	237	+	.	SylAtr325#LTR/ERV1
chr_10	OCTFTA	similarity	12587980	12588358	385	+	.	SylAtr094#DNA/hAT
chr_10	OCTFTA	similarity	12588359	12589301	603	+	.	SylAtr046#LTR/Gypsy
chr_10	OCTFTA	similarity	12594358	12595011	648	+	.	SylAtr073#LTR/ERV2
chr_10	OCTFTA	similarity	12599257	12604763	5527	+	.	SylAtr243#LTR/ERVL
chr_10	OCTFTA	similarity	12605604	12606288	692	-	.	SylAtr003#LTR/ERVL
chr_10	OCTFTA	similarity	12611273	12611881	614	-	.	SylAtr314#LTR/ERVK
chr_10	OCTFTA	similarity	12612095	12612424	302	+	.	SylAtr120#LTR/ERVL
chr_10	OCTFTA	similarity	12612441	12617331	6339	-	.	SylAtr001#LTR/ERVL
chr_10	OCTFTA	similarity	12617491	12618432	937	-	.	SylAtr001#LTR/ERVL
chr_10	OCTFTA	similarity	12619173	12620285	1164	+	.	TguLTRL2a8-Lc_fAlb#LTR/ERV3
chr_10	OCTFTA	similarity	12624786	12625228	439	-	.	CR1-E5b_Ucy#LINE/CR1
chr_10	OCTFTA	similarity	12637939	12638343	396	+	.	SylAtr099#LTR/ERVK
chr_10	OCTFTA	similarity	12642898	12643299	400	-	.	SylAtr215#LTR/ERVK
chr_10	OCTFTA	similarity	12648661	12648809	150	+	.	CR1-E5_fAlb#LINE/CR1
chr_10	OCTFTA	similarity	12649074	12649198	131	+	.	SylAtr010#LTR/ERVL
chr_10	OCTFTA	similarity	12659523	12661016	907	-	.	TguERVL2a2_LTR-L_Ucy#LTR/ERV3
chr_10	OCTFTA	similarity	12660129	12660709	538	+	.	SylAtr232#LTR/ERVK
chr_10	OCTFTA	similarity	12661744	12662444	693	-	.	SylAtr003#LTR/ERVL
chr_10	OCTFTA	similarity	12662522	12662786	275	-	.	CR1-E3_fAlb#LINE/CR1
chr_10	OCTFTA	similarity	12663146	12663541	407	-	.	SylAtr273#LTR/ERVK
chr_10	OCTFTA	similarity	12663581	12664001	432	+	.	SylAtr098#LTR/ERVK
chr_10	OCTFTA	similarity	12671864	12672364	474	-	.	SylAtr001#LTR/ERVL
chr_10	OCTFTA	similarity	12674473	12674989	514	-	.	SylAtr125#LTR/ERVK
chr_10	OCTFTA	similarity	12680595	12680876	274	+	.	SylAtr097#LTR/ERV1
chr_10	OCTFTA	similarity	12680864	12681623	1390	+	.	SylAtr263#LTR/ERVK
chr_10	OCTFTA	similarity	12681654	12681867	240	+	.	SylAtr263#LTR/ERVK
chr_10	OCTFTA	similarity	12682948	12683040	97	+	.	SylAtr303#SINE/tRNA-RTE
chr_10	OCTFTA	similarity	12684364	12684741	369	-	.	SylAtr027#LTR/ERVK
chr_10	OCTFTA	similarity	12688034	12688268	240	-	.	SylAtr050#LINE/CR1
chr_10	OCTFTA	similarity	12695444	12696020	564	-	.	SylAtr263#LTR/ERVK
chr_10	OCTFTA	similarity	12698001	12698825	791	+	.	SylAtr273#LTR/ERVK
chr_10	OCTFTA	similarity	12718017	12718697	681	+	.	SylAtr308#LTR/ERVK
chr_10	OCTFTA	similarity	12724700	12725130	450	-	.	TguLTRL4b_fAlb#LTR/ERV3
chr_10	OCTFTA	similarity	12727099	12727410	322	-	.	SylAtr200#LTR/ERVK
chr_10	OCTFTA	similarity	12730608	12731115	510	-	.	SylAtr167#LTR/ERV1
chr_10	OCTFTA	similarity	12731241	12731535	294	-	.	SylAtr227#LTR/ERVK
chr_10	OCTFTA	similarity	12735814	12736448	694	-	.	SylAtr003#LTR/ERVL
chr_10	OCTFTA	similarity	12739404	12739814	400	+	.	SylAtr277#LTR/ERVK
chr_10	OCTFTA	similarity	12751009	12751496	483	+	.	SylAtr041#LTR/ERV1
chr_10	OCTFTA	similarity	12756088	12756370	285	-	.	SylAtr135#LTR/ERVK
chr_10	OCTFTA	similarity	12756689	12756848	162	-	.	SylAtr098#LTR/ERVK
chr_10	OCTFTA	similarity	12756849	12757431	581	-	.	SylAtr176#LTR/ERV
chr_10	OCTFTA	similarity	12757428	12757835	450	+	.	SylAtr105#LTR/ERVK
chr_10	OCTFTA	similarity	12761622	12763033	1376	-	.	SylAtr173#LTR/ERVK
chr_10	OCTFTA	similarity	12762958	12763079	146	+	.	TguLTRL2a8-Le_fAlb#LTR/ERV3
chr_10	OCTFTA	similarity	12763256	12763631	345	+	.	SylAtr218#LTR/ERVK
chr_10	OCTFTA	similarity	12775288	12776225	937	+	.	SylAtr006#LTR/ERVL
chr_10	OCTFTA	similarity	12777063	12781247	6339	+	.	SylAtr001#LTR/ERVL
chr_10	OCTFTA	similarity	12782767	12783344	576	+	.	SylAtr246#LTR/ERV1
chr_10	OCTFTA	similarity	12783413	12783550	138	+	.	SylAtr111#LTR/ERVK
chr_10	OCTFTA	similarity	12783609	12784176	569	+	.	SylAtr286#LTR/ERVK
chr_10	OCTFTA	similarity	12784431	12784602	173	+	.	SylAtr111#LTR/ERVK
chr_10	OCTFTA	similarity	12789421	12791028	1609	-	.	SylAtr091#LTR/ERVK
chr_10	OCTFTA	similarity	12791023	12793742	2715	-	.	SylAtr201#LTR/ERVK
chr_10	OCTFTA	similarity	12795675	12795917	247	-	.	CR1-E3_fAlb#LINE/CR1
chr_10	OCTFTA	similarity	12834768	12835345	578	-	.	SylAtr059#LTR/ERV2
chr_10	OCTFTA	similarity	12837640	12838341	673	+	.	SylAtr245#LTR/ERV1
chr_10	OCTFTA	similarity	12858966	12859726	741	+	.	SylAtr018#LTR/ERVL
chr_10	OCTFTA	similarity	12873157	12878043	4472	-	.	SylAtr001#LTR/ERVL
chr_10	OCTFTA	similarity	12878212	12879145	937	-	.	SylAtr006#LTR/ERVL
chr_10	OCTFTA	similarity	12882133	12882606	474	+	.	SylAtr001#LTR/ERVL
chr_10	OCTFTA	similarity	12882607	12882952	362	-	.	fAlbLTRK9#LTR/ERV2
chr_10	OCTFTA	similarity	12883542	12883860	333	+	.	SylAtr035#LTR/ERV2
chr_10	OCTFTA	similarity	12894959	12895298	345	+	.	SylAtr218#LTR/ERVK
chr_10	OCTFTA	similarity	12897702	12898397	766	+	.	CR1-J1_Ucy#LINE/CR1
chr_10	OCTFTA	similarity	12908953	12909225	293	-	.	SylAtr176#LTR/ERV
chr_10	OCTFTA	similarity	12920767	12922196	1373	-	.	SylAtr173#LTR/ERVK
chr_10	OCTFTA	similarity	12941592	12942284	675	-	.	SylAtr092#LTR/ERVL
chr_10	OCTFTA	similarity	12942454	12942579	139	-	.	TguLTRL2a8-Lc_fAlb#LTR/ERV3
chr_10	OCTFTA	similarity	12961570	12962086	425	-	.	SylAtr099#LTR/ERVK
chr_10	OCTFTA	similarity	12966620	12967197	578	+	.	SylAtr059#LTR/ERV2
chr_10	OCTFTA	similarity	13008521	13008861	340	-	.	SylAtr164#LTR/ERV2
chr_10	OCTFTA	similarity	13027720	13028322	557	+	.	SylAtr018#LTR/ERVL
chr_10	OCTFTA	similarity	13077407	13077982	587	-	.	SylAtr321#LTR/ERV1
chr_10	OCTFTA	similarity	13085543	13086120	578	-	.	SylAtr059#LTR/ERV2
chr_10	OCTFTA	similarity	13093247	13093352	104	+	.	SylAtr074#LTR/ERV1
chr_10	OCTFTA	similarity	13093353	13093929	580	-	.	SylAtr263#LTR/ERVK
chr_10	OCTFTA	similarity	13102485	13102575	106	-	.	SylAtr303#SINE/tRNA-RTE
chr_10	OCTFTA	similarity	13106586	13106953	358	-	.	SylAtr064#LTR/ERVL
chr_10	OCTFTA	similarity	13107087	13107519	428	-	.	SylAtr188#LTR/ERV3
chr_10	OCTFTA	similarity	13134229	13134351	123	+	.	SylAtr193#LTR/ERVL
chr_10	OCTFTA	similarity	13135561	13135821	267	-	.	CR1-E3_fAlb#LINE/CR1
chr_10	OCTFTA	similarity	13152843	13153246	400	-	.	SylAtr215#LTR/ERVK
chr_10	OCTFTA	similarity	13157250	13157749	520	-	.	SylAtr192#LTR/ERVK
chr_10	OCTFTA	similarity	13160766	13161262	476	-	.	SylAtr006#LTR/ERVL
chr_10	OCTFTA	similarity	13165605	13165707	99	+	.	SylAtr245#LTR/ERV1
chr_10	OCTFTA	similarity	13172985	13173187	179	-	.	TguLTR13e_Ucy#LTR/ERV1
chr_10	OCTFTA	similarity	13182228	13182360	140	-	.	CR1-E5b_Ucy#LINE/CR1
chr_10	OCTFTA	similarity	13183021	13183605	564	+	.	SylAtr320#LTR/ERVK
chr_10	OCTFTA	similarity	13184427	13184901	471	+	.	SylAtr001#LTR/ERVL
chr_10	OCTFTA	similarity	13190106	13190438	358	-	.	SylAtr064#LTR/ERVL
chr_10	OCTFTA	similarity	13190524	13190913	428	-	.	SylAtr188#LTR/ERV3
chr_10	OCTFTA	similarity	13202183	13202653	493	-	.	CR1-J1_Ucy#LINE/CR1
chr_10	OCTFTA	similarity	13237005	13237360	353	+	.	SylAtr315#LTR/ERVK
chr_10	OCTFTA	similarity	13264298	13264388	82	-	.	SylAtr318#LINE/CR1
chr_10	OCTFTA	similarity	13274168	13274688	522	-	.	fAlbLTR1_Ucy#LTR/ERV1
chr_10	OCTFTA	similarity	13289111	13289854	799	-	.	TguLTRL4b_fAlb#LTR/ERV3
chr_10	OCTFTA	similarity	13322703	13323013	312	-	.	CR1-X1_fAlb#LINE/CR1
chr_10	OCTFTA	similarity	13339910	13340640	724	-	.	SylAtr018#LTR/ERVL
chr_10	OCTFTA	similarity	13409548	13410110	564	+	.	SylAtr028#LTR/ERVL
chr_10	OCTFTA	similarity	13516298	13516414	106	-	.	CR1-E5a_Ucy#LINE/CR1
chr_10	OCTFTA	similarity	13537904	13538065	153	-	.	CR1-E3_fAlb#LINE/CR1
chr_10	OCTFTA	similarity	13538079	13538385	262	+	.	SylAtr050#LINE/CR1
chr_10	OCTFTA	similarity	13539996	13540127	103	+	.	SylAtr050#LINE/CR1
chr_10	OCTFTA	similarity	13548621	13548695	80	-	.	SylAtr257#LTR/ERV1
chr_10	OCTFTA	similarity	13553551	13553629	107	-	.	fAlbLTR1#LTR/ERV1
chr_10	OCTFTA	similarity	13555753	13555954	265	+	.	SylAtr280#LINE/CR1
chr_10	OCTFTA	similarity	13564349	13564598	424	-	.	CR1-E4_fAlb#LINE/CR1
chr_10	OCTFTA	similarity	13597464	13597602	133	+	.	CR1-X1_fAlb#LINE/CR1
chr_10	OCTFTA	similarity	13635973	13644518	8713	-	.	SylAtr284#LTR/ERVK
chr_10	OCTFTA	similarity	13738531	13739020	471	-	.	SylAtr006#LTR/ERVL
chr_10	OCTFTA	similarity	13833254	13833539	309	+	.	CR1-E5a_Ucy#LINE/CR1
chr_10	OCTFTA	similarity	13846464	13846735	292	-	.	CR1-E5_fAlb#LINE/CR1
chr_10	OCTFTA	similarity	13882637	13883310	667	-	.	SylAtr013#LTR/ERVK
chr_10	OCTFTA	similarity	13883584	13883871	294	+	.	SylAtr227#LTR/ERVK
chr_10	OCTFTA	similarity	13923464	13923950	497	+	.	SylAtr209#LTR/Interspersed_Repeat
chr_10	OCTFTA	similarity	13926520	13927178	705	-	.	SylAtr099#LTR/ERVK
chr_10	OCTFTA	similarity	13933113	13933790	664	+	.	TguLTRL1a7-b_fAlb#LTR/ERV3
chr_10	OCTFTA	similarity	13934007	13934443	455	+	.	SylAtr016#LTR/ERV1
chr_10	OCTFTA	similarity	13948177	13948271	95	-	.	SylAtr116#LTR/ERVL
chr_10	OCTFTA	similarity	13956968	13957717	741	-	.	SylAtr018#LTR/ERVL
chr_10	OCTFTA	similarity	13962715	13962821	164	-	.	SylAtr217#LTR/ERVK
chr_10	OCTFTA	similarity	13968281	13968384	83	+	.	SylAtr166#LINE/CR1
chr_10	OCTFTA	similarity	13979379	13979886	558	-	.	SylAtr320#LTR/ERVK
chr_10	OCTFTA	similarity	13996074	13996402	340	+	.	SylAtr164#LTR/ERV2
chr_10	OCTFTA	similarity	14047959	14048479	532	-	.	CR1-E5b_Ucy#LINE/CR1
chr_10	OCTFTA	similarity	14068500	14069067	565	-	.	SylAtr028#LTR/ERVL
chr_10	OCTFTA	similarity	14095254	14095476	239	+	.	CR1-E5a_Ucy#LINE/CR1
chr_10	OCTFTA	similarity	14096820	14097426	83	+	.	SylAtr232#LTR/ERVK
chr_10	OCTFTA	similarity	14096859	14097418	562	-	.	SylAtr028#LTR/ERVL
chr_10	OCTFTA	similarity	14108771	14109124	345	-	.	SylAtr289#LTR/ERV1
chr_10	OCTFTA	similarity	14109125	14109823	702	-	.	SylAtr231#LTR/ERV1
chr_10	OCTFTA	similarity	14109824	14115274	4902	-	.	SylAtr289#LTR/ERV1
chr_10	OCTFTA	similarity	14123144	14123328	180	-	.	CR1-K4_fAlb#LINE/CR1
chr_10	OCTFTA	similarity	14124142	14124715	578	+	.	SylAtr059#LTR/ERV2
chr_10	OCTFTA	similarity	14136475	14136570	90	+	.	CR1-J1_Ucy#LINE/CR1
chr_10	OCTFTA	similarity	14145323	14145737	433	+	.	SylAtr006#LTR/ERVL
chr_10	OCTFTA	similarity	14153914	14154054	122	+	.	SylAtr302#LINE/CR1
chr_10	OCTFTA	similarity	14197144	14197833	670	+	.	SylAtr086#LTR/ERVK
chr_10	OCTFTA	similarity	14207775	14208241	471	-	.	SylAtr006#LTR/ERVL
chr_10	OCTFTA	similarity	14216709	14217253	629	+	.	TguERVL2b1_LTR-Lb_fAlb#LTR/ERV3
chr_10	OCTFTA	similarity	14222503	14222920	457	+	.	CR1-J2b_Ucy#LINE/CR1
chr_10	OCTFTA	similarity	14235296	14235822	524	+	.	SylAtr099#LTR/ERVK
chr_10	OCTFTA	similarity	14235331	14235798	474	-	.	SylAtr001#LTR/ERVL
chr_10	OCTFTA	similarity	14245371	14245724	392	+	.	CR1-K4_fAlb#LINE/CR1
chr_10	OCTFTA	similarity	14253977	14254549	555	-	.	SylAtr285#LTR/ERV
chr_10	OCTFTA	similarity	14275184	14275583	413	+	.	CR1-E3_fAlb#LINE/CR1
chr_10	OCTFTA	similarity	14284624	14285271	667	+	.	SylAtr086#LTR/ERVK
chr_10	OCTFTA	similarity	14294294	14294843	552	-	.	SylAtr320#LTR/ERVK
chr_10	OCTFTA	similarity	14305979	14306546	565	-	.	SylAtr028#LTR/ERVL
chr_10	OCTFTA	similarity	14310097	14310674	578	+	.	SylAtr059#LTR/ERV2
chr_10	OCTFTA	similarity	14317459	14317794	350	-	.	SylAtr320#LTR/ERVK
chr_10	OCTFTA	similarity	14324145	14324823	686	-	.	SylAtr308#LTR/ERVK
chr_10	OCTFTA	similarity	14338593	14339334	558	-	.	SylAtr117#LTR/ERVK
chr_10	OCTFTA	similarity	14343524	14343978	468	+	.	SylAtr280#LINE/CR1
chr_10	OCTFTA	similarity	14345127	14345358	234	-	.	CR1-X1NA_Ucy#LINE/CR1
chr_10	OCTFTA	similarity	14349575	14350272	331	-	.	CR1-K4_fAlb#LINE/CR1
chr_10	OCTFTA	similarity	14352043	14352471	455	-	.	SylAtr016#LTR/ERV1
chr_10	OCTFTA	similarity	14352706	14353018	294	-	.	SylAtr227#LTR/ERVK
chr_10	OCTFTA	similarity	14352936	14353042	103	+	.	SylAtr131#LTR/ERVK
chr_10	OCTFTA	similarity	14371884	14372192	315	-	.	SylAtr026#LTR/ERV2
chr_10	OCTFTA	similarity	14412569	14413313	740	-	.	SylAtr018#LTR/ERVL
chr_10	OCTFTA	similarity	14424801	14425098	276	-	.	SylAtr071#LTR/ERVK
chr_10	OCTFTA	similarity	14453604	14454041	455	+	.	SylAtr016#LTR/ERV1
chr_10	OCTFTA	similarity	14456300	14456588	325	+	.	UcyLTRK11#LTR/ERV2
chr_10	OCTFTA	similarity	14457840	14458405	564	-	.	SylAtr028#LTR/ERVL
chr_10	OCTFTA	similarity	14458272	14458421	143	-	.	SylAtr299#LTR/ERV1
chr_10	OCTFTA	similarity	14460178	14460543	371	-	.	CR1-J3_fAlb#LINE/CR1
chr_10	OCTFTA	similarity	14465707	14466378	681	-	.	SylAtr308#LTR/ERVK
chr_10	OCTFTA	similarity	14468069	14468629	564	-	.	SylAtr028#LTR/ERVL
chr_10	OCTFTA	similarity	14484588	14484993	393	+	.	SylAtr320#LTR/ERVK
chr_10	OCTFTA	similarity	14503102	14503530	455	-	.	SylAtr016#LTR/ERV1
chr_10	OCTFTA	similarity	14504756	14504854	99	+	.	CR1-J1_Ucy#LINE/CR1
chr_10	OCTFTA	similarity	14508139	14508504	400	+	.	TguLTR5a-b_Ucy#LTR/ERV3
chr_10	OCTFTA	similarity	14518609	14518942	422	+	.	CR1-E3_fAlb#LINE/CR1
chr_10	OCTFTA	similarity	14520028	14520137	103	-	.	CR1-E5_fAlb#LINE/CR1
chr_10	OCTFTA	similarity	14541766	14542137	384	+	.	CR1-J2a_Ucy#LINE/CR1
chr_10	OCTFTA	similarity	14639991	14640091	82	+	.	CR1-J2a_Ucy#LINE/CR1
chr_10	OCTFTA	similarity	14656998	14657419	446	+	.	TguLTR11i_fAlb#LTR/ERV1
chr_10	OCTFTA	similarity	14665290	14665390	108	-	.	SylAtr050#LINE/CR1
chr_10	OCTFTA	similarity	14677879	14678443	565	+	.	SylAtr028#LTR/ERVL
chr_10	OCTFTA	similarity	14684776	14684915	161	-	.	SylAtr165#DNA/CMC-EnSpm
chr_10	OCTFTA	similarity	14694138	14694703	566	-	.	SylAtr320#LTR/ERVK
chr_10	OCTFTA	similarity	14777842	14778018	179	+	.	CR1-X1_fAlb#LINE/CR1
chr_10	OCTFTA	similarity	14787535	14787756	207	+	.	CR1-E5_fAlb#LINE/CR1
chr_10	OCTFTA	similarity	14833838	14834086	252	-	.	CR1-X1_fAlb#LINE/CR1
chr_10	OCTFTA	similarity	14853610	14854393	832	+	.	CR1-X1c_Ucy#LINE/CR1
chr_10	OCTFTA	similarity	14873301	14873553	253	-	.	CR1-E3_fAlb#LINE/CR1
chr_10	OCTFTA	similarity	14893932	14894441	547	-	.	CR1-X1_fAlb#LINE/CR1
chr_10	OCTFTA	similarity	14897261	14897477	219	+	.	CR1-E3_fAlb#LINE/CR1
chr_10	OCTFTA	similarity	14941077	14941513	483	+	.	CR1-J3_fAlb#LINE/CR1
chr_10	OCTFTA	similarity	14987896	14988123	212	+	.	CR1-J1_Ucy#LINE/CR1
chr_10	OCTFTA	similarity	15001863	15002063	139	+	.	SylAtr302#LINE/CR1
chr_10	OCTFTA	similarity	15013351	15013917	565	+	.	SylAtr028#LTR/ERVL
chr_10	OCTFTA	similarity	15014795	15015361	564	-	.	SylAtr028#LTR/ERVL
chr_10	OCTFTA	similarity	15018977	15019084	118	-	.	CR1-E6_fAlb#LINE/CR1
chr_10	OCTFTA	similarity	15024948	15025107	129	+	.	CR1-E5_fAlb#LINE/CR1
chr_10	OCTFTA	similarity	15029383	15029992	627	-	.	CR1-J1_Ucy#LINE/CR1
chr_10	OCTFTA	similarity	15054849	15055100	280	-	.	CR1-J2b_Ucy#LINE/CR1
chr_10	OCTFTA	similarity	15065930	15066494	564	-	.	SylAtr028#LTR/ERVL
chr_10	OCTFTA	similarity	15074155	15074753	585	-	.	SylAtr018#LTR/ERVL
chr_10	OCTFTA	similarity	15134951	15135392	455	-	.	SylAtr016#LTR/ERV1
chr_10	OCTFTA	similarity	15142218	15142770	566	-	.	SylAtr320#LTR/ERVK
chr_10	OCTFTA	similarity	15144163	15144463	305	+	.	SylAtr240#LTR/ERV2
chr_10	OCTFTA	similarity	15146339	15146535	203	+	.	CR1-E5_fAlb#LINE/CR1
chr_10	OCTFTA	similarity	15158633	15159068	447	-	.	TguLTR11i_fAlb#LTR/ERV1
chr_10	OCTFTA	similarity	15160370	15160460	93	-	.	CR1-X1b_Ucy#LINE/CR1
chr_10	OCTFTA	similarity	15193063	15193390	356	-	.	CR1-X1c_Ucy#LINE/CR1
chr_10	OCTFTA	similarity	15226735	15227234	544	+	.	CR1-X1a_Ucy#LINE/CR1
chr_10	OCTFTA	similarity	15251179	15251727	566	-	.	SylAtr320#LTR/ERVK
chr_10	OCTFTA	similarity	15252112	15252544	450	-	.	SylAtr016#LTR/ERV1
chr_10	OCTFTA	similarity	15252555	15253005	443	+	.	SylAtr307#LTR/ERVK
chr_10	OCTFTA	similarity	15259577	15260375	742	-	.	SylAtr288#LTR/ERVK
chr_10	OCTFTA	similarity	15260096	15261156	648	-	.	SylAtr058#LTR/ERVL
chr_10	OCTFTA	similarity	15285496	15285778	290	-	.	CR1-X1NA_Ucy#LINE/CR1
chr_10	OCTFTA	similarity	15324410	15324612	234	+	.	CR1-X1NA_Ucy#LINE/CR1
chr_10	OCTFTA	similarity	15347306	15347660	356	-	.	SylAtr037#LINE/CR1
chr_10	OCTFTA	similarity	15372543	15372983	447	+	.	TguLTR11i_fAlb#LTR/ERV1
chr_10	OCTFTA	similarity	15375516	15376052	629	+	.	TguERVL2b1_LTR-Lb_fAlb#LTR/ERV3
chr_10	OCTFTA	similarity	15385088	15385630	499	+	.	SylAtr175#LTR/ERVK
chr_10	OCTFTA	similarity	15385807	15386470	658	+	.	fAlbLTRK3#LTR/ERV2
chr_10	OCTFTA	similarity	15390113	15390565	467	-	.	CR1-K4_fAlb#LINE/CR1
chr_10	OCTFTA	similarity	15390935	15391435	513	-	.	SylAtr160#LTR/ERV1
chr_10	OCTFTA	similarity	15400022	15401508	839	-	.	CR1-K4_fAlb#LINE/CR1
chr_10	OCTFTA	similarity	15400768	15401145	424	+	.	SylAtr086#LTR/ERVK
chr_10	OCTFTA	similarity	15402558	15402985	461	+	.	SylAtr280#LINE/CR1
chr_10	OCTFTA	similarity	15405064	15405410	352	+	.	SylAtr025#LTR/ERV2
chr_10	OCTFTA	similarity	15405154	15405529	383	-	.	SylAtr017#LTR/ERV2
chr_10	OCTFTA	similarity	15407161	15407659	513	+	.	SylAtr160#LTR/ERV1
chr_10	OCTFTA	similarity	15409545	15409983	465	+	.	SylAtr280#LINE/CR1
chr_10	OCTFTA	similarity	15411764	15412231	486	+	.	SylAtr320#LTR/ERVK
chr_10	OCTFTA	similarity	15414480	15414923	470	-	.	SylAtr280#LINE/CR1
chr_10	OCTFTA	similarity	15418659	15419269	615	-	.	SylAtr018#LTR/ERVL
chr_10	OCTFTA	similarity	15418989	15419304	343	-	.	TguERVL2a1_LTR-Lb_Ucy#LTR/ERV3
chr_10	OCTFTA	similarity	15419309	15419547	261	+	.	SylAtr016#LTR/ERV1
chr_10	OCTFTA	similarity	15420419	15421101	684	-	.	SylAtr308#LTR/ERVK
chr_10	OCTFTA	similarity	15425675	15426230	566	+	.	SylAtr320#LTR/ERVK
chr_10	OCTFTA	similarity	15428899	15429345	474	-	.	SylAtr001#LTR/ERVL
chr_10	OCTFTA	similarity	15434332	15434494	172	-	.	SylAtr092#LTR/ERVL
chr_10	OCTFTA	similarity	15434402	15434509	112	+	.	SylAtr288#LTR/ERVK
chr_10	OCTFTA	similarity	15436690	15437653	738	-	.	SylAtr018#LTR/ERVL
chr_10	OCTFTA	similarity	15436996	15437313	371	-	.	SylAtr223#LTR/ERVK
chr_10	OCTFTA	similarity	15437569	15437654	91	-	.	SylAtr277#LTR/ERVK
chr_10	OCTFTA	similarity	15440053	15440503	447	+	.	TguLTR11i_fAlb#LTR/ERV1
chr_10	OCTFTA	similarity	15449871	15450378	499	+	.	SylAtr320#LTR/ERVK
chr_10	OCTFTA	similarity	15450914	15451341	469	+	.	SylAtr280#LINE/CR1
chr_10	OCTFTA	similarity	15454404	15454508	107	-	.	CR1-X1b_Ucy#LINE/CR1
chr_10	OCTFTA	similarity	15457782	15458336	566	+	.	SylAtr320#LTR/ERVK
chr_10	OCTFTA	similarity	15460266	15460697	473	+	.	SylAtr001#LTR/ERVL
chr_10	OCTFTA	similarity	15465084	15465755	733	+	.	SylAtr018#LTR/ERVL
chr_10	OCTFTA	similarity	15465892	15466190	308	+	.	SylAtr255#LTR/ERV1
chr_10	OCTFTA	similarity	15466199	15466709	526	+	.	SylAtr293#LTR/ERVK
chr_10	OCTFTA	similarity	15466709	15466833	125	-	.	SylAtr280#LINE/CR1
chr_10	OCTFTA	similarity	15469801	15470322	519	+	.	fAlbLTR1_Ucy#LTR/ERV1
chr_10	OCTFTA	similarity	15474203	15474288	88	+	.	SylAtr277#LTR/ERVK
chr_10	OCTFTA	similarity	15474289	15474861	739	+	.	SylAtr018#LTR/ERVL
chr_10	OCTFTA	similarity	15477523	15478067	564	+	.	SylAtr028#LTR/ERVL
chr_10	OCTFTA	similarity	15480076	15480651	569	-	.	SylAtr285#LTR/ERV
chr_10	OCTFTA	similarity	15480727	15481340	587	+	.	SylAtr321#LTR/ERV1
chr_10	OCTFTA	similarity	15481983	15482497	532	+	.	SylAtr192#LTR/ERVK
chr_10	OCTFTA	similarity	15490695	15490831	126	+	.	UcyLTRK2#LTR/ERV2
chr_10	OCTFTA	similarity	15498645	15499194	561	-	.	SylAtr320#LTR/ERVK
chr_10	OCTFTA	similarity	15506434	15506899	455	-	.	SylAtr016#LTR/ERV1
chr_10	OCTFTA	similarity	15513638	15513800	116	-	.	CR1-E3_fAlb#LINE/CR1
chr_10	OCTFTA	similarity	15514203	15514724	510	-	.	SylAtr167#LTR/ERV1
chr_10	OCTFTA	similarity	15516951	15517241	304	-	.	CR1-E3_fAlb#LINE/CR1
chr_10	OCTFTA	similarity	15529151	15529366	229	+	.	TguLTRL4c_fAlb#LTR/ERV3
chr_10	OCTFTA	similarity	15529993	15530458	471	-	.	SylAtr006#LTR/ERVL
chr_10	OCTFTA	similarity	15532231	15532930	740	+	.	SylAtr018#LTR/ERVL
chr_10	OCTFTA	similarity	15537100	15537555	461	+	.	SylAtr192#LTR/ERVK
chr_10	OCTFTA	similarity	15544275	15544553	320	-	.	SylAtr086#LTR/ERVK
chr_10	OCTFTA	similarity	15544552	15544714	166	-	.	SylAtr189#LTR/ERVK
chr_10	OCTFTA	similarity	15553045	15553680	743	-	.	SylAtr018#LTR/ERVL
chr_10	OCTFTA	similarity	15553592	15553675	86	-	.	TguERVL2b1_LTR-Lb_fAlb#LTR/ERV3
chr_10	OCTFTA	similarity	15559482	15559635	153	+	.	SylAtr018#LTR/ERVL
chr_10	OCTFTA	similarity	15576586	15577338	698	+	.	SylAtr231#LTR/ERV1
chr_10	OCTFTA	similarity	15578880	15578996	118	+	.	SylAtr316#LTR/ERVL
chr_10	OCTFTA	similarity	15582012	15582687	687	-	.	SylAtr018#LTR/ERVL
chr_10	OCTFTA	similarity	15582670	15582802	133	-	.	SylAtr188#LTR/ERV3
chr_10	OCTFTA	similarity	15583068	15583591	516	+	.	SylAtr018#LTR/ERVL
chr_10	OCTFTA	similarity	15587127	15587625	507	+	.	TguLTR5a-b_Ucy#LTR/ERV3
chr_10	OCTFTA	similarity	15605101	15605455	352	+	.	SylAtr025#LTR/ERV2
chr_10	OCTFTA	similarity	15605191	15605555	370	-	.	SylAtr017#LTR/ERV2
chr_10	OCTFTA	similarity	15610611	15611295	741	+	.	SylAtr018#LTR/ERVL
chr_10	OCTFTA	similarity	15611133	15611320	198	+	.	SylAtr176#LTR/ERV
chr_10	OCTFTA	similarity	15611473	15611596	131	+	.	SylAtr166#LINE/CR1
chr_10	OCTFTA	similarity	15645385	15645406	182	-	.	TguLTR13e_Ucy#LTR/ERV1
chr_10	OCTFTA	similarity	15645407	15645573	167	+	.	SylAtr155#LTR/ERV1
chr_10	OCTFTA	similarity	15645574	15646183	633	+	.	SylAtr085#LTR/ERVK
chr_10	OCTFTA	similarity	15646187	15646460	272	-	.	TguLTR13e_Ucy#LTR/ERV1
chr_10	OCTFTA	similarity	15650567	15650756	159	-	.	CR1-J3_fAlb#LINE/CR1
chr_10	OCTFTA	similarity	15650980	15651420	388	+	.	SylAtr213#LTR/ERVK
chr_10	OCTFTA	similarity	15655893	15655987	88	+	.	TguERVL2b1_LTR-Lb_fAlb#LTR/ERV3
chr_10	OCTFTA	similarity	15655988	15656563	741	+	.	SylAtr018#LTR/ERVL
chr_10	OCTFTA	similarity	15657213	15657674	444	-	.	TguLTR11i_fAlb#LTR/ERV1
chr_10	OCTFTA	similarity	15663407	15663876	389	-	.	SylAtr213#LTR/ERVK
chr_10	OCTFTA	similarity	15665272	15665486	216	+	.	SylAtr149#LTR/ERVK
chr_10	OCTFTA	similarity	15668136	15668796	726	+	.	SylAtr060#LTR/Pao
chr_10	OCTFTA	similarity	15678632	15679208	578	-	.	SylAtr059#LTR/ERV2
chr_10	OCTFTA	similarity	15686335	15686901	565	+	.	SylAtr320#LTR/ERVK
chr_10	OCTFTA	similarity	15687856	15687962	107	+	.	SylAtr194#DNA
chr_10	OCTFTA	similarity	15689746	15690167	433	+	.	SylAtr006#LTR/ERVL
chr_10	OCTFTA	similarity	15691265	15691815	445	+	.	TguLTR11i_fAlb#LTR/ERV1
chr_10	OCTFTA	similarity	15705622	15705864	245	+	.	CR1-K4_fAlb#LINE/CR1
chr_10	OCTFTA	similarity	15708306	15708544	244	+	.	SylAtr255#LTR/ERV1
chr_10	OCTFTA	similarity	15710024	15710578	561	+	.	CR1-E5b_Ucy#LINE/CR1
chr_10	OCTFTA	similarity	15712216	15712650	454	-	.	SylAtr016#LTR/ERV1
chr_10	OCTFTA	similarity	15715169	15715631	455	-	.	SylAtr016#LTR/ERV1
chr_10	OCTFTA	similarity	15718386	15718476	90	+	.	SylAtr277#LTR/ERVK
chr_10	OCTFTA	similarity	15718477	15718671	379	+	.	SylAtr018#LTR/ERVL
chr_10	OCTFTA	similarity	15723465	15724126	742	+	.	SylAtr018#LTR/ERVL
chr_10	OCTFTA	similarity	15729387	15730026	666	-	.	SylAtr300#LTR/ERV1
chr_10	OCTFTA	similarity	15735766	15736064	306	-	.	SylAtr240#LTR/ERV2
chr_10	OCTFTA	similarity	15760820	15761262	469	+	.	SylAtr280#LINE/CR1
chr_10	OCTFTA	similarity	15765091	15765513	445	-	.	TguLTR11i_fAlb#LTR/ERV1
chr_10	OCTFTA	similarity	15765515	15765610	91	+	.	SylAtr210#LINE/CR1
chr_10	OCTFTA	similarity	15765614	15766000	387	+	.	SylAtr017#LTR/ERV2
chr_10	OCTFTA	similarity	15765737	15766088	350	-	.	SylAtr025#LTR/ERV2
chr_10	OCTFTA	similarity	15766214	15766544	332	+	.	SylAtr025#LTR/ERV2
chr_10	OCTFTA	similarity	15766284	15766660	378	-	.	SylAtr017#LTR/ERV2
chr_10	OCTFTA	similarity	15768910	15769296	388	-	.	CR1-J1_Ucy#LINE/CR1
chr_10	OCTFTA	similarity	15769424	15769853	450	+	.	SylAtr280#LINE/CR1
chr_10	OCTFTA	similarity	15771281	15771747	478	+	.	SylAtr001#LTR/ERVL
chr_10	OCTFTA	similarity	15772819	15773129	313	+	.	CR1-E5b_Ucy#LINE/CR1
chr_10	OCTFTA	similarity	15773119	15773195	95	+	.	CR1-E1_fAlb#LINE/CR1
chr_10	OCTFTA	similarity	15782524	15783028	742	-	.	SylAtr018#LTR/ERVL
chr_10	OCTFTA	similarity	15783029	15783104	89	-	.	SylAtr277#LTR/ERVK
chr_10	OCTFTA	similarity	15790616	15790722	109	-	.	SylAtr006#LTR/ERVL
chr_10	OCTFTA	similarity	15790825	15791256	428	-	.	SylAtr001#LTR/ERVL
chr_10	OCTFTA	similarity	15793729	15793853	124	+	.	SylAtr017#LTR/ERV2
chr_10	OCTFTA	similarity	15793854	15794206	350	-	.	SylAtr025#LTR/ERV2
chr_10	OCTFTA	similarity	15824699	15825203	502	+	.	SylAtr167#LTR/ERV1
chr_10	OCTFTA	similarity	15836991	15837365	375	+	.	SylAtr017#LTR/ERV2
chr_10	OCTFTA	similarity	15837104	15837455	350	-	.	SylAtr025#LTR/ERV2
chr_10	OCTFTA	similarity	15847240	15847379	139	+	.	SylAtr317#LTR/ERVK
chr_10	OCTFTA	similarity	15847384	15847754	343	+	.	SylAtr036#LTR/ERVK
chr_10	OCTFTA	similarity	15865636	15866096	455	+	.	SylAtr016#LTR/ERV1
chr_10	OCTFTA	similarity	15869667	15870096	455	-	.	SylAtr016#LTR/ERV1
chr_10	OCTFTA	similarity	15886082	15886170	90	+	.	SylAtr277#LTR/ERVK
chr_10	OCTFTA	similarity	15886171	15886736	741	+	.	SylAtr018#LTR/ERVL
chr_10	OCTFTA	similarity	15898646	15898813	139	-	.	SylAtr302#LINE/CR1
chr_10	OCTFTA	similarity	15903512	15904172	743	+	.	SylAtr018#LTR/ERVL
chr_10	OCTFTA	similarity	15904189	15904320	133	+	.	CR1-X1b_Ucy#LINE/CR1
chr_10	OCTFTA	similarity	15906458	15906914	455	+	.	SylAtr016#LTR/ERV1
chr_10	OCTFTA	similarity	15926980	15927354	377	+	.	SylAtr017#LTR/ERV2
chr_10	OCTFTA	similarity	15927092	15927445	349	-	.	SylAtr025#LTR/ERV2
chr_10	OCTFTA	similarity	15930909	15931359	433	+	.	CR1-J2b_Ucy#LINE/CR1
chr_10	OCTFTA	similarity	15934264	15934921	675	+	.	SylAtr136#LTR/ERVK
chr_10	OCTFTA	similarity	15935350	15935797	455	-	.	SylAtr016#LTR/ERV1
chr_10	OCTFTA	similarity	15950035	15950583	720	-	.	SylAtr018#LTR/ERVL
chr_10	OCTFTA	similarity	15973485	15973930	469	+	.	SylAtr280#LINE/CR1
chr_10	OCTFTA	similarity	15978202	15978418	217	+	.	SylAtr149#LTR/ERVK
chr_10	OCTFTA	similarity	15980136	15980718	565	+	.	SylAtr320#LTR/ERVK
chr_10	OCTFTA	similarity	15997299	15997849	566	+	.	SylAtr320#LTR/ERVK
chr_10	OCTFTA	similarity	16003724	16004274	389	-	.	SylAtr036#LTR/ERVK
chr_10	OCTFTA	similarity	16013239	16013803	564	-	.	SylAtr028#LTR/ERVL
chr_10	OCTFTA	similarity	16015513	16016013	564	-	.	SylAtr319#LTR/ERVL
chr_10	OCTFTA	similarity	16024788	16025228	453	+	.	SylAtr016#LTR/ERV1
chr_10	OCTFTA	similarity	16032010	16032450	389	+	.	SylAtr213#LTR/ERVK
chr_10	OCTFTA	similarity	16037205	16037396	212	-	.	CR1-E1_Ucy#LINE/CR1
chr_10	OCTFTA	similarity	16039823	16040385	557	-	.	UcyLTR1#LTR/ERV1
chr_10	OCTFTA	similarity	16042786	16042975	179	-	.	SylAtr050#LINE/CR1
chr_10	OCTFTA	similarity	16053025	16053366	341	-	.	SylAtr018#LTR/ERVL
chr_10	OCTFTA	similarity	16054210	16054333	204	+	.	CR1-E2_Ucy#LINE/CR1
chr_10	OCTFTA	similarity	16054385	16054661	281	+	.	CR1-E3_fAlb#LINE/CR1
chr_10	OCTFTA	similarity	16055182	16055756	610	+	.	SylAtr013#LTR/ERVK
chr_10	OCTFTA	similarity	16057093	16057227	137	+	.	TguLTRL3c_fAlb#LTR/ERV3
chr_10	OCTFTA	similarity	16057241	16057791	530	+	.	TguLTRL3-L_Ucy#LTR/ERV3
chr_10	OCTFTA	similarity	16064105	16064491	387	+	.	SylAtr017#LTR/ERV2
chr_10	OCTFTA	similarity	16064230	16064581	350	-	.	SylAtr025#LTR/ERV2
chr_10	OCTFTA	similarity	16074506	16075000	471	+	.	SylAtr001#LTR/ERVL
chr_10	OCTFTA	similarity	16090484	16090910	455	-	.	SylAtr016#LTR/ERV1
chr_10	OCTFTA	similarity	16093412	16094085	675	+	.	SylAtr212#LTR/ERVK
chr_10	OCTFTA	similarity	16097440	16097910	472	-	.	SylAtr001#LTR/ERVL
chr_10	OCTFTA	similarity	16116693	16117421	741	-	.	SylAtr018#LTR/ERVL
chr_10	OCTFTA	similarity	16126081	16126822	741	-	.	SylAtr018#LTR/ERVL
chr_10	OCTFTA	similarity	16131559	16132131	510	-	.	CR1-K4_fAlb#LINE/CR1
chr_10	OCTFTA	similarity	16144633	16144817	186	+	.	SylAtr097#LTR/ERV1
chr_10	OCTFTA	similarity	16159744	16160426	665	-	.	SylAtr086#LTR/ERVK
chr_10	OCTFTA	similarity	16165374	16165492	120	-	.	SylAtr016#LTR/ERV1
chr_10	OCTFTA	similarity	16165951	16166479	517	+	.	SylAtr167#LTR/ERV1
chr_10	OCTFTA	similarity	16173507	16173977	471	+	.	SylAtr001#LTR/ERVL
chr_10	OCTFTA	similarity	16228195	16228682	485	-	.	SylAtr144#LTR/ERVK
chr_10	OCTFTA	similarity	16230968	16231144	177	-	.	SylAtr320#LTR/ERVK
chr_10	OCTFTA	similarity	16237292	16237592	340	-	.	SylAtr164#LTR/ERV2
chr_10	OCTFTA	similarity	16243749	16243848	88	+	.	CR1-E1_Ucy#LINE/CR1
chr_10	OCTFTA	similarity	16263602	16263938	323	-	.	CR1-J3_fAlb#LINE/CR1
chr_10	OCTFTA	similarity	16264683	16264886	210	+	.	CR1-E1_Ucy#LINE/CR1
chr_10	OCTFTA	similarity	16266098	16266522	430	+	.	SylAtr099#LTR/ERVK
chr_10	OCTFTA	similarity	16266523	16266639	548	-	.	TguERVL2b1_LTR-La_fAlb#LTR/ERV3
chr_10	OCTFTA	similarity	16267551	16267882	365	+	.	CR1-E5b_Ucy#LINE/CR1
chr_10	OCTFTA	similarity	16270117	16270285	172	-	.	CR1-J3_fAlb#LINE/CR1
chr_10	OCTFTA	similarity	16303922	16304008	97	+	.	CR1L_fAlb#LINE/CR1
chr_10	OCTFTA	similarity	16324328	16324427	89	+	.	CR1-E5a_Ucy#LINE/CR1
chr_10	OCTFTA	similarity	16350123	16350242	125	+	.	TguLTRL4a-Lb_fAlb#LTR/ERV3
chr_10	OCTFTA	similarity	16377495	16377870	508	-	.	fAlbLTR4#LTR/ERV1
chr_10	OCTFTA	similarity	16385312	16385419	107	+	.	CR1-E5_fAlb#LINE/CR1
chr_10	OCTFTA	similarity	16388796	16389273	484	+	.	CR1-J3_fAlb#LINE/CR1
chr_10	OCTFTA	similarity	16397979	16398220	248	-	.	CR1-E5_fAlb#LINE/CR1
chr_10	OCTFTA	similarity	16410101	16410205	130	+	.	CR1-E6_fAlb#LINE/CR1
chr_10	OCTFTA	similarity	16472934	16473086	159	-	.	CR1-E3_fAlb#LINE/CR1
chr_10	OCTFTA	similarity	16486691	16487004	324	-	.	CR1-E5_fAlb#LINE/CR1
chr_10	OCTFTA	similarity	16490124	16490411	295	-	.	SylAtr227#LTR/ERVK
chr_10	OCTFTA	similarity	16494477	16494692	215	+	.	CR1-X1_fAlb#LINE/CR1
chr_10	OCTFTA	similarity	16535179	16535354	177	-	.	CR1-E3_fAlb#LINE/CR1
chr_10	OCTFTA	similarity	16535626	16535811	230	+	.	SylAtr050#LINE/CR1
chr_10	OCTFTA	similarity	16554791	16555087	304	+	.	CR1-J2b_Ucy#LINE/CR1
chr_10	OCTFTA	similarity	16560376	16560721	352	+	.	SylAtr258#LTR/ERVL
chr_10	OCTFTA	similarity	16568221	16568373	151	+	.	CR1-E3_fAlb#LINE/CR1
chr_10	OCTFTA	similarity	16571239	16571413	337	+	.	CR1-E6_fAlb#LINE/CR1
chr_10	OCTFTA	similarity	16575444	16575553	102	-	.	CR1-E1_Ucy#LINE/CR1
chr_10	OCTFTA	similarity	16582369	16582785	418	+	.	CR1-E3_fAlb#LINE/CR1
chr_10	OCTFTA	similarity	16585607	16586103	467	+	.	CR1-E2_Ucy#LINE/CR1
chr_10	OCTFTA	similarity	16588805	16589058	249	+	.	CR1-E3_fAlb#LINE/CR1
chr_10	OCTFTA	similarity	16601146	16601687	581	-	.	SylAtr319#LTR/ERVL
chr_10	OCTFTA	similarity	16601998	16602125	121	+	.	CR1-E3_fAlb#LINE/CR1
chr_10	OCTFTA	similarity	16603270	16603793	567	-	.	TguERVL2b1_LTR-La_fAlb#LTR/ERV3
chr_10	OCTFTA	similarity	16605583	16605988	426	-	.	CR1-E3_fAlb#LINE/CR1
chr_10	OCTFTA	similarity	16610617	16610900	307	+	.	CR1-J2b_Ucy#LINE/CR1
chr_10	OCTFTA	similarity	16620675	16620935	271	+	.	CR1-E3_fAlb#LINE/CR1
chr_10	OCTFTA	similarity	16628218	16628402	200	-	.	CR1-E2_fAlb#LINE/CR1
chr_10	OCTFTA	similarity	16628395	16629329	996	-	.	Tgu_rep3-L_Ucy#LTR/ERV3
chr_10	OCTFTA	similarity	16630245	16630373	132	-	.	CR1-E5b_Ucy#LINE/CR1
chr_10	OCTFTA	similarity	16633348	16633920	599	+	.	CR1-E5b_Ucy#LINE/CR1
chr_10	OCTFTA	similarity	16635844	16637457	231	+	.	CR1-E5b_Ucy#LINE/CR1
chr_10	OCTFTA	similarity	16636591	16637108	545	+	.	CR1-J1_Ucy#LINE/CR1
chr_10	OCTFTA	similarity	16643100	16643383	283	-	.	CR1-E3_fAlb#LINE/CR1
chr_10	OCTFTA	similarity	16647268	16648440	1245	+	.	CR1-J2a_Ucy#LINE/CR1
chr_10	OCTFTA	similarity	16654828	16655576	789	+	.	SylAtr273#LTR/ERVK
chr_10	OCTFTA	similarity	16668711	16669248	459	-	.	SylAtr001#LTR/ERVL
chr_10	OCTFTA	similarity	16669797	16670074	292	-	.	CR1-J1_Ucy#LINE/CR1
chr_10	OCTFTA	similarity	16681774	16681874	88	-	.	SylAtr318#LINE/CR1
chr_10	OCTFTA	similarity	16691044	16691829	1255	+	.	CR1-E5a_Ucy#LINE/CR1
chr_10	OCTFTA	similarity	16691830	16692413	606	-	.	SylAtr181#LTR/ERV3
chr_10	OCTFTA	similarity	16695905	16696194	287	+	.	CR1-X1NA_Ucy#LINE/CR1
chr_10	OCTFTA	similarity	16697764	16697962	187	+	.	CR1-E6_fAlb#LINE/CR1
chr_10	OCTFTA	similarity	16711850	16711973	153	-	.	CR1-E3_fAlb#LINE/CR1
chr_10	OCTFTA	similarity	16717731	16717833	92	-	.	CR1-E6_fAlb#LINE/CR1
chr_10	OCTFTA	similarity	16775473	16775627	170	+	.	CR1-E2_fAlb#LINE/CR1
chr_10	OCTFTA	similarity	16778380	16778479	101	+	.	CR1-X1NA_Ucy#LINE/CR1
chr_10	OCTFTA	similarity	16780047	16780260	213	+	.	CR1-E4_fAlb#LINE/CR1
chr_10	OCTFTA	similarity	16788507	16788978	523	-	.	fAlbLTR5#LTR/ERV1
chr_10	OCTFTA	similarity	16790445	16790673	424	-	.	CR1-E3_fAlb#LINE/CR1
chr_10	OCTFTA	similarity	16793433	16793584	158	+	.	CR1-E2_fAlb#LINE/CR1
chr_10	OCTFTA	similarity	16796426	16798400	303	+	.	CR1-J2a_Ucy#LINE/CR1
chr_10	OCTFTA	similarity	16804392	16804504	126	-	.	CR1-X1d_Ucy#LINE/CR1
chr_10	OCTFTA	similarity	16806003	16806491	844	-	.	CR1-E2_Ucy#LINE/CR1
chr_10	OCTFTA	similarity	16812289	16812504	216	+	.	CR1-E1_Ucy#LINE/CR1
chr_10	OCTFTA	similarity	16815611	16815801	166	+	.	CR1-E2_fAlb#LINE/CR1
chr_10	OCTFTA	similarity	16815922	16816021	185	-	.	CR1-J2a_Ucy#LINE/CR1
chr_10	OCTFTA	similarity	16816986	16817143	166	-	.	CR1-E4_fAlb#LINE/CR1
chr_10	OCTFTA	similarity	16818930	16818987	89	+	.	CR1-J2a_Ucy#LINE/CR1
chr_10	OCTFTA	similarity	16824695	16825111	417	+	.	CR1-K4_fAlb#LINE/CR1
chr_10	OCTFTA	similarity	16831505	16831719	186	-	.	CR1-E2_fAlb#LINE/CR1
chr_10	OCTFTA	similarity	16837250	16837346	97	+	.	CR1-E5b_Ucy#LINE/CR1
chr_10	OCTFTA	similarity	16844632	16844818	198	+	.	CR1-E1_Ucy#LINE/CR1
chr_10	OCTFTA	similarity	16850527	16850629	104	+	.	CR1-X1c_Ucy#LINE/CR1
chr_10	OCTFTA	similarity	16851407	16851547	144	+	.	CR1-E5_fAlb#LINE/CR1
chr_10	OCTFTA	similarity	16854214	16854343	129	-	.	CR1-E2_fAlb#LINE/CR1
chr_10	OCTFTA	similarity	16857892	16858330	452	+	.	SylAtr275#LINE/CR1
chr_10	OCTFTA	similarity	16862449	16864198	1530	-	.	SylAtr047#LINE/CR1
chr_10	OCTFTA	similarity	16865966	16866300	335	+	.	CR1-E4_fAlb#LINE/CR1
chr_10	OCTFTA	similarity	16869221	16869373	153	-	.	CR1-X1_fAlb#LINE/CR1
chr_10	OCTFTA	similarity	16871588	16871704	115	+	.	CR1-E5b_Ucy#LINE/CR1
chr_10	OCTFTA	similarity	16872594	16875408	2932	-	.	CR1-X1d_Ucy#LINE/CR1
chr_10	OCTFTA	similarity	16884929	16885326	415	+	.	CR1-E1_Ucy#LINE/CR1
chr_10	OCTFTA	similarity	16892403	16892580	179	+	.	CR1-E1_Ucy#LINE/CR1
chr_10	OCTFTA	similarity	16898414	16898593	180	+	.	SylAtr050#LINE/CR1
chr_10	OCTFTA	similarity	16899848	16900172	342	+	.	CR1-E1_Ucy#LINE/CR1
chr_10	OCTFTA	similarity	16902651	16902963	326	+	.	CR1-E1_Ucy#LINE/CR1
chr_10	OCTFTA	similarity	16907901	16908165	341	+	.	CR1-E1_fAlb#LINE/CR1
chr_10	OCTFTA	similarity	16909879	16909979	103	-	.	CR1-E5b_Ucy#LINE/CR1
chr_10	OCTFTA	similarity	16914163	16914403	255	-	.	CR1-E1_Ucy#LINE/CR1
chr_10	OCTFTA	similarity	16918721	16918965	264	-	.	CR1-X1NA_Ucy#LINE/CR1
chr_10	OCTFTA	similarity	16919145	16919489	365	+	.	CR1-E3_fAlb#LINE/CR1
chr_10	OCTFTA	similarity	16927318	16927431	113	+	.	CR1-E2_fAlb#LINE/CR1
chr_10	OCTFTA	similarity	16929194	16929351	232	+	.	CR1-E6_fAlb#LINE/CR1
chr_10	OCTFTA	similarity	16930916	16931380	515	+	.	SylAtr119#LTR/ERVL
chr_10	OCTFTA	similarity	16934165	16934537	471	-	.	SylAtr001#LTR/ERVL
chr_10	OCTFTA	similarity	16945342	16946226	601	+	.	fAlbLTR5#LTR/ERV1
chr_10	OCTFTA	similarity	16950744	16950888	143	-	.	TguSINE1_Ucy#SINE
chr_10	OCTFTA	similarity	16958292	16958468	180	+	.	CR1-E2_fAlb#LINE/CR1
chr_10	OCTFTA	similarity	16965300	16965593	292	-	.	SylAtr026#LTR/ERV2
chr_10	OCTFTA	similarity	16970781	16970879	98	-	.	CR1-E5_fAlb#LINE/CR1
chr_10	OCTFTA	similarity	16970914	16971065	158	+	.	SylAtr050#LINE/CR1
chr_10	OCTFTA	similarity	16976090	16976379	289	+	.	CR1-J2a_Ucy#LINE/CR1
chr_10	OCTFTA	similarity	16977127	16977555	418	+	.	CR1-E2_Ucy#LINE/CR1
chr_10	OCTFTA	similarity	16977836	16977967	132	-	.	CR1-E1_Ucy#LINE/CR1
chr_10	OCTFTA	similarity	16987423	16987581	166	+	.	CR1-E6_fAlb#LINE/CR1
chr_10	OCTFTA	similarity	16989702	16989835	226	+	.	CR1-E1_Ucy#LINE/CR1
chr_10	OCTFTA	similarity	16993060	16993243	200	-	.	CR1-E2_fAlb#LINE/CR1
chr_10	OCTFTA	similarity	16993719	16994070	393	-	.	CR1-X1b_Ucy#LINE/CR1
chr_10	OCTFTA	similarity	17001345	17001436	113	-	.	CR1-E5b_Ucy#LINE/CR1
chr_10	OCTFTA	similarity	17008508	17008602	104	-	.	CR1-E5b_Ucy#LINE/CR1
chr_10	OCTFTA	similarity	17009707	17009935	248	+	.	CR1-E3_fAlb#LINE/CR1
chr_10	OCTFTA	similarity	17010148	17010313	164	-	.	CR1-E6_fAlb#LINE/CR1
chr_10	OCTFTA	similarity	17011839	17012003	167	+	.	CR1-E3_fAlb#LINE/CR1
chr_10	OCTFTA	similarity	17019193	17019366	173	+	.	CR1-E5_fAlb#LINE/CR1
chr_10	OCTFTA	similarity	17024256	17024390	136	+	.	CR1-E2_fAlb#LINE/CR1
chr_10	OCTFTA	similarity	17024663	17025103	463	-	.	CR1-YB1_Ucy#LINE/CR1
chr_10	OCTFTA	similarity	17025550	17025919	410	+	.	CR1-E1_Ucy#LINE/CR1
chr_10	OCTFTA	similarity	17033357	17033534	175	+	.	CR1-E2_fAlb#LINE/CR1
chr_10	OCTFTA	similarity	17035110	17035351	236	-	.	CR1-E3_fAlb#LINE/CR1
chr_10	OCTFTA	similarity	17041469	17041658	191	-	.	CR1-E3_fAlb#LINE/CR1
chr_10	OCTFTA	similarity	17060186	17060395	214	-	.	CR1-E3_fAlb#LINE/CR1
chr_10	OCTFTA	similarity	17064172	17064376	172	-	.	CR1-E2_fAlb#LINE/CR1
chr_10	OCTFTA	similarity	17071777	17071913	148	+	.	CR1-E2_fAlb#LINE/CR1
chr_10	OCTFTA	similarity	17081225	17081369	151	-	.	CR1-E2_fAlb#LINE/CR1
chr_10	OCTFTA	similarity	17083202	17083354	155	+	.	CR1-J2b_Ucy#LINE/CR1
chr_10	OCTFTA	similarity	17090638	17090761	111	+	.	SylAtr050#LINE/CR1
chr_10	OCTFTA	similarity	17101558	17101660	103	-	.	CR1-E2_fAlb#LINE/CR1
chr_10	OCTFTA	similarity	17102269	17103003	742	+	.	SylAtr018#LTR/ERVL
chr_10	OCTFTA	similarity	17107285	17107438	168	-	.	CR1-E2_fAlb#LINE/CR1
chr_10	OCTFTA	similarity	17110817	17110986	172	+	.	CR1-E2_fAlb#LINE/CR1
chr_10	OCTFTA	similarity	17114007	17114345	359	-	.	CR1-E1_Ucy#LINE/CR1
chr_10	OCTFTA	similarity	17126230	17126485	498	-	.	CR1-X1NA_fAlb#LINE/CR1
chr_10	OCTFTA	similarity	17128429	17128596	168	-	.	CR1-E1_Ucy#LINE/CR1
chr_10	OCTFTA	similarity	17133024	17133519	533	-	.	SylAtr029#LTR/ERVL
chr_10	OCTFTA	similarity	17133859	17134252	424	+	.	CR1-J1_Ucy#LINE/CR1
chr_10	OCTFTA	similarity	17135715	17136073	283	+	.	CR1-X1NA_Ucy#LINE/CR1
chr_10	OCTFTA	similarity	17137808	17137912	115	-	.	CR1-X1NA_Ucy#LINE/CR1
chr_10	OCTFTA	similarity	17148620	17148994	396	+	.	CR1-E1_Ucy#LINE/CR1
chr_10	OCTFTA	similarity	17151934	17152057	125	+	.	CR1-E2_fAlb#LINE/CR1
chr_10	OCTFTA	similarity	17153668	17153908	239	-	.	CR1-E3_fAlb#LINE/CR1
chr_10	OCTFTA	similarity	17153901	17154053	164	+	.	CR1-E3_fAlb#LINE/CR1
chr_10	OCTFTA	similarity	17154748	17155043	296	-	.	CR1-J2b_Ucy#LINE/CR1
chr_10	OCTFTA	similarity	17155888	17156140	244	+	.	CR1-E1_Ucy#LINE/CR1
chr_10	OCTFTA	similarity	17165676	17165864	168	-	.	CR1-E1_Ucy#LINE/CR1
chr_10	OCTFTA	similarity	17170775	17171179	406	-	.	CR1-J1b_fAlb#LINE/CR1
chr_10	OCTFTA	similarity	17172681	17172844	167	-	.	CR1-E1_Ucy#LINE/CR1
chr_10	OCTFTA	similarity	17175345	17175477	154	-	.	CR1-E3_fAlb#LINE/CR1
chr_10	OCTFTA	similarity	17177911	17178170	270	+	.	CR1-E1_Ucy#LINE/CR1
chr_10	OCTFTA	similarity	17181699	17181805	169	-	.	CR1-E2_fAlb#LINE/CR1
chr_10	OCTFTA	similarity	17182888	17183068	166	+	.	CR1-E3_fAlb#LINE/CR1
chr_10	OCTFTA	similarity	17184284	17184452	173	+	.	CR1-E2_fAlb#LINE/CR1
chr_10	OCTFTA	similarity	17193254	17193834	620	-	.	CR1-E5b_Ucy#LINE/CR1
chr_10	OCTFTA	similarity	17195586	17195799	236	-	.	CR1-J1_Ucy#LINE/CR1
chr_10	OCTFTA	similarity	17197786	17198149	388	-	.	CR1-E3_fAlb#LINE/CR1
chr_10	OCTFTA	similarity	17204287	17204755	475	-	.	CR1-E2_Ucy#LINE/CR1
chr_10	OCTFTA	similarity	17205244	17205403	167	+	.	CR1-E3_fAlb#LINE/CR1
chr_10	OCTFTA	similarity	17207514	17207707	189	+	.	CR1-X1NA_Ucy#LINE/CR1
chr_10	OCTFTA	similarity	17207915	17208406	629	+	.	CR1-E2_Ucy#LINE/CR1
chr_10	OCTFTA	similarity	17212585	17212987	383	+	.	CR1-E2_Ucy#LINE/CR1
chr_10	OCTFTA	similarity	17220269	17220445	144	-	.	CR1-E1_Ucy#LINE/CR1
chr_10	OCTFTA	similarity	17224352	17224722	394	+	.	CR1-E1_Ucy#LINE/CR1
chr_10	OCTFTA	similarity	17227035	17227155	115	+	.	SylAtr050#LINE/CR1
chr_10	OCTFTA	similarity	17229288	17229722	433	+	.	CR1-J1b_fAlb#LINE/CR1
chr_10	OCTFTA	similarity	17230366	17230738	279	+	.	CR1-X1NA_fAlb#LINE/CR1
chr_10	OCTFTA	similarity	17234408	17234776	392	-	.	CR1-E1_Ucy#LINE/CR1
chr_10	OCTFTA	similarity	17236560	17243921	1396	-	.	SylAtr173#LTR/ERVK
chr_10	OCTFTA	similarity	17237805	17242139	6339	-	.	SylAtr001#LTR/ERVL
chr_10	OCTFTA	similarity	17242866	17243798	937	-	.	SylAtr001#LTR/ERVL
chr_10	OCTFTA	similarity	17248358	17248655	299	-	.	CR1-E3_fAlb#LINE/CR1
chr_10	OCTFTA	similarity	17249182	17249517	351	+	.	CR1-E3_fAlb#LINE/CR1
chr_10	OCTFTA	similarity	17251201	17251520	421	+	.	CR1-E3_fAlb#LINE/CR1
chr_10	OCTFTA	similarity	17265746	17266333	669	-	.	SylAtr275#LINE/CR1
chr_10	OCTFTA	similarity	17266573	17266751	200	-	.	TguLTRL4c_fAlb#LTR/ERV3
chr_10	OCTFTA	similarity	17273421	17273858	430	-	.	CR1-J1b_fAlb#LINE/CR1
chr_10	OCTFTA	similarity	17273987	17274314	326	+	.	CR1-E1_Ucy#LINE/CR1
chr_10	OCTFTA	similarity	17277178	17277525	352	-	.	CR1-E3_fAlb#LINE/CR1
chr_10	OCTFTA	similarity	17284356	17284516	162	+	.	SylAtr050#LINE/CR1
chr_10	OCTFTA	similarity	17286857	17286992	134	+	.	CR1-E2_fAlb#LINE/CR1
chr_10	OCTFTA	similarity	17298885	17299084	200	-	.	CR1-E3_fAlb#LINE/CR1
chr_10	OCTFTA	similarity	17301181	17301428	400	-	.	CR1-E2_fAlb#LINE/CR1
chr_10	OCTFTA	similarity	17302954	17303159	207	-	.	TguERVL2a2_LTR-Lb_fAlb#LTR/ERV3
chr_10	OCTFTA	similarity	17303160	17303184	239	-	.	SylAtr064#LTR/ERVL
chr_10	OCTFTA	similarity	17308421	17308581	168	+	.	CR1-X1NA_fAlb#LINE/CR1
chr_10	OCTFTA	similarity	17314537	17314657	92	-	.	CR1-J1a_fAlb#LINE/CR1
chr_10	OCTFTA	similarity	17314641	17314791	259	-	.	CR1-J3_fAlb#LINE/CR1
chr_10	OCTFTA	similarity	17320579	17320702	123	+	.	SylAtr188#LTR/ERV3
chr_10	OCTFTA	similarity	17320787	17321088	297	+	.	SylAtr123#LTR/ERVL
chr_10	OCTFTA	similarity	17323138	17323866	743	+	.	SylAtr018#LTR/ERVL
chr_10	OCTFTA	similarity	17328658	17328763	105	+	.	CR1-X1NA_Ucy#LINE/CR1
chr_10	OCTFTA	similarity	17330818	17331532	742	+	.	SylAtr018#LTR/ERVL
chr_10	OCTFTA	similarity	17345607	17346027	430	+	.	CR1-J1b_fAlb#LINE/CR1
chr_10	OCTFTA	similarity	17347304	17347418	124	+	.	CR1-E1_Ucy#LINE/CR1
chr_10	OCTFTA	similarity	17348915	17349028	104	-	.	CR1-E6_fAlb#LINE/CR1
chr_10	OCTFTA	similarity	17362909	17363076	180	-	.	CR1-E2_fAlb#LINE/CR1
chr_10	OCTFTA	similarity	17363066	17364089	727	+	.	CR1-J2a_Ucy#LINE/CR1
chr_10	OCTFTA	similarity	17365167	17366203	713	+	.	SylAtr018#LTR/ERVL
chr_10	OCTFTA	similarity	17365263	17365522	260	-	.	SylAtr026#LTR/ERV2
chr_10	OCTFTA	similarity	17366797	17367007	166	-	.	CR1-J1b_fAlb#LINE/CR1
chr_10	OCTFTA	similarity	17368037	17368285	243	+	.	CR1-X1NA_fAlb#LINE/CR1
chr_10	OCTFTA	similarity	17369996	17370573	587	+	.	SylAtr047#LINE/CR1
chr_10	OCTFTA	similarity	17371291	17371548	258	+	.	CR1-E3_fAlb#LINE/CR1
chr_10	OCTFTA	similarity	17379587	17380739	1208	-	.	CR1-E5a_Ucy#LINE/CR1
chr_10	OCTFTA	similarity	17387769	17389189	2316	+	.	CR1-E5a_Ucy#LINE/CR1
chr_10	OCTFTA	similarity	17397323	17397684	361	+	.	CR1-J2b_Ucy#LINE/CR1
chr_10	OCTFTA	similarity	17399054	17399326	277	+	.	CR1-J1_Ucy#LINE/CR1
chr_10	OCTFTA	similarity	17406968	17407153	171	+	.	CR1-E1_Ucy#LINE/CR1
chr_10	OCTFTA	similarity	17408891	17408978	88	+	.	CR1-E2_fAlb#LINE/CR1
chr_10	OCTFTA	similarity	17414771	17415334	851	-	.	CR1-E2_Ucy#LINE/CR1
chr_10	OCTFTA	similarity	17416560	17416985	432	-	.	CR1-E3_fAlb#LINE/CR1
chr_10	OCTFTA	similarity	17422774	17422911	139	-	.	CR1-E2_fAlb#LINE/CR1
chr_10	OCTFTA	similarity	17426835	17426978	167	+	.	CR1-E3_fAlb#LINE/CR1
chr_10	OCTFTA	similarity	17433598	17433724	114	-	.	CR1-E2_fAlb#LINE/CR1
chr_10	OCTFTA	similarity	17434986	17435102	136	+	.	CR1-E3_fAlb#LINE/CR1
chr_10	OCTFTA	similarity	17435110	17435853	781	+	.	SylAtr273#LTR/ERVK
chr_10	OCTFTA	similarity	17437733	17438110	389	-	.	CR1-E1_Ucy#LINE/CR1
chr_10	OCTFTA	similarity	17439558	17439693	164	+	.	CR1-E2_fAlb#LINE/CR1
chr_10	OCTFTA	similarity	17442821	17443055	421	-	.	CR1-E2_fAlb#LINE/CR1
chr_10	OCTFTA	similarity	17443351	17444728	1377	-	.	SylAtr173#LTR/ERVK
chr_10	OCTFTA	similarity	17450699	17450880	187	+	.	CR1-E1_Ucy#LINE/CR1
chr_10	OCTFTA	similarity	17452802	17453182	383	-	.	CR1-E3_fAlb#LINE/CR1
chr_10	OCTFTA	similarity	17458458	17458641	169	+	.	CR1-J2b_Ucy#LINE/CR1
chr_10	OCTFTA	similarity	17460115	17460346	239	-	.	CR1-E3_fAlb#LINE/CR1
chr_10	OCTFTA	similarity	17463753	17463858	123	+	.	CR1-E4_fAlb#LINE/CR1
chr_10	OCTFTA	similarity	17466188	17466553	362	-	.	CR1-J1a_fAlb#LINE/CR1
chr_10	OCTFTA	similarity	17469174	17469696	887	+	.	CR1-J1_Ucy#LINE/CR1
chr_10	OCTFTA	similarity	17470302	17470645	352	+	.	CR1-J1a_fAlb#LINE/CR1
chr_10	OCTFTA	similarity	17474108	17474617	473	+	.	CR1-E2_Ucy#LINE/CR1
chr_10	OCTFTA	similarity	17478549	17478988	467	-	.	CR1-E2_Ucy#LINE/CR1
chr_10	OCTFTA	similarity	17480637	17480790	140	-	.	CR1-E1_Ucy#LINE/CR1
chr_10	OCTFTA	similarity	17483480	17484191	743	-	.	SylAtr018#LTR/ERVL
chr_10	OCTFTA	similarity	17485872	17485991	115	+	.	CR1-J1b_fAlb#LINE/CR1
chr_10	OCTFTA	similarity	17488056	17488151	96	+	.	CR1-X1NA_Ucy#LINE/CR1
chr_10	OCTFTA	similarity	17490852	17490998	178	+	.	CR1-E5_fAlb#LINE/CR1
chr_10	OCTFTA	similarity	17492460	17492770	319	+	.	CR1-E3_fAlb#LINE/CR1
chr_10	OCTFTA	similarity	17495892	17496097	218	-	.	CR1-E5_fAlb#LINE/CR1
chr_10	OCTFTA	similarity	17500016	17500183	140	+	.	CR1-E1_Ucy#LINE/CR1
chr_10	OCTFTA	similarity	17500545	17500837	396	-	.	CR1-E3_fAlb#LINE/CR1
chr_10	OCTFTA	similarity	17510491	17510642	145	+	.	CR1-E3_fAlb#LINE/CR1
chr_10	OCTFTA	similarity	17512023	17512175	140	-	.	CR1-E6_fAlb#LINE/CR1
chr_10	OCTFTA	similarity	17516833	17516967	135	+	.	CR1-E1_Ucy#LINE/CR1
chr_10	OCTFTA	similarity	17517238	17517356	111	+	.	CR1-E2_fAlb#LINE/CR1
chr_10	OCTFTA	similarity	17520865	17521156	289	-	.	CR1-J1a_fAlb#LINE/CR1
chr_10	OCTFTA	similarity	17521510	17521725	219	+	.	CR1-E1_Ucy#LINE/CR1
chr_10	OCTFTA	similarity	17527427	17528196	807	+	.	CR1-J1_Ucy#LINE/CR1
chr_10	OCTFTA	similarity	17533797	17534025	237	+	.	CR1-X1NA_fAlb#LINE/CR1
chr_10	OCTFTA	similarity	17537834	17538105	273	+	.	CR1-X1NA_fAlb#LINE/CR1
chr_10	OCTFTA	similarity	17538884	17539525	694	-	.	CR1-E5b_Ucy#LINE/CR1
chr_10	OCTFTA	similarity	17542319	17542821	518	-	.	CR1-E5b_Ucy#LINE/CR1
chr_10	OCTFTA	similarity	17543673	17543809	142	-	.	CR1-E2_fAlb#LINE/CR1
chr_10	OCTFTA	similarity	17547412	17547544	118	+	.	CR1-E3_fAlb#LINE/CR1
chr_10	OCTFTA	similarity	17550037	17550291	259	-	.	CR1-E1_Ucy#LINE/CR1
chr_10	OCTFTA	similarity	17554070	17554708	840	+	.	CR1-E2_Ucy#LINE/CR1
chr_10	OCTFTA	similarity	17558350	17558631	275	-	.	SylAtr273#LTR/ERVK
chr_10	OCTFTA	similarity	17558954	17559361	415	-	.	CR1-E4_fAlb#LINE/CR1
chr_10	OCTFTA	similarity	17569188	17569289	102	+	.	CR1-E5a_Ucy#LINE/CR1
chr_10	OCTFTA	similarity	17571751	17571901	160	-	.	CR1-E1_Ucy#LINE/CR1
chr_10	OCTFTA	similarity	17574060	17574340	313	-	.	SylAtr309#LINE/CR1
chr_10	OCTFTA	similarity	17574501	17574632	132	-	.	CR1-E1_Ucy#LINE/CR1
chr_10	OCTFTA	similarity	17587599	17587697	90	+	.	CR1-E3_fAlb#LINE/CR1
chr_10	OCTFTA	similarity	17590310	17590471	161	+	.	CR1-E2_fAlb#LINE/CR1
chr_10	OCTFTA	similarity	17591076	17591455	431	-	.	CR1-E3_fAlb#LINE/CR1
chr_10	OCTFTA	similarity	17594255	17594408	179	+	.	CR1-E2_fAlb#LINE/CR1
chr_10	OCTFTA	similarity	17600663	17600780	111	-	.	CR1-E6_fAlb#LINE/CR1
chr_10	OCTFTA	similarity	17606236	17606443	197	-	.	SylAtr050#LINE/CR1
chr_10	OCTFTA	similarity	17608013	17608178	166	-	.	SylAtr050#LINE/CR1
chr_10	OCTFTA	similarity	17611910	17612211	318	-	.	CR1-E1_Ucy#LINE/CR1
chr_10	OCTFTA	similarity	17614654	17614909	416	+	.	CR1-E2_fAlb#LINE/CR1
chr_10	OCTFTA	similarity	17616483	17617115	602	+	.	CR1-E5b_Ucy#LINE/CR1
chr_10	OCTFTA	similarity	17621479	17621751	272	-	.	CR1-E1_Ucy#LINE/CR1
chr_10	OCTFTA	similarity	17622215	17622649	447	-	.	TguLTR11i_fAlb#LTR/ERV1
chr_10	OCTFTA	similarity	17624905	17625330	412	+	.	CR1-YB1_Ucy#LINE/CR1
chr_10	OCTFTA	similarity	17627819	17627966	149	-	.	CR1-E1_Ucy#LINE/CR1
chr_10	OCTFTA	similarity	17632290	17632540	259	-	.	CR1-YB1_Ucy#LINE/CR1
chr_10	OCTFTA	similarity	17633554	17633804	196	-	.	CR1-E2_fAlb#LINE/CR1
chr_10	OCTFTA	similarity	17636098	17636351	255	+	.	CR1-E1_Ucy#LINE/CR1
chr_10	OCTFTA	similarity	17641458	17641620	186	+	.	CR1-E2_fAlb#LINE/CR1
chr_10	OCTFTA	similarity	17646048	17646281	236	-	.	SylAtr050#LINE/CR1
chr_10	OCTFTA	similarity	17659821	17659945	131	-	.	CR1-E5_fAlb#LINE/CR1
chr_10	OCTFTA	similarity	17661612	17661767	142	-	.	CR1-E2_fAlb#LINE/CR1
chr_10	OCTFTA	similarity	17665052	17665532	620	+	.	CR1-E3_fAlb#LINE/CR1
chr_10	OCTFTA	similarity	17668302	17668609	305	-	.	SylAtr240#LTR/ERV2
chr_10	OCTFTA	similarity	17670413	17670867	455	+	.	SylAtr016#LTR/ERV1
chr_10	OCTFTA	similarity	17672567	17672839	287	+	.	SylAtr026#LTR/ERV2
chr_10	OCTFTA	similarity	17674094	17674309	215	+	.	CR1-K4_fAlb#LINE/CR1
chr_10	OCTFTA	similarity	17675941	17676032	114	-	.	CR1-E1_Ucy#LINE/CR1
chr_10	OCTFTA	similarity	17676075	17676232	167	+	.	CR1-E1_Ucy#LINE/CR1
chr_10	OCTFTA	similarity	17677528	17678251	741	+	.	SylAtr018#LTR/ERVL
chr_10	OCTFTA	similarity	17683080	17683296	216	+	.	SylAtr149#LTR/ERVK
chr_10	OCTFTA	similarity	17685597	17686055	455	-	.	SylAtr016#LTR/ERV1
chr_10	OCTFTA	similarity	17686605	17686821	270	+	.	CR1-E2_Ucy#LINE/CR1
chr_10	OCTFTA	similarity	17687437	17687659	231	-	.	CR1-E3_fAlb#LINE/CR1
chr_10	OCTFTA	similarity	17691535	17692040	167	-	.	CR1-E1_Ucy#LINE/CR1
chr_10	OCTFTA	similarity	17692449	17692855	416	+	.	CR1-E3_fAlb#LINE/CR1
chr_10	OCTFTA	similarity	17694117	17694330	220	+	.	CR1-E1_Ucy#LINE/CR1
chr_10	OCTFTA	similarity	17696063	17696263	212	+	.	CR1-E1_Ucy#LINE/CR1
chr_10	OCTFTA	similarity	17705360	17705539	195	+	.	CR1-E2_fAlb#LINE/CR1
chr_10	OCTFTA	similarity	17706808	17706929	132	+	.	CR1-E1_Ucy#LINE/CR1
chr_10	OCTFTA	similarity	17707750	17707928	180	-	.	CR1-E2_fAlb#LINE/CR1
chr_10	OCTFTA	similarity	17709100	17709371	282	+	.	SylAtr255#LTR/ERV1
chr_10	OCTFTA	similarity	17712584	17712620	127	+	.	CR1-E1_Ucy#LINE/CR1
chr_10	OCTFTA	similarity	17712621	17712715	106	-	.	SylAtr280#LINE/CR1
chr_10	OCTFTA	similarity	17712781	17712974	183	-	.	CR1-E1_Ucy#LINE/CR1
chr_10	OCTFTA	similarity	17714375	17714922	433	+	.	SylAtr006#LTR/ERVL
chr_10	OCTFTA	similarity	17714419	17714926	534	+	.	TguERVL2b1_LTR-La_fAlb#LTR/ERV3
chr_10	OCTFTA	similarity	17717133	17717604	755	+	.	SylAtr008#LINE/CR1
chr_10	OCTFTA	similarity	17718819	17718912	106	+	.	CR1-E2_fAlb#LINE/CR1
chr_10	OCTFTA	similarity	17720832	17721265	455	-	.	SylAtr016#LTR/ERV1
chr_10	OCTFTA	similarity	17721929	17722166	260	+	.	CR1-E1_Ucy#LINE/CR1
chr_10	OCTFTA	similarity	17725111	17725505	402	+	.	CR1-E3_fAlb#LINE/CR1
chr_10	OCTFTA	similarity	17727328	17727569	249	-	.	SylAtr050#LINE/CR1
chr_10	OCTFTA	similarity	17732359	17732641	281	-	.	CR1-E1_Ucy#LINE/CR1
chr_10	OCTFTA	similarity	17732817	17733581	739	+	.	SylAtr018#LTR/ERVL
chr_10	OCTFTA	similarity	17734861	17734973	91	-	.	CR1-E2_fAlb#LINE/CR1
chr_10	OCTFTA	similarity	17739037	17739257	222	-	.	CR1-E1_Ucy#LINE/CR1
chr_10	OCTFTA	similarity	17739575	17740003	758	-	.	CR1-E3_fAlb#LINE/CR1
chr_10	OCTFTA	similarity	17743172	17743637	471	-	.	SylAtr006#LTR/ERVL
chr_10	OCTFTA	similarity	17752116	17752371	270	-	.	CR1-E1_Ucy#LINE/CR1
chr_10	OCTFTA	similarity	17753888	17753986	83	-	.	CR1-E3_fAlb#LINE/CR1
chr_10	OCTFTA	similarity	17757153	17757400	245	-	.	CR1-E1_Ucy#LINE/CR1
chr_10	OCTFTA	similarity	17759069	17759276	216	-	.	SylAtr149#LTR/ERVK
chr_10	OCTFTA	similarity	17759530	17760085	565	-	.	SylAtr028#LTR/ERVL
chr_10	OCTFTA	similarity	17760314	17760454	142	+	.	CR1-E3_fAlb#LINE/CR1
chr_10	OCTFTA	similarity	17761655	17762032	276	-	.	CR1-X1NA_fAlb#LINE/CR1
chr_10	OCTFTA	similarity	17763213	17763502	471	-	.	CR1-E2_Ucy#LINE/CR1
chr_10	OCTFTA	similarity	17765565	17765687	124	-	.	CR1-X1NA_Ucy#LINE/CR1
chr_10	OCTFTA	similarity	17766367	17766764	374	-	.	CR1-E3_fAlb#LINE/CR1
chr_10	OCTFTA	similarity	17767638	17767775	137	+	.	SylAtr317#LTR/ERVK
chr_10	OCTFTA	similarity	17767776	17768136	360	+	.	SylAtr036#LTR/ERVK
chr_10	OCTFTA	similarity	17773555	17773719	326	-	.	CR1-E1_Ucy#LINE/CR1
chr_10	OCTFTA	similarity	17774722	17775327	623	+	.	CR1-E5b_Ucy#LINE/CR1
chr_10	OCTFTA	similarity	17776479	17776717	273	-	.	CR1-E2_Ucy#LINE/CR1
chr_10	OCTFTA	similarity	17777558	17777967	416	-	.	CR1-E1_Ucy#LINE/CR1
chr_10	OCTFTA	similarity	17778241	17778504	263	+	.	CR1-X1NA_fAlb#LINE/CR1
chr_10	OCTFTA	similarity	17779463	17779633	188	-	.	CR1-J1a_fAlb#LINE/CR1
chr_10	OCTFTA	similarity	17779641	17779839	197	+	.	CR1-K4_fAlb#LINE/CR1
chr_10	OCTFTA	similarity	17781227	17781553	341	-	.	CR1-K4_fAlb#LINE/CR1
chr_10	OCTFTA	similarity	17782196	17782607	759	+	.	CR1-E3_fAlb#LINE/CR1
chr_10	OCTFTA	similarity	17784285	17784505	219	+	.	CR1-E1_Ucy#LINE/CR1
chr_10	OCTFTA	similarity	17791755	17791881	144	+	.	CR1-E5b_Ucy#LINE/CR1
chr_10	OCTFTA	similarity	17793920	17794062	144	-	.	CR1-X1NA_Ucy#LINE/CR1
chr_10	OCTFTA	similarity	17794711	17794993	292	-	.	CR1-K4_fAlb#LINE/CR1
chr_10	OCTFTA	similarity	17796367	17796470	109	-	.	CR1-X1NA_fAlb#LINE/CR1
chr_10	OCTFTA	similarity	17796456	17796790	273	+	.	CR1-X1NA_fAlb#LINE/CR1
chr_10	OCTFTA	similarity	17797360	17797616	254	+	.	CR1-E3_fAlb#LINE/CR1
chr_10	OCTFTA	similarity	17797625	17797847	231	-	.	CR1-X1NA_fAlb#LINE/CR1
chr_10	OCTFTA	similarity	17799032	17799501	487	-	.	CR1-E5b_Ucy#LINE/CR1
chr_10	OCTFTA	similarity	17802929	17803065	135	+	.	TguSINE1_Ucy#SINE
chr_10	OCTFTA	similarity	17803065	17803240	204	+	.	CR1-E1_Ucy#LINE/CR1
chr_10	OCTFTA	similarity	17804203	17804485	294	+	.	CR1-J1_Ucy#LINE/CR1
chr_10	OCTFTA	similarity	17806725	17807232	417	-	.	CR1-J1a_fAlb#LINE/CR1
chr_10	OCTFTA	similarity	17809111	17809682	599	+	.	CR1-E5b_Ucy#LINE/CR1
chr_10	OCTFTA	similarity	17811763	17812050	289	+	.	CR1-E1_Ucy#LINE/CR1
chr_10	OCTFTA	similarity	17812851	17812961	102	-	.	CR1-E1_Ucy#LINE/CR1
chr_10	OCTFTA	similarity	17813764	17814188	439	-	.	SylAtr006#LTR/ERVL
chr_10	OCTFTA	similarity	17817077	17817313	279	-	.	CR1-X1NA_fAlb#LINE/CR1
chr_10	OCTFTA	similarity	17819220	17819710	415	-	.	CR1-J1a_fAlb#LINE/CR1
chr_10	OCTFTA	similarity	17822125	17822382	419	-	.	CR1-E1_Ucy#LINE/CR1
chr_10	OCTFTA	similarity	17822415	17822630	233	-	.	SylAtr050#LINE/CR1
chr_10	OCTFTA	similarity	17823437	17823548	114	-	.	CR1-E5_fAlb#LINE/CR1
chr_10	OCTFTA	similarity	17827538	17827680	154	-	.	CR1-E3_fAlb#LINE/CR1
chr_10	OCTFTA	similarity	17830071	17830526	468	+	.	CR1-YB1_Ucy#LINE/CR1
chr_10	OCTFTA	similarity	17833831	17833966	136	+	.	CR1-E2_fAlb#LINE/CR1
chr_10	OCTFTA	similarity	17835814	17836280	426	+	.	CR1-J1b_fAlb#LINE/CR1
chr_10	OCTFTA	similarity	17836292	17836379	81	+	.	SylAtr050#LINE/CR1
chr_10	OCTFTA	similarity	17836408	17836850	435	-	.	SylAtr066#DNA/hAT
chr_10	OCTFTA	similarity	17838202	17838477	545	+	.	SylAtr047#LINE/CR1
chr_10	OCTFTA	similarity	17839222	17839570	368	-	.	CR1-E1_Ucy#LINE/CR1
chr_10	OCTFTA	similarity	17840912	17841170	342	-	.	CR1-Z1_Ucy#LINE/CR1
chr_10	OCTFTA	similarity	17841684	17841944	270	+	.	CR1-E1_Ucy#LINE/CR1
chr_10	OCTFTA	similarity	17843839	17844028	344	-	.	CR1-J1a_fAlb#LINE/CR1
chr_10	OCTFTA	similarity	17844375	17844582	209	+	.	CR1-E1_Ucy#LINE/CR1
chr_10	OCTFTA	similarity	17846495	17846817	330	-	.	CR1-E1_Ucy#LINE/CR1
chr_10	OCTFTA	similarity	17847341	17847603	257	+	.	CR1-E1_Ucy#LINE/CR1
chr_10	OCTFTA	similarity	17847608	17847945	340	-	.	SylAtr006#LTR/ERVL
chr_10	OCTFTA	similarity	17850440	17850535	92	-	.	CR1-X1NA_Ucy#LINE/CR1
chr_10	OCTFTA	similarity	17851245	17851511	311	+	.	TguERVL2a1_LTR-Lb_Ucy#LTR/ERV3
chr_10	OCTFTA	similarity	17851279	17851875	597	+	.	SylAtr018#LTR/ERVL
chr_10	OCTFTA	similarity	17852179	17852618	451	-	.	SylAtr016#LTR/ERV1
chr_10	OCTFTA	similarity	17855708	17856291	603	+	.	CR1-E5b_Ucy#LINE/CR1
chr_10	OCTFTA	similarity	17856855	17857097	473	-	.	CR1-E2_fAlb#LINE/CR1
chr_10	OCTFTA	similarity	17857756	17857967	201	+	.	CR1-E2_Ucy#LINE/CR1
chr_10	OCTFTA	similarity	17858419	17858804	527	+	.	SylAtr275#LINE/CR1
chr_10	OCTFTA	similarity	17860416	17860775	363	-	.	CR1-E1_Ucy#LINE/CR1
chr_10	OCTFTA	similarity	17861858	17862066	207	-	.	CR1-X1NA_fAlb#LINE/CR1
chr_10	OCTFTA	similarity	17862063	17862635	564	-	.	SylAtr263#LTR/ERVK
chr_10	OCTFTA	similarity	17868857	17869235	451	+	.	CR1-J1a_fAlb#LINE/CR1
chr_10	OCTFTA	similarity	17871486	17871782	297	-	.	CR1-E3_fAlb#LINE/CR1
chr_10	OCTFTA	similarity	17874635	17874815	197	-	.	CR1-E1_Ucy#LINE/CR1
chr_10	OCTFTA	similarity	17877906	17878104	146	-	.	CR1-E6_fAlb#LINE/CR1
chr_10	OCTFTA	similarity	17878225	17878318	100	-	.	CR1-E5_fAlb#LINE/CR1
chr_10	OCTFTA	similarity	17879264	17879563	298	-	.	CR1-E3_fAlb#LINE/CR1
chr_10	OCTFTA	similarity	17880311	17880606	322	+	.	CR1-YB1_Ucy#LINE/CR1
chr_10	OCTFTA	similarity	17881434	17881539	105	+	.	CR1-E6_fAlb#LINE/CR1
chr_10	OCTFTA	similarity	17882889	17883015	150	+	.	CR1-E2_fAlb#LINE/CR1
chr_10	OCTFTA	similarity	17886069	17886170	101	+	.	CR1-X1NA_Ucy#LINE/CR1
chr_10	OCTFTA	similarity	17888031	17888163	134	+	.	CR1-E2_fAlb#LINE/CR1
chr_10	OCTFTA	similarity	17888684	17888809	127	+	.	CR1-E2_fAlb#LINE/CR1
chr_10	OCTFTA	similarity	17895536	17895720	165	-	.	CR1-E1_Ucy#LINE/CR1
chr_10	OCTFTA	similarity	17895803	17895941	134	+	.	CR1-E1_Ucy#LINE/CR1
chr_10	OCTFTA	similarity	17897689	17897896	220	+	.	SylAtr050#LINE/CR1
chr_10	OCTFTA	similarity	17901653	17901793	168	-	.	CR1-E1_Ucy#LINE/CR1
chr_10	OCTFTA	similarity	17904461	17904746	278	-	.	CR1-X1NA_fAlb#LINE/CR1
chr_10	OCTFTA	similarity	17909068	17909172	110	-	.	CR1-E2_fAlb#LINE/CR1
chr_10	OCTFTA	similarity	17912991	17913443	475	-	.	CR1-E2_Ucy#LINE/CR1
chr_10	OCTFTA	similarity	17914282	17914401	115	-	.	CR1-E5_fAlb#LINE/CR1
chr_10	OCTFTA	similarity	17915436	17915702	265	-	.	SylAtr275#LINE/CR1
chr_10	OCTFTA	similarity	17915737	17915839	122	+	.	SylAtr177#LINE/CR1
chr_10	OCTFTA	similarity	17916394	17916614	221	-	.	CR1-E1_Ucy#LINE/CR1
chr_10	OCTFTA	similarity	17918935	17919051	123	-	.	CR1-X1NA_Ucy#LINE/CR1
chr_10	OCTFTA	similarity	17929847	17930037	149	-	.	CR1-E2_fAlb#LINE/CR1
chr_10	OCTFTA	similarity	17941821	17942005	279	+	.	CR1-E1_Ucy#LINE/CR1
chr_10	OCTFTA	similarity	17943530	17943614	90	+	.	CR1-X1NA_Ucy#LINE/CR1
chr_10	OCTFTA	similarity	17945772	17945976	209	+	.	CR1-E1_Ucy#LINE/CR1
chr_10	OCTFTA	similarity	17946194	17946340	156	-	.	CR1-E1_Ucy#LINE/CR1
chr_10	OCTFTA	similarity	17952312	17952536	225	-	.	CR1-E1_Ucy#LINE/CR1
chr_10	OCTFTA	similarity	17954607	17954903	287	-	.	CR1-E1_Ucy#LINE/CR1
chr_10	OCTFTA	similarity	17960373	17960688	475	-	.	CR1-E2_Ucy#LINE/CR1
chr_10	OCTFTA	similarity	17961589	17962183	623	-	.	CR1-E5b_Ucy#LINE/CR1
chr_10	OCTFTA	similarity	17963229	17963453	318	-	.	CR1-E1_Ucy#LINE/CR1
chr_10	OCTFTA	similarity	17969897	17970138	241	+	.	CR1-E1_Ucy#LINE/CR1
chr_10	OCTFTA	similarity	17980145	17980270	126	+	.	SylAtr282#LTR/ERVL
chr_10	OCTFTA	similarity	17980156	17980322	183	+	.	TguLTRL4b-a_Ucy#LTR/ERV3
chr_10	OCTFTA	similarity	17983064	17983768	740	+	.	SylAtr018#LTR/ERVL
chr_10	OCTFTA	similarity	17986174	17986343	168	-	.	CR1-E1_Ucy#LINE/CR1
chr_10	OCTFTA	similarity	17990269	17990387	119	-	.	CR1-E1_Ucy#LINE/CR1
chr_10	OCTFTA	similarity	17992378	17993018	852	-	.	CR1-E2_Ucy#LINE/CR1
chr_10	OCTFTA	similarity	17995566	17995683	117	-	.	CR1-X1NA_Ucy#LINE/CR1
chr_10	OCTFTA	similarity	18006302	18006681	394	-	.	CR1-E1_Ucy#LINE/CR1
chr_10	OCTFTA	similarity	18008276	18008764	414	-	.	CR1-J1a_fAlb#LINE/CR1
chr_10	OCTFTA	similarity	18012594	18012786	183	+	.	CR1-E1_Ucy#LINE/CR1
chr_10	OCTFTA	similarity	18017919	18018200	492	+	.	CR1-E3_fAlb#LINE/CR1
chr_10	OCTFTA	similarity	18019564	18020136	591	-	.	CR1-E5b_Ucy#LINE/CR1
chr_10	OCTFTA	similarity	18026618	18027081	473	+	.	SylAtr006#LTR/ERVL
chr_10	OCTFTA	similarity	18034090	18034425	338	-	.	CR1-E3_fAlb#LINE/CR1
chr_10	OCTFTA	similarity	18034645	18034789	149	+	.	CR1-YB1_Ucy#LINE/CR1
chr_10	OCTFTA	similarity	18037364	18037636	311	-	.	CR1-E1_Ucy#LINE/CR1
chr_10	OCTFTA	similarity	18056212	18056341	136	-	.	CR1-X3_Ucy#LINE/CR1
chr_10	OCTFTA	similarity	18058583	18058664	84	-	.	CR1-X1NA_Ucy#LINE/CR1
chr_10	OCTFTA	similarity	18059699	18059851	104	-	.	CR1-E4_fAlb#LINE/CR1
chr_10	OCTFTA	similarity	18063098	18063236	146	+	.	CR1-E5b_Ucy#LINE/CR1
chr_10	OCTFTA	similarity	18065656	18065969	317	+	.	CR1-J1a_fAlb#LINE/CR1
chr_10	OCTFTA	similarity	18069315	18069486	131	+	.	CR1-E5_fAlb#LINE/CR1
chr_10	OCTFTA	similarity	18071678	18072052	272	+	.	CR1-X3_Ucy#LINE/CR1
chr_10	OCTFTA	similarity	18071856	18071975	120	-	.	CR1-E2_fAlb#LINE/CR1
chr_10	OCTFTA	similarity	18080153	18080430	278	+	.	CR1-X1NA_fAlb#LINE/CR1
chr_10	OCTFTA	similarity	18083115	18083437	337	+	.	CR1-J2b_Ucy#LINE/CR1
chr_10	OCTFTA	similarity	18092951	18093181	251	+	.	CR1-X1NA_Ucy#LINE/CR1
chr_10	OCTFTA	similarity	18095203	18095284	83	+	.	CR1-E5_fAlb#LINE/CR1
chr_10	OCTFTA	similarity	18099203	18099436	232	+	.	CR1-X1NA_fAlb#LINE/CR1
chr_10	OCTFTA	similarity	18101361	18101742	473	-	.	CR1-E2_Ucy#LINE/CR1
chr_10	OCTFTA	similarity	18102775	18102914	162	+	.	CR1-E3_fAlb#LINE/CR1
chr_10	OCTFTA	similarity	18103838	18104106	306	-	.	CR1-E3_fAlb#LINE/CR1
chr_10	OCTFTA	similarity	18104197	18104671	471	-	.	SylAtr006#LTR/ERVL
chr_10	OCTFTA	similarity	18105440	18105650	231	-	.	CR1-X1NA_fAlb#LINE/CR1
chr_10	OCTFTA	similarity	18106858	18107382	853	-	.	CR1-E2_Ucy#LINE/CR1
chr_10	OCTFTA	similarity	18109516	18109618	91	-	.	CR1-X1_fAlb#LINE/CR1
chr_10	OCTFTA	similarity	18126135	18126291	164	-	.	CR1-E2_Ucy#LINE/CR1
chr_10	OCTFTA	similarity	18130698	18130818	105	+	.	CR1-E6_fAlb#LINE/CR1
chr_10	OCTFTA	similarity	18132791	18133175	394	+	.	CR1-E3_fAlb#LINE/CR1
chr_10	OCTFTA	similarity	18133361	18133476	103	+	.	CR1-E3_fAlb#LINE/CR1
chr_10	OCTFTA	similarity	18133994	18134121	118	+	.	CR1-E6_fAlb#LINE/CR1
chr_10	OCTFTA	similarity	18143188	18143357	124	-	.	SylAtr309#LINE/CR1
chr_10	OCTFTA	similarity	18147222	18147379	166	+	.	CR1-E3_fAlb#LINE/CR1
chr_10	OCTFTA	similarity	18150729	18151124	421	-	.	CR1-J1b_fAlb#LINE/CR1
chr_10	OCTFTA	similarity	18164007	18164277	273	-	.	CR1-E1_Ucy#LINE/CR1
chr_10	OCTFTA	similarity	18165179	18165896	725	-	.	SylAtr257#LTR/ERV1
chr_10	OCTFTA	similarity	18168698	18169222	544	+	.	CR1-E5b_Ucy#LINE/CR1
chr_10	OCTFTA	similarity	18193426	18193805	606	+	.	CR1-J1a_fAlb#LINE/CR1
chr_10	OCTFTA	similarity	18196775	18197074	300	-	.	SylAtr059#LTR/ERV2
chr_10	OCTFTA	similarity	18197534	18197681	151	+	.	CR1-E3_fAlb#LINE/CR1
chr_10	OCTFTA	similarity	18206938	18207296	674	+	.	SylAtr008#LINE/CR1
chr_10	OCTFTA	similarity	18210399	18210551	154	+	.	CR1-J3_fAlb#LINE/CR1
chr_10	OCTFTA	similarity	18210939	18211409	474	+	.	SylAtr006#LTR/ERVL
chr_10	OCTFTA	similarity	18212275	18212384	115	-	.	CR1-E6_fAlb#LINE/CR1
chr_10	OCTFTA	similarity	18223768	18223854	107	+	.	CR1-E5_fAlb#LINE/CR1
chr_10	OCTFTA	similarity	18229522	18229643	122	+	.	CR1-E6_fAlb#LINE/CR1
chr_10	OCTFTA	similarity	18235795	18235917	125	-	.	CR1-E2_fAlb#LINE/CR1
chr_10	OCTFTA	similarity	18249513	18249749	203	-	.	CR1-E6_fAlb#LINE/CR1
chr_10	OCTFTA	similarity	18261580	18261765	198	-	.	CR1-E2_fAlb#LINE/CR1
chr_10	OCTFTA	similarity	18283633	18283876	228	+	.	CR1-YB1_Ucy#LINE/CR1
chr_10	OCTFTA	similarity	18284843	18285060	194	-	.	CR1-E2_fAlb#LINE/CR1
chr_10	OCTFTA	similarity	18290198	18291122	929	+	.	CR1-K4_fAlb#LINE/CR1
chr_10	OCTFTA	similarity	18305749	18306029	281	-	.	CR1-E1_Ucy#LINE/CR1
chr_10	OCTFTA	similarity	18307533	18307833	331	-	.	CR1-E3_fAlb#LINE/CR1
chr_10	OCTFTA	similarity	18313659	18313918	430	+	.	CR1-E3_fAlb#LINE/CR1
chr_10	OCTFTA	similarity	18343673	18343943	273	+	.	CR1-E3_fAlb#LINE/CR1
chr_10	OCTFTA	similarity	18346411	18346564	169	+	.	CR1-E6_fAlb#LINE/CR1
chr_10	OCTFTA	similarity	18356459	18356715	267	-	.	CR1-E1_Ucy#LINE/CR1
chr_10	OCTFTA	similarity	18359405	18359611	218	+	.	CR1-E3_fAlb#LINE/CR1
chr_10	OCTFTA	similarity	18360111	18360231	127	+	.	CR1-E1_Ucy#LINE/CR1
chr_10	OCTFTA	similarity	18363323	18364059	735	+	.	SylAtr257#LTR/ERV1
chr_10	OCTFTA	similarity	18420085	18420363	264	-	.	CR1-X1NA_Ucy#LINE/CR1
chr_10	OCTFTA	similarity	18434278	18434531	231	-	.	CR1-E1_Ucy#LINE/CR1
chr_10	OCTFTA	similarity	18434516	18434622	108	-	.	CR1-E5b_Ucy#LINE/CR1
chr_10	OCTFTA	similarity	18458194	18458635	440	+	.	TguLTR11i_fAlb#LTR/ERV1
chr_10	OCTFTA	similarity	18469602	18470122	515	-	.	SylAtr167#LTR/ERV1
chr_10	OCTFTA	similarity	18505351	18505597	245	+	.	CR1-X1NA_fAlb#LINE/CR1
chr_10	OCTFTA	similarity	18521033	18521189	164	-	.	CR1-YB1_Ucy#LINE/CR1
chr_10	OCTFTA	similarity	18528184	18528630	433	-	.	CR1-J1b_fAlb#LINE/CR1
chr_10	OCTFTA	similarity	18563118	18563563	449	+	.	SylAtr251#LINE/CR1
chr_10	OCTFTA	similarity	18657184	18657721	567	-	.	TguERVL2b1_LTR-La_fAlb#LTR/ERV3
chr_10	OCTFTA	similarity	18753672	18754053	319	+	.	CR1-J2b_Ucy#LINE/CR1
chr_10	OCTFTA	similarity	18754093	18754569	463	-	.	CR1-K4_fAlb#LINE/CR1
chr_10	OCTFTA	similarity	18762152	18762251	94	-	.	CR1-E5b_Ucy#LINE/CR1
chr_10	OCTFTA	similarity	18763166	18763509	345	+	.	CR1-E1_Ucy#LINE/CR1
chr_10	OCTFTA	similarity	18764961	18765584	853	+	.	CR1-E2_Ucy#LINE/CR1
chr_10	OCTFTA	similarity	18789237	18789415	181	+	.	CR1-Z1_Ucy#LINE/CR1
chr_10	OCTFTA	similarity	19053959	19054388	634	-	.	TguERVL2a2_LTR_Ucy#LTR/ERV3
chr_10	OCTFTA	similarity	19139371	19139709	333	-	.	SylAtr035#LTR/ERV2
chr_10	OCTFTA	similarity	19198995	19199496	522	+	.	CR1-X1a_Ucy#LINE/CR1
chr_10	OCTFTA	similarity	19218109	19218581	455	-	.	TguERVL2a2_LTR-L_Ucy#LTR/ERV3
chr_10	OCTFTA	similarity	19219485	19220003	495	-	.	TguLTR13c_fAlb#LTR/ERV1
chr_10	OCTFTA	similarity	19234706	19234981	284	-	.	SylAtr135#LTR/ERVK
chr_10	OCTFTA	similarity	19287915	19288086	171	+	.	CR1-J3_fAlb#LINE/CR1
chr_10	OCTFTA	similarity	19322135	19322812	667	+	.	SylAtr086#LTR/ERVK
chr_10	OCTFTA	similarity	19337185	19337504	250	-	.	CR1-E5_fAlb#LINE/CR1
chr_10	OCTFTA	similarity	19349519	19349756	348	+	.	CR1-J1a_fAlb#LINE/CR1
chr_10	OCTFTA	similarity	19386175	19386359	189	-	.	CR1-E1_Ucy#LINE/CR1
chr_10	OCTFTA	similarity	19443118	19443266	150	-	.	CR1-E3_fAlb#LINE/CR1
chr_10	OCTFTA	similarity	19455025	19455157	127	+	.	CR1-E6_fAlb#LINE/CR1
chr_10	OCTFTA	similarity	19461261	19462047	1410	-	.	TguLTRL4b_fAlb#LTR/ERV3
chr_10	OCTFTA	similarity	19468470	19468737	267	+	.	TguLTRL4a-Lb_fAlb#LTR/ERV3
chr_10	OCTFTA	similarity	19585585	19585717	135	+	.	TguSINE1_Ucy#SINE
chr_10	OCTFTA	similarity	19590258	19590371	111	+	.	CR1-E5b_Ucy#LINE/CR1
chr_10	OCTFTA	similarity	19593377	19593512	136	-	.	TguLTRL4a-Lb_fAlb#LTR/ERV3
chr_10	OCTFTA	similarity	19599305	19599594	288	+	.	SylAtr033#LTR/ERV1
chr_10	OCTFTA	similarity	19599597	19599836	237	-	.	SylAtr325#LTR/ERV1
chr_10	OCTFTA	similarity	19604568	19604946	390	-	.	TguLTRL4a-Lb_fAlb#LTR/ERV3
chr_10	OCTFTA	similarity	19620644	19620841	195	-	.	CR1-K4_fAlb#LINE/CR1
chr_10	OCTFTA	similarity	19652579	19652753	153	+	.	CR1-X1b_Ucy#LINE/CR1
chr_10	OCTFTA	similarity	19674262	19674480	231	+	.	SylAtr053#LTR/ERVL
chr_10	OCTFTA	similarity	19675661	19676228	565	-	.	SylAtr028#LTR/ERVL
chr_10	OCTFTA	similarity	19678717	19679671	1021	+	.	TguERVL2a2_LTR-L_Ucy#LTR/ERV3
chr_10	OCTFTA	similarity	19692124	19692717	585	+	.	SylAtr321#LTR/ERV1
chr_10	OCTFTA	similarity	19693062	19693502	496	-	.	TguLTR13e_Ucy#LTR/ERV1
chr_10	OCTFTA	similarity	19715353	19715721	390	-	.	SylAtr098#LTR/ERVK
chr_10	OCTFTA	similarity	19736874	19737351	471	+	.	SylAtr001#LTR/ERVL
chr_10	OCTFTA	similarity	19748469	19748690	229	+	.	CR1-E5_fAlb#LINE/CR1
chr_10	OCTFTA	similarity	19752471	19753240	796	-	.	SylAtr273#LTR/ERVK
chr_10	OCTFTA	similarity	19768199	19768640	471	+	.	SylAtr006#LTR/ERVL
chr_10	OCTFTA	similarity	19771017	19771130	104	-	.	CR1-E6_fAlb#LINE/CR1
chr_10	OCTFTA	similarity	19830108	19830737	630	-	.	CR1-K4_fAlb#LINE/CR1
chr_10	OCTFTA	similarity	19836896	19837122	183	+	.	SylAtr325#LTR/ERV1
chr_10	OCTFTA	similarity	19837045	19837124	85	-	.	UcyLTR2#LTR/ERV1
chr_10	OCTFTA	similarity	19837125	19837440	286	-	.	SylAtr033#LTR/ERV1
chr_10	OCTFTA	similarity	19852186	19852678	626	-	.	TguERVL2a2_LTR-Lb_fAlb#LTR/ERV3
chr_10	OCTFTA	similarity	19854932	19855355	437	-	.	TguLTR13e_Ucy#LTR/ERV1
chr_10	OCTFTA	similarity	19867926	19868133	169	-	.	SylAtr050#LINE/CR1
chr_10	OCTFTA	similarity	19872716	19873152	476	+	.	CR1-J2b_Ucy#LINE/CR1
chr_10	OCTFTA	similarity	19885736	19885930	201	+	.	CR1-J2a_Ucy#LINE/CR1
chr_10	OCTFTA	similarity	19908235	19912422	6339	-	.	SylAtr001#LTR/ERVL
chr_10	OCTFTA	similarity	19913274	19914230	937	-	.	SylAtr006#LTR/ERVL
chr_10	OCTFTA	similarity	19938348	19939719	1376	-	.	SylAtr173#LTR/ERVK
chr_10	OCTFTA	similarity	19939644	19939771	153	+	.	TguLTRL2a8-Le_fAlb#LTR/ERV3
chr_10	OCTFTA	similarity	19950038	19950637	616	-	.	CR1-E5b_Ucy#LINE/CR1
chr_10	OCTFTA	similarity	20005946	20006176	425	+	.	CR1-E5b_Ucy#LINE/CR1
chr_10	OCTFTA	similarity	20054401	20054694	294	-	.	CR1-X1b_Ucy#LINE/CR1
chr_10	OCTFTA	similarity	20065483	20065854	378	+	.	SylAtr036#LTR/ERVK
chr_10	OCTFTA	similarity	20069425	20069760	332	-	.	CR1-E4_fAlb#LINE/CR1
chr_10	OCTFTA	similarity	20082155	20082317	125	-	.	CR1-E6_fAlb#LINE/CR1
chr_10	OCTFTA	similarity	20129893	20130138	283	+	.	CR1-J2b_Ucy#LINE/CR1
chr_10	OCTFTA	similarity	20187485	20187777	303	+	.	CR1-K4_fAlb#LINE/CR1
chr_10	OCTFTA	similarity	20199141	20199218	81	-	.	CR1-J2_fAlb#LINE/CR1
chr_10	OCTFTA	similarity	20203748	20204081	340	-	.	SylAtr164#LTR/ERV2
chr_10	OCTFTA	similarity	20209804	20210318	567	+	.	TguERVL2b1_LTR-La_fAlb#LTR/ERV3
chr_10	OCTFTA	similarity	20209911	20210322	434	-	.	SylAtr099#LTR/ERVK
chr_10	OCTFTA	similarity	20296657	20297104	447	+	.	TguLTR11i_fAlb#LTR/ERV1
chr_10	OCTFTA	similarity	20299551	20299987	451	-	.	SylAtr016#LTR/ERV1
chr_10	OCTFTA	similarity	20302875	20303502	699	-	.	CR1-X1_fAlb#LINE/CR1
chr_10	OCTFTA	similarity	20334870	20334967	97	+	.	SylAtr317#LTR/ERVK
chr_10	OCTFTA	similarity	20334890	20334971	485	+	.	fAlbLTRK14#LTR/ERV2
chr_10	OCTFTA	similarity	20334972	20335354	385	+	.	SylAtr036#LTR/ERVK
chr_10	OCTFTA	similarity	20380639	20380936	305	+	.	SylAtr240#LTR/ERV2
chr_10	OCTFTA	similarity	20387356	20387873	522	-	.	fAlbLTR1_Ucy#LTR/ERV1
chr_10	OCTFTA	similarity	20402225	20402710	477	+	.	SylAtr006#LTR/ERVL
chr_10	OCTFTA	similarity	20403522	20404048	520	+	.	SylAtr192#LTR/ERVK
chr_10	OCTFTA	similarity	20406746	20406878	156	+	.	CR1-E6_fAlb#LINE/CR1
chr_10	OCTFTA	similarity	20411941	20412296	455	+	.	SylAtr016#LTR/ERV1
chr_10	OCTFTA	similarity	20448066	20448194	134	-	.	CR1-X1_fAlb#LINE/CR1
chr_10	OCTFTA	similarity	20454583	20455413	498	+	.	SylAtr209#LTR/Interspersed_Repeat
chr_10	OCTFTA	similarity	20454775	20455100	340	+	.	SylAtr164#LTR/ERV2
chr_10	OCTFTA	similarity	20496134	20496236	105	+	.	TguLTRL4b-b_Ucy#LTR/ERV3
chr_10	OCTFTA	similarity	20544123	20544553	447	+	.	TguLTR11i_fAlb#LTR/ERV1
chr_10	OCTFTA	similarity	20728826	20729158	340	+	.	SylAtr164#LTR/ERV2
chr_10	OCTFTA	similarity	20739203	20739316	125	-	.	SylAtr050#LINE/CR1
chr_10	OCTFTA	similarity	20791824	20792248	455	-	.	SylAtr016#LTR/ERV1
chr_10	OCTFTA	similarity	20820582	20820795	253	-	.	SylAtr187#LTR/ERVK
chr_10	OCTFTA	similarity	20824517	20824588	94	+	.	SylAtr302#LINE/CR1
chr_10	OCTFTA	similarity	20856016	20856300	305	-	.	SylAtr240#LTR/ERV2
chr_10	OCTFTA	similarity	20857268	20857402	133	-	.	CR1-E6_fAlb#LINE/CR1
chr_10	OCTFTA	similarity	20923383	20923747	389	-	.	SylAtr213#LTR/ERVK
chr_10	OCTFTA	similarity	20936891	20937166	256	-	.	SylAtr324#LTR/ERVK
chr_10	OCTFTA	similarity	20937354	20937688	311	-	.	SylAtr117#LTR/ERVK
chr_10	OCTFTA	similarity	20940327	20940468	84	-	.	CR1-E6_fAlb#LINE/CR1
chr_10	OCTFTA	similarity	21047795	21048192	437	+	.	CR1-X1_fAlb#LINE/CR1
chr_10	OCTFTA	similarity	21066512	21066671	149	-	.	CR1-E5_fAlb#LINE/CR1
chr_10	OCTFTA	similarity	21305265	21305495	237	+	.	SylAtr325#LTR/ERV1
chr_10	OCTFTA	similarity	21305498	21305786	288	-	.	SylAtr033#LTR/ERV1
chr_10	OCTFTA	similarity	21327256	21327524	271	-	.	CR1-E5b_Ucy#LINE/CR1
chr_10	OCTFTA	similarity	21328401	21328528	112	+	.	SylAtr277#LTR/ERVK
chr_10	OCTFTA	similarity	21328442	21328974	613	+	.	TguERVL2b1_LTR-Lb_fAlb#LTR/ERV3
chr_10	OCTFTA	similarity	21512661	21512756	96	-	.	CR1-E6_fAlb#LINE/CR1
chr_10	OCTFTA	similarity	21548693	21548947	214	-	.	CR1-K4_fAlb#LINE/CR1
chr_10	OCTFTA	similarity	21550573	21551076	556	+	.	SylAtr117#LTR/ERVK
chr_10	OCTFTA	similarity	21558642	21559317	674	-	.	SylAtr128#LTR/ERVK
chr_10	OCTFTA	similarity	21569321	21569696	390	-	.	CR1-YB1_Ucy#LINE/CR1
chr_10	OCTFTA	similarity	21607619	21608748	1010	+	.	CR1-K4_fAlb#LINE/CR1
chr_10	OCTFTA	similarity	21642975	21643513	557	+	.	SylAtr117#LTR/ERVK
chr_10	OCTFTA	similarity	21645390	21645822	442	-	.	TguLTR11i_fAlb#LTR/ERV1
chr_10	OCTFTA	similarity	21651892	21651976	86	-	.	CR1-E5_fAlb#LINE/CR1
chr_10	OCTFTA	similarity	21674505	21674761	299	+	.	CR1-E5_fAlb#LINE/CR1
chr_10	OCTFTA	similarity	21693843	21694412	572	+	.	SylAtr119#LTR/ERVL
chr_10	OCTFTA	similarity	21910139	21910855	1066	-	.	CR1-K4_fAlb#LINE/CR1
chr_10	OCTFTA	similarity	21911241	21911398	169	+	.	SylAtr213#LTR/ERVK
chr_10	OCTFTA	similarity	21970344	21970716	378	+	.	SylAtr036#LTR/ERVK
chr_10	OCTFTA	similarity	21989646	21989744	96	+	.	SylAtr050#LINE/CR1
chr_10	OCTFTA	similarity	22022723	22022811	93	+	.	SylAtr253#LINE/CR1
chr_10	OCTFTA	similarity	22026986	22027147	162	+	.	CR1-E5_fAlb#LINE/CR1
chr_10	OCTFTA	similarity	22052361	22052559	159	+	.	SylAtr050#LINE/CR1
chr_10	OCTFTA	similarity	22078947	22079480	534	+	.	SylAtr028#LTR/ERVL
chr_10	OCTFTA	similarity	22095979	22096140	165	+	.	SylAtr050#LINE/CR1
chr_10	OCTFTA	similarity	22132784	22133802	1115	-	.	TguLTRL4b-a_Ucy#LTR/ERV3
chr_10	OCTFTA	similarity	22206411	22206703	288	-	.	SylAtr111#LTR/ERVK
chr_10	OCTFTA	similarity	22238857	22238942	105	-	.	SylAtr253#LINE/CR1
chr_10	OCTFTA	similarity	22238931	22239352	438	-	.	CR1-J2b_Ucy#LINE/CR1
chr_10	OCTFTA	similarity	22264790	22265277	508	-	.	CR1-X1a_Ucy#LINE/CR1
chr_10	OCTFTA	similarity	22424542	22424668	131	+	.	SylAtr317#LTR/ERVK
chr_10	OCTFTA	similarity	22427978	22428614	669	+	.	TguLTRL1a7-b_fAlb#LTR/ERV3
chr_10	OCTFTA	similarity	22449415	22449640	226	+	.	SylAtr233#LTR/ERVL
chr_10	OCTFTA	similarity	22449669	22450044	375	+	.	TguLTRL4c_fAlb#LTR/ERV3
chr_10	OCTFTA	similarity	22482652	22482901	253	+	.	CR1-J3_fAlb#LINE/CR1
chr_10	OCTFTA	similarity	22495183	22495275	97	+	.	CR1L_fAlb#LINE/CR1
chr_10	OCTFTA	similarity	22505862	22506029	168	+	.	CR1-J3_fAlb#LINE/CR1
chr_10	OCTFTA	similarity	22524491	22525048	629	+	.	CR1-J2b_Ucy#LINE/CR1
chr_10	OCTFTA	similarity	22554399	22554573	175	+	.	CR1-E5_fAlb#LINE/CR1
chr_10	OCTFTA	similarity	22567322	22567621	309	-	.	CR1-E4_fAlb#LINE/CR1
chr_10	OCTFTA	similarity	22595251	22595440	193	+	.	CR1-E5_fAlb#LINE/CR1
chr_10	OCTFTA	similarity	22610145	22610437	295	-	.	SylAtr227#LTR/ERVK
chr_10	OCTFTA	similarity	22616247	22617115	522	-	.	CR1-K4_fAlb#LINE/CR1
chr_10	OCTFTA	similarity	22628108	22628211	105	+	.	SylAtr050#LINE/CR1
chr_10	OCTFTA	similarity	22723829	22723841	97	-	.	TguSINE1_Ucy#SINE
chr_10	OCTFTA	similarity	22723842	22723934	90	-	.	SylAtr303#SINE/tRNA-RTE
chr_10	OCTFTA	similarity	22727483	22727566	84	-	.	SylAtr030#DNA/Harbinger
chr_10	OCTFTA	similarity	22761318	22761454	127	-	.	CR1-E5_fAlb#LINE/CR1
chr_10	OCTFTA	similarity	22764999	22765229	265	+	.	CR1-J2b_Ucy#LINE/CR1
chr_10	OCTFTA	similarity	22765228	22765356	139	+	.	CR1-J1b_fAlb#LINE/CR1
chr_10	OCTFTA	similarity	22766613	22766909	332	+	.	CR1-J3_fAlb#LINE/CR1
chr_10	OCTFTA	similarity	22790756	22790861	118	-	.	SylAtr108#SINE/MIR
chr_10	OCTFTA	similarity	22889453	22889686	247	+	.	CR1-E5b_Ucy#LINE/CR1
chr_10	OCTFTA	similarity	22916895	22917099	208	+	.	CR1-X1_fAlb#LINE/CR1
chr_10	OCTFTA	similarity	22991071	22991140	131	-	.	CR1-E2_fAlb#LINE/CR1
chr_10	OCTFTA	similarity	22991389	22991721	327	+	.	CR1-Z1_Ucy#LINE/CR1
chr_10	OCTFTA	similarity	23015205	23015497	295	-	.	SylAtr227#LTR/ERVK
[truncated: 107,525 more rows]
